# Supplementary material for: Comparative analysis of the complete genome of KPC-2-producing Klebsiella pneumoniae Kp13 reveals remarkable genome plasticity and a wide repertoire of virulence and resistance mechanisms
Source: BMC Genomics. 2014 Jan 22;15:54. doi: 10.1186/1471-2164-15-54 (PMC3904158; doi:10.1186/1471-2164-15-54)
Supplement: Additional file 2 — Distribution of locally colinear blocks (LCBs) of K. pneumoniae Kp13 relative to the NTUH-K2044, MGH 78578 and 342 strains. [file 1471-2164-15-54-S2.xls]

## Sheet: Plan1
					Additional file 2 - Distribution of locally colinear blocks (LCBs) of K. pneumoniae Kp13 relative to strains NTUH-K2044, MGH 78578 and 342.
					LCB	Size (bp)	Coordinates*		Direction
								342	NTUH-K2044	MGH 78578
					1	564.549	1 - 564,459	D	D	D
					2	3.335	564,465 - 567,800	—	D	I
					3	41.372	567,801 - 609,173	D	D	D
					4	8.764	609,174 - 617,938	D	I	D
					5	1,352,645	617,939 - 1,970,584	D	D	D
					6	52.896	1,982,062 - 2,034,958	D	—	—
					7	1,435,472	2,034,959 - 3,470,431	D	D	D
					8	7.849	3,473,787 - 3,481,636	D	D	—
					9	1,820,778	3,486,231 - 5,307,009	D	D	D
					* Relative to the K. pneumoniae Kp13 chromosome; D, direct sense; I, inverted sense; —, absent.
