# Supplementary material for: Comparative analysis of the complete genome of KPC-2-producing Klebsiella pneumoniae Kp13 reveals remarkable genome plasticity and a wide repertoire of virulence and resistance mechanisms
Source: BMC Genomics. 2014 Jan 22;15:54. doi: 10.1186/1471-2164-15-54 (PMC3904158; doi:10.1186/1471-2164-15-54)
Supplement: Additional file 4 — Shared and conserved genes between K. pneumoniae strains 342, MGH 78578, NTUH-K2044 and Kp13. The roman number labeling each spreadsheet corresponds to the partial intersections indicated in Figure 4. [file 1471-2164-15-54-S4.xls]

## Sheet: I
Common CDSs between Kp13 and NTUH-K2044 absent in MGH 78578 and Kp342
Kp13	Gene	Product	NTUH-K2044
KP00027		hypothetical protein	KP1_5509
KP00080		hypothetical protein	KP1_5451
KP00239		hypothetical protein	KP1_5277
KP00356	pepE	Peptidase E	KP1_0259
KP00384		hypothetical protein	KP1_0288
KP00398		hypothetical protein	KP1_0304
KP00414		hypothetical protein	KP1_0323
KP00523		hypothetical protein	KP1_0433
KP00793		hypothetical protein	KP1_4168
KP00996		hypothetical protein	KP1_3925
KP01018		hypothetical protein	KP1_3947
KP01029		hypothetical protein	KP1_3960
KP01049		site-specific recombinase, phage integrase family	KP1_5380
KP01140		hypothetical protein	KP1_2621
KP01168		hypothetical protein	KP1_2587
KP01256		hypothetical protein	KP1_0500
KP01399		hypothetical protein	pK2044_00445
KP01455		hypothetical protein	pK2044_00930
KP01543		hypothetical protein	KP1_3425
KP01551		hypothetical protein	KP1_3434
KP01775		hypothetical protein	KP1_0696
KP02274		hypothetical protein	KP1_4518
KP02459		putative fimbrial protein	KP1_4247
KP02462		hypothetical protein	KP1_0774
KP02533		putative transposase	pK2044_01270
KP02751		hypothetical protein	KP1_4681
KP02847		hypothetical protein	KP1_4791
KP02889		hypothetical protein	KP1_4836
KP02953		hypothetical protein	KP1_4987
KP03030		hypothetical protein	KP1_1755
KP03131		IS21 family insertion protein	pK2044_00740
KP03242		hypothetical protein	pK2044_00770
KP03243		conjugative transfer protein HtdK	pK2044_00775
KP03286		putative transmembrane protein	KP1_1679
KP03287		putative transmembrane protein	KP1_1678
KP03709		hypothetical protein	KP1_0692
KP03776		putative glycosyltransferase family 2	KP1_3689
KP03778		putative glycosyltransferase family 2	KP1_3691
KP03779		putative glycosyltransferase group 1	KP1_3693
KP03780		putative glycosyltransferase family 2	KP1_3694
KP03781	rfbD	putative UDP-galactopyranose mutase	KP1_3695
KP03782		Glycosyltransferase family 8	KP1_3696
KP03784	rfbA	Lipopolysaccharide O-antigen ABC transport system transmembrane component	KP1_3698
KP04121		hypothetical protein	pK2044_01235
KP04122		hypothetical protein	pK2044_01240
KP04129		hypothetical protein	pK2044_01040
KP04143		hypothetical protein	pK2044_01110
KP04623		hypothetical protein	KP1_3228
KP04636		TetR-family trancriptional regulatory protein	KP1_3240
KP04650		hypothetical protein	KP1_3254
KP04802		hypothetical protein	KP1_3637
KP04821		Pesticin receptor	KP1_3593
KP04823		Yersiniabactin biosynthesis thioesterase	KP1_3591
KP04824		thiazolinyl-S-HMWP1 reductase	KP1_3590
KP04825		High-molecular-weight protein 1	KP1_3589
KP04826		High-molecular-weight protein 2	KP1_3588
KP04827		AraC-type transcriptional regulator for yersiniabactin uptake	KP1_3587
KP04828		yersiniabactin-iron ABC transporter	KP1_3586
KP04829		Putative multidrug export ATP-binding/permease protein	KP1_3585
KP04830		Major facilitator superfamily domain-containing protein 3	KP1_3584
KP04831		Isochorismate synthase/isochorismate-pyruvate lyase mbtI	KP1_3583
KP04899		hypothetical protein	KP1_2103
KP05026		hypothetical protein	KP1_2536
KP05068		DsbA-like thioredoxin domain-containing protein	pK2044_00465
KP05070		hypothetical protein	pK2044_00455
KP05071		hypothetical protein	pK2044_00450
KP05072		hypothetical protein	pK2044_00445
KP05073		hypothetical protein	pK2044_00440
KP05074		hypothetical protein	pK2044_00435
KP05091		hypothetical protein	KP1_3126
KP05094		putative chromate transporter	KP1_3122
KP05109		hypothetical protein	KP1_3103
KP05366		hypothetical protein	KP1_2286
KP05367		Short-chain dehydrogenase/reductase SDR protein	KP1_2285
KP05544		Cell envelope integrity inner membrane protein	KP1_2780
KP05555		putative hydrolase	KP1_2769
KP05569		Lactonase drp35	KP1_2759
KP05606		hypothetical protein	KP1_2201
KP06732		hypothetical protein	KP1_3630
KP06740		putative lipoprotein	KP1_3637
KP20969		GtrA family protein	KP1_3688
KP20988		hypothetical protein	KP1_3690
KP31535		putative transposase, partial	KP1_2406
KP31764		hypothetical protein	KP1_5240
KP31850		hypothetical protein	KP1_2625
KP31853		hypothetical protein	KP1_2618
KP31870		hypothetical protein	KP1_4261
KP31888		Nucleoside recognition domain-containing protein	KP1_3575
KP31894		hypothetical protein	KP1_3640
KP31916		hypothetical protein	KP1_2497
KP31917		hypothetical protein	KP1_2496
KP31971		hypothetical protein	KP1_3313
KP31977		hypothetical protein	KP1_3239
KP32010		hypothetical protein	pK2044_00430
KP32051		hypothetical protein	pK2044_00940
KP32127		hypothetical protein	KP1_1301
KP32201		hypothetical protein	KP1_5510
KP32203		hypothetical protein	KP1_5501
KP32207		hypothetical protein	KP1_5484
KP32405		hypothetical protein	KP1_0128

## Sheet: II
Common CDSs between Kp13, NTUH-K2044 and Kp342 absent in MGH 78578
Kp13	Gene	Product	Kp342	NTUH-K2044
KP00114		hypothetical protein	KPK_0048	KP1_5414
KP00197		putative heptosyltransferas in waa region	KPK_0128	KP1_5318
KP00199	rfaZ	lipopolysaccharide core biosynthesis protein RfaZ	KPK_0130	KP1_5316
KP00224		hypothetical protein	KPK_4069	KP1_1437
KP00274		hypothetical protein	KPK_0210	KP1_5239
KP00447		hypothetical protein	KPK_5177	KP1_0355
KP00466	stbB	Plasmid stability protein stbB	KPK_5159	KP1_0374
KP00471	pgaD	putative biofilm PGA synthesis protein pgaD	KPK_5154	KP1_0380
KP00639		hypothetical protein	KPK_0294	KP1_5157
KP00661		hypothetical protein	KPK_0314	KP1_5133
KP00789		hypothetical protein	KPK_0437	KP1_4997
KP00867		putative oxidoreductase	KPK_1282	KP1_4089
KP00929		Major facilitator superfamily MFS-1 protein	KPK_1299	KP1_4083
KP00931		hypothetical protein	KPK_1301	KP1_4081
KP01176		Malonate decarboxylase acyl carrier protein	KPK_2896	KP1_2579
KP01179		Auxin efflux carrier	KPK_2899	KP1_2575
KP01452		hypothetical protein	KPK_A0238	pK2044_00945
KP01507		hypothetical protein	KPK_2045	KP1_3384
KP01513		AIG2 family protein	KPK_2039	KP1_3389
KP01537		hypothetical protein	KPK_2007	KP1_3415
KP01646		hypothetical protein	KPK_1883	KP1_3531
KP01664		hypothetical protein	KPK_A0001	pK2044_00925
KP01668		phage site-specific recombinase	KPK_A0004	pK2044_00900
KP01669		hypothetical protein	KPK_A0005	pK2044_00895
KP01670		hypothetical protein	KPK_A0006	pK2044_00890
KP01671		hypothetical protein	KPK_A0007	pK2044_00880
KP01672		DNA replication terminus site-binding protein	KPK_A0008	pK2044_00875
KP01673		hypothetical protein	KPK_A0009	pK2044_00870
KP01674		hypothetical protein	KPK_A0010	pK2044_00865
KP01702		hypothetical protein	KPK_5378	KP1_0159
KP01756		hypothetical protein	KPK_4859	KP1_0715
KP01760		hypothetical protein	KPK_4867	KP1_0710
KP01833		General secretion pathway protein B	KPK_4572	KP1_0997
KP01874		hypothetical protein	KPK_4615	KP1_0948
KP01968	alaXM	Alanyl-tRNA editing protein alaX-M	KPK_4722	KP1_0849
KP02103		hypothetical protein	KPK_3418	KP1_2134
KP02133		Phosphonates-binding periplasmic protein	KPK_4402	KP1_1142
KP02137		HAD-superfamily hydrolase	KPK_4405	KP1_1138
KP02138		hypothetical protein	KPK_4406	KP1_1137
KP02209		hypothetical protein	KPK_0796	KP1_4595
KP02220		oxidoreductase, aldo/keto reductase family protein	KPK_0807	KP1_4583
KP02245		hypothetical protein	KPK_0839	KP1_4551
KP02362		putative monooxygenase	KPK_0975	KP1_2963
KP02368		Acyl-CoA dehydrogenase family protein	KPK_0980	KP1_4419
KP02592	gutM	Glucitol operon activator protein	KPK_1085	KP1_4306
KP02750		putative transposase, partial	KPK_B0043	pK2044_00730
KP02803	glgS	Glycogen synthesis protein glgS	KPK_0666	KP1_4739
KP02821		sensor histidine kinase/response regulator	KPK_0648	KP1_4762
KP02842		Diol/glycerol dehydratase reactivating factor, small subunit	KPK_0623	KP1_4786
KP02887		hypothetical protein	KPK_0577	KP1_4833
KP02898		Acetoin:2,6-dichlorophenolindophenol oxidoreductase, alpha subunit	KPK_4460	KP1_1119
KP02899		Acetoin:2,6-dichlorophenolindophenol oxidoreductase subunit beta	KPK_4461	KP1_1118
KP02900		Dihydrolipoamide acetyltransferase	KPK_4462	KP1_1117
KP02963		hypothetical protein	KPK_0457	KP1_4977
KP03003		hypothetical protein	KPK_3797	KP1_1726
KP03004		hypothetical protein	KPK_3796	KP1_1727
KP03005		hypothetical protein	KPK_3795	KP1_1728
KP03012		hypothetical protein	KPK_A0098	KP1_1734
KP03353		Ribonuclease I	KPK_3920	KP1_1607
KP03376		putative purine catabolism regulatory protein	KPK_3943	KP1_1583
KP03426		Inhibitor of vertebrate lysozyme	KPK_3991	KP1_1532
KP03446		putative drug/metabolite transporter	KPK_4015	KP1_1509
KP03461	romA	RomA protein	KPK_4029	KP1_1491
KP03476		putative MFS general substrate transporter	KPK_4037	KP1_1476
KP03496		putative MFS general substrate transporter	KPK_4053	KP1_1456
KP03501		Protein moaF	KPK_4057	KP1_1451
KP03507		hypothetical protein	KPK_4062	KP1_1444
KP03513		hypothetical protein	KPK_4069	KP1_1437
KP03514		hypothetical protein	KPK_4070	KP1_1436
KP03521		hypothetical protein	KPK_4076	KP1_1426
KP03582		hypothetical protein	KPK_4103	KP1_1399
KP03585		hypothetical protein	KPK_4106	KP1_1396
KP03616	hemH	Ferrochelatase	KPK_4223	KP1_1335
KP03719		hypothetical protein	KPK_4911	KP1_0681
KP03725		hypothetical protein	KPK_4917	KP1_0674
KP04007		hypothetical protein	KPK_3381	KP1_2170
KP04103		hypothetical protein	KPK_1131	KP1_4259
KP04130		Protein kinase-like domain-containing protein	KPK_A0216	pK2044_01045
KP04131		hypothetical protein	KPK_A0215	pK2044_01050
KP04132		hypothetical protein	KPK_A0214	pK2044_01055
KP04133		TerY type protein	KPK_A0214	pK2044_01055
KP04134	terX	Tellurium resistance protein terX	KPK_A0198	pK2044_01065
KP04135		Tellurite resistance TerY-type protein	KPK_A0214	pK2044_01055
KP04136		TerW protein	KPK_A0209	pK2044_01075
KP04137		hypothetical protein	KPK_A0208	pK2044_01080
KP04138		putative pyruvate/Phosphoenolpyruvate kinase	KPK_A0207	pK2044_01085
KP04139		hypothetical protein	KPK_A0206	pK2044_01090
KP04140		hypothetical protein	KPK_A0205	pK2044_01095
KP04141		hypothetical protein	KPK_A0204	pK2044_01100
KP04142		hypothetical protein	KPK_A0203	pK2044_01105
KP04144	terZ	Tellurium resistance protein terZ	KPK_A0198	pK2044_01065
KP04145	terA	Tellurium resistance protein terA	KPK_A0201	pK2044_01120
KP04146	terB	Tellurium resistance protein terB	KPK_A0200	pK2044_01125
KP04147	terC	Tellurium resistance protein terC	KPK_A0199	pK2044_01130
KP04148	terD	Tellurium resistance protein terD	KPK_A0198	pK2044_01065
KP04149	terE	Tellurium resistance protein terE	KPK_A0198	pK2044_01065
KP04150		Tellurium resistance protein terF	KPK_A0196	pK2044_01145
KP04151	cicA	Protein cicA	KPK_A0194	pK2044_01150
KP04157		hypothetical protein	KPK_A0184	pK2044_00210
KP04158		thermonuclease family protein	KPK_A0183	pK2044_00215
KP04388		hypothetical protein	KPK_3029	KP1_2453
KP04433		hypothetical protein	KPK_2394	KP1_3023
KP04492		hypothetical protein	KPK_1828	KP1_2963
KP04558		hypothetical protein	KPK_2518	KP1_2902
KP04587	pqqD	Coenzyme PQQ synthesis protein D	KPK_2542	KP1_2863
KP04646		putative MFS-type transporter	KPK_2169	pK2044_00265
KP04698		hypothetical protein	KPK_2110	KP1_3310
KP04752		HPP family protein	KPK_1726	KP1_3665
KP04762		hypothetical protein	KPK_1736	KP1_3654
KP04779		hypothetical protein	KPK_1816	KP1_3567
KP04782		RutC family protein	KPK_1818	KP1_3565
KP04797		antirestriction protein	KPK_1837	KP1_0590
KP04798		putative MobC mobilization protein	KPK_1772	KP1_3642
KP04799		putative MobB mobilization protein	KPK_1773	KP1_3641
KP04801		hypothetical protein	KPK_1774	KP1_3638
KP04803	virB11	Type IV secretion system protein virB11	KPK_1775	KP1_3636
KP04804		Type IV secretion system protein virB10	KPK_1776	KP1_3635
KP04805	virB9	Type IV secretion system protein virB9	KPK_1777	KP1_3634
KP04806	ptlE	Type IV secretion system protein ptlE	KPK_1778	KP1_3633
KP04808	virB6	Type IV secretion system protein virB6	KPK_1780	KP1_3631
KP04809		hypothetical protein	KPK_1781	KP1_3630
KP04810		type IV secretion system VirB5 component	KPK_1782	KP1_3629
KP04811	virB4	Type IV secretion system protein virB4	KPK_1783	KP1_3628
KP04812		Type IV secretion system protein ptlA	KPK_1784	KP1_3627
KP04813	virB1	Type IV secretion system protein virB1	KPK_1785	KP1_3626
KP04820		hypothetical protein	KPK_1790	KP1_3595
KP04835		Outer membrane protein N precursor	KPK_1849	KP1_3562
KP04858	xisE	Excisionase-like protein from lambdoid prophage 14	KPK_2862	KP1_2148
KP04859		Prophage lambda integrase	KPK_3406	KP1_2147
KP04877		Aldehyde dehydrogenase	KPK_3424	KP1_2125
KP04960		hypothetical protein	KPK_A0046	pK2044_00185
KP04961		hypothetical protein	KPK_A0045	pK2044_00180
KP05033		hypothetical protein	KPK_2923	KP1_2547
KP05085		putative D-beta-hydroxy butyrate permease	KPK_2274	KP1_3133
KP05125		hypothetical protein	KPK_2331	KP1_3087
KP05126		Beta-lactamase domain-containing protein	KPK_2333	KP1_3085
KP05131		hypothetical protein	KPK_2339	KP1_3080
KP05206		hypothetical protein	KPK_2681	KP1_2737
KP05212		hypothetical protein	KPK_2688	KP1_2728
KP05218		hypothetical protein	KPK_2700	KP1_2720
KP05231		HpxD	KPK_2713	KP1_2707
KP05242		putative 2-nitropropane dioxygenase	KPK_2724	KP1_2696
KP05253		hypothetical protein	KPK_2736	KP1_2686
KP05256		Putative GNAT family acetyltransferase	KPK_2738	KP1_2681
KP05267		hypothetical protein	KPK_2750	KP1_2669
KP05268		putative dehydrogenase	KPK_2751	KP1_2668
KP05269		putative dihydrodipicolinate synthase	KPK_2752	KP1_2667
KP05280		hypothetical protein	KPK_2763	KP1_2654
KP05287		hypothetical protein	KPK_2770	KP1_2646
KP05291		hypothetical protein	KPK_2773	KP1_2642
KP05318		hypothetical protein	KPK_2242	KP1_3176
KP05340		hypothetical protein	KPK_3163	KP1_2314
KP05346		hypothetical protein	KPK_3170	KP1_2306
KP05351		hypothetical protein	KPK_3175	KP1_2301
KP05360		putative hydroxypyruvate reductase	KPK_3184	KP1_2293
KP05363		HTH-type transcriptional regulator ttuA	KPK_3187	KP1_2290
KP05441		NAD(P)-binding domain-containing protein	KPK_B0028	KP1_2336
KP05458		Thiol peroxidase	KPK_3107	KP1_2352
KP05468		ABC superfamily ATP binding cassette transporter	KPK_2554	KP1_2851
KP05486		putative membrane protein	KPK_A0154	KP1_2833
KP05494		Acyl-CoA N-acyltransferase domain-containing protein	KPK_2579	KP1_2828
KP05546		hypothetical protein	KPK_2646	KP1_2778
KP05611		CTP synthase domain-containing protein	KPK_3309	KP1_2195
KP05655	pulS	Pullulanase secretion protein pulS	KPK_4571	KP1_0998
KP05968		hypothetical protein	KPK_2419	KP1_2999
KP05969		hypothetical protein	KPK_2418	KP1_3000
KP06708		putative inner membrane protein	KPK_4015	KP1_1509
KP06730	trbE	conjugal transfer TrbE-like protein	KPK_1783	KP1_3628
KP06733	trbL	conjugal transfer TrbL-like protein	KPK_1780	KP1_3631
KP06735	trbG	conjugal transfer TrbG-like protein	KPK_1777	KP1_3634
KP06736	trbI	conjugal transfer TrbI-like protein	KPK_1776	KP1_3635
KP06737	trbB	conjugal transfer TrbB-like protein	KPK_1775	KP1_3636
KP06820	trbM	conjugal transfer TrbM-like protein	KPK_1774	KP1_3638
KP31841		hypothetical protein	KPK_2685	KP1_2731
KP31848		putative RecF protein	KPK_2778	KP1_2637
KP31857		hypothetical protein	KPK_0875	KP1_4511
KP31956		putative HTH-type transcription regulator	KPK_3258	KP1_2210
KP32003		hypothetical protein	KPK_3724	KP1_1803
KP32004		biofilm-dependent modulation domain-containing protein	KPK_3791	KP1_1732
KP32047		putative ABC transport system	KPK_2764	KP1_1754
KP32105		type IV conjugative transfer system VirB1-like protein	KPK_1785	KP1_3626
KP32150		Transcriptional regulator AcoK	KPK_4459	KP1_1121
KP32167		Insertion element IS3 family	KPK_B0042	pK2044_00735
KP32231	fdoG	Formate dehydrogenase-O major subunit	KPK_5492	KP1_0043
KP32232		Formate dehydrogenase, nitrate-inducible, major subunit	KPK_5492	KP1_0043
KP32372		hypothetical protein	KPK_0486	KP1_4948

## Sheet: III
Common CDSs between Kp13, MGH 78578 and NTUH-K2044 absent in Kp342
Kp13	Gene	Product	MGH78578	NTUH-K2044
KP00065	dinD	DNA-damage-inducible protein D	KPN_04089	KP1_5466
KP00091	phnX	Phosphonoacetaldehyde hydrolase	KPN_04064	KP1_5437
KP00092		2-aminoethylphosphonate--pyruvate transaminase	KPN_04063	KP1_5436
KP00095	phnS	putative 2-aminoethylphosphonate-binding periplasmic protein	KPN_04061	KP1_5432
KP00097	phnU	Putative 2-aminoethylphosphonate transport system permease protein phnU	KPN_04059	KP1_5430
KP00098	phnV	Putative 2-aminoethylphosphonate transport system permease protein phnV	KPN_04058	KP1_5429
KP00171		Pyruvate/Phosphoenolpyruvate kinase	KPN_03991	KP1_5346
KP00366		putative branched-chain amino acid transport protein	KPN_04417	KP1_0269
KP00367		putative branched-chain amino acid transport protein	KPN_04418	KP1_0270
KP00368		Serine dehydratase-like, alpha subunit domain-containing protein	KPN_04419	KP1_0271
KP00434		hypothetical protein	KPN_04479	KP1_0343
KP00478		hypothetical protein	KPN_04520	KP1_0386
KP00563		putative inner membrane transporter	KPN_04240	KP1_0103
KP00567		Metallo-dependent phosphatase	KPN_04236	KP1_0099
KP00568		hypothetical protein	KPN_04235	KP1_0097
KP00645	phd	Phage/plasmid maintenance protein	KPN_03815	KP1_5149
KP00646	doc	Death on curing protein of phage P1	KPN_03814	KP1_5148
KP00833		NAGC-like transcriptional regulator	KPN_02874	KP1_4127
KP00834		Tetratricopeptide repeat-containing protein	KPN_02873	KP1_4125
KP00835		D-xylose-proton symporter	KPN_02872	KP1_4124
KP00836		putative epimerase	KPN_02871	KP1_4123
KP00923		hypothetical protein	KPN_01404	KP1_2176
KP00926		Alkaline-phosphatase-like protein	KPN_02832	KP1_4085
KP01065		hypothetical protein	KPN_01343	KP1_2414
KP01145		hypothetical protein	KPN_01592	KP1_2615
KP01185		hypothetical protein	KPN_01552	KP1_2569
KP01199		ParB-like nuclease	KPN_04703	KP1_0640
KP01224	priB	Primosomal replication protein n	KPN_04595	KP1_0469
KP01261		transposase for insertion sequence element ISKpn1	KPN_02572	KP1_0995
KP01268		hypothetical protein	KPN_04636	KP1_0512
KP01275	relB	Antitoxin RelB	KPN_04643	KP1_0520
KP01276	relE	Toxin RelE	KPN_04644	KP1_0521
KP01279		Helix-turn-helix protein RpiR	KPN_04647	KP1_0526
KP01283		Phosphotransferase system, lactose/cellobiose IIC component	KPN_03074	KP1_0529
KP01294	frlB	Fructosamine deglycase frlB	KPN_00547	KP1_1480
KP01314		hypothetical protein	KPN_00284	KP1_1139
KP01347	insB	insertion element IS1 protein InsB	KPN_00759	pK2044_00205
KP01481		hypothetical protein	KPN_02252	KP1_3371
KP01482		hypothetical protein	KPN_02253	KP1_2369
KP01483		hypothetical protein	KPN_02254	KP1_3373
KP01484		hypothetical protein	KPN_02260	KP1_3374
KP01485		hypothetical protein	KPN_02254	KP1_3373
KP01486		Sulphatase-modifying factor domain-containing protein	KPN_02256	KP1_3378
KP01487		Sulphatase-modifying factor domain-containing protein	KPN_02256	KP1_3378
KP01488		Sulphatase-modifying factor domain-containing protein	KPN_02256	KP1_3378
KP01490		Sulphatase-modifying factor domain-containing protein	KPN_02256	KP1_3378
KP01492		hypothetical protein	KPN_02259	KP1_3382
KP01493		hypothetical protein	KPN_02260	KP1_3374
KP01494		hypothetical protein	KPN_02254	KP1_3373
KP01497		hypothetical protein	KPN_02254	KP1_3373
KP01499		hypothetical protein	KPN_02254	KP1_3373
KP01500		hypothetical protein	KPN_02254	KP1_3373
KP01502		putative transposase	KPN_pKPN3p05882	pK2044_00425
KP01503	insD7	transposase insD for insertion sequence element IS2	KPN_pKPN3p05956	pK2044_00415
KP01649		hypothetical protein	KPN_02401	KP1_3534
KP01766		Ribose transport system permease protein	KPN_04756	KP1_0705
KP01767		Ribose transport system permease protein	KPN_04755	KP1_0704
KP01769		putative ribose ABC transporter substrate-binding protein	KPN_04753	KP1_0702
KP01789		hypothetical protein	KPN_00203	KP1_1048
KP01826	fhuD	Iron(3+)-hydroxamate-binding protein fhuD	KPN_00167	KP1_1004
KP02017		putative transporter protein	KPN_04836	KP1_0794
KP02182		transposase for insertion sequence element ISKpn1	KPN_02572	KP1_0995
KP02455		LuxR family transcriptional regulatory protein	KPN_02983	KP1_4243
KP02471		fructosamine deglycase	KPN_04807	KP1_0765
KP02480		HTH-type transcriptional regulator	KPN_04798	KP1_0756
KP02483		Sodium/solute symporter (SSS) family protein	KPN_04795	KP1_0753
KP02484		Endoribonuclease L-PSP family protein	KPN_04794	KP1_0752
KP02501	hpaB	4-hydroxyphenylacetate 3-monooxygenase oxygenase component	KPN_04780	KP1_0734
KP02510		insertion element IS1 protein InsB	KPN_00759	pK2044_00205
KP02713		Glyoxalase/Bleomycin resistance protein/Dioxygenase domain-containing protein	KPN_03367	KP1_4225
KP02715		putative Glucose/ribitol dehydrogenase	KPN_01694	KP1_2746
KP02719		insertion element IS1 protein InsB	KPN_00759	pK2044_00205
KP02770		Unchacarterized glycoside hydrolase	KPN_03423	KP1_4700
KP02774		hypothetical protein	KPN_03427	KP1_4706
KP02780		GCN5-related N-acetyltransferase (GNAT) domain-containing protein	KPN_03433	KP1_4713
KP02865		B3/B4 domain-containing protein	KPN_03512	KP1_4810
KP02866		putative HTH-type transcription activator	KPN_03513	KP1_4811
KP03062		putative metal-dependent phosphohydrolase	KPN_01320	KP1_2389
KP03167	rbtR	Ribitol operon repressor	KPN_02545	KP1_3762
KP03168	rbtD	Ribitol 2-dehydrogenase	KPN_02546	KP1_3763
KP03169		FGGY carbohydrate kinase domain-containing protein	KPN_02547	KP1_3764
KP03269		Acyl-CoA thioester hydrolase	KPN_00740	KP1_1697
KP03469		Sugar isomerase (SIS) domain-containing protein	KPN_00548	KP1_1481
KP03470		Putative phosphosugar isomerase	KPN_00547	KP1_1480
KP03471		RNA polymerase sigma factor 54, interaction domain-containing protein, partial	KPN_00546	KP1_1479
KP03472	insA2	insertion element IS1 protein insA	KPN_00760	pK2044_00060
KP03473		RNA polymerase sigma factor 54, interaction domain-containing protein, partial	KPN_00546	KP1_1479
KP03498	atsB	Anaerobic sulfatase-maturating enzyme	KPN_00528	KP1_1454
KP03499		Arylsulfatase	KPN_00527	KP1_1453
KP03527		transposase for insertion sequence element ISKpn1	KPN_02572	KP1_0995
KP03708		GCN5-related N-acetyltransferase	KPN_04742	pK2044_01025
KP03807	wzb	Protein-tyrosine-phosphatase in cps region	KPN_02511	KP1_3719
KP03938	insC4	transposase insC for insertion sequence element IS2H	KPN_pKPN3p05882	pK2044_00425
KP03968	relE	Toxin relE	KPN_04644	KP1_0521
KP04174		Diaminopropionate ammonia-lyase	KPN_00963	KP1_1933
KP04175		putative HTH-type transcriptional regulator	KPN_00962	KP1_1932
KP04194	lpxK	Tetraacyldisaccharide 4'-kinase	KPN_00942	KP1_1915
KP04353		hypothetical protein	KPN_01343	KP1_2414
KP04483		Amidohydrolase family protein	KPN_01910	KP1_2973
KP04560		hypothetical protein	KPN_01839	KP1_2900
KP04577		virulence factor MgtC protein	KPN_01821	KP1_2873
KP04681	pfkB	6-phosphofructokinase isozyme 2	KPN_02183	KP1_3290
KP04688		hypothetical protein	KPN_02189	KP1_3300
KP04768		MATE family transport protein	KPN_02447	KP1_3579
KP04800		hypothetical protein	KPN_pKPN4p07118	KP1_3639
KP04980		hypothetical protein	KPN_01482	KP1_2485
KP05051	insB	insertion element IS1 protein InsB	KPN_00759	pK2044_00205
KP05052		insertion element IS1 protein insA	KPN_00760	pK2044_00060
KP05067	insA2	insertion element IS1 protein insA	KPN_00760	pK2044_00060
KP05176		insertion element IS1 protein insA	KPN_00760	pK2044_00060
KP05187		putative DeoR family transcriptional regulator	KPN_01704	KP1_2757
KP05188		putative pentose kinase	KPN_01703	KP1_2756
KP05189		Deoxyribose-phosphate aldolase	KPN_01702	KP1_2755
KP05190		DeoR family transcriptional regulator	KPN_01701	KP1_2753
KP05191		D-allulose-6-phosphate 3-epimerase	KPN_01700	KP1_2752
KP05194		Glyoxalase/bleomycin resistance protein/dioxygenase family protein	KPN_01697	KP1_2749
KP05195		putative acyl-CoA synthase	KPN_01696	KP1_2748
KP05196		putative CoA transferase	KPN_01695	KP1_2747
KP05200		SMP-30/Gluconolaconase/LRE domain-containing protein	KPN_01691	KP1_2743
KP05201		Major facilitator family transporter	KPN_01690	KP1_2742
KP05203		putative sugar diacid utilization regulator	KPN_01688	KP1_2740
KP05292		hypothetical protein	KPN_01612	KP1_2641
KP05303		putative subunit of heme lyase	KPN_02074	KP1_3149
KP05531		LacI family transcriptional regulator	KPN_01748	KP1_2795
KP05536		putative PTS family enzyme IIA/ enzyme IIBC	KPN_01743	KP1_2790
KP05556		LysM domain/BON superfamily protein	KPN_01725	KP1_2768
KP05560	pgtC	Phosphoglycerate transport regulatory protein pgtC	KPN_01723	KP1_2766
KP05561		Phosphoglycerate transport system sensor protein pgtB	KPN_01722	KP1_2765
KP05562		Phosphoglycerate transport system transcriptional regulatory protein pgtA	KPN_01721	KP1_2764
KP05564	insB	insertion element IS1 protein InsB	KPN_00759	pK2044_00205
KP05565	insA2	insertion element IS1 protein insA	KPN_00760	pK2044_00060
KP05659	chiA1	chitinase II	KPN_01201	KP1_2226
KP05672		putative transposase, partial	KPN_pKPN3p05885	pK2044_00525
KP05682		hypothetical protein	KPN_02254	KP1_3373
KP05940		insertion element IS1 protein insA	KPN_00760	pK2044_00060
KP06784		insertion element IS1 protein insA	KPN_00760	pK2044_00060
KP06785	insB	insertion element IS1 protein InsB	KPN_00759	pK2044_00205
KP06830		transposase for insertion sequence element ISKpn1	KPN_02572	KP1_0995
KP07020	insA2	insertion element IS1 protein insA	KPN_00760	pK2044_00060
KP07557		Putative transcriptional regulator of 2-aminoethylphosphonate degradation operons	KPN_04062	KP1_5434
KP16060		Alanine racemase domain-containing protein	KPN_04792	KP1_0750
KP31586		hypothetical protein	KPN_02253	KP1_3372
KP31614	insB	Insertion element iso-IS1d protein insB	KPN_00759	pK2044_00205
KP31763	insA2	Insertion element IS1 protein insA	KPN_00760	pK2044_00060
KP31929		putative transposase	KPN_pKPN3p05882	pK2044_00425
KP31930		transposase insD for insertion element IS2I	KPN_pKPN3p05883	pK2044_00415
KP31952		putative transposase	KPN_02572	KP1_0995
KP31980		hypothetical protein	KPN_00487	KP1_1394
KP32049		citrate utilization protein A	KPN_00705	KP1_1658
KP32076		transposase insD for insertion element IS2	KPN_pKPN3p05956	pK2044_00420
KP32116	insA2	insertion element IS1 protein insA	KPN_00760	pK2044_00060
KP32177		hypothetical protein	KPN_04520	KP1_0386
KP32196		HTH-type transcriptional regulator MetR	KPN_04324	KP1_0185
KP32221	dan	D-aminoacylase	KPN_04793	KP1_0751

## Sheet: IV
Common CDSs between Kp13, MGH 78578, NTUH-K2044 and Kp342
Kp13	Gene	Product	Kp342	MGH78578	NTUH-K2044
KP00001		HTH transcriptional regulator	KPK_5521	KPN_04160	KP1_0014
KP00002	hsrA	putative transport protein hsrA	KPK_1636	KPN_02529	KP1_0013
KP00003	rbsR	Ribose operon repressor	KPK_A0124	KPN_01996	KP1_0012
KP00004	rbsK	Ribokinase	KPK_5524	KPN_01699	KP1_0011
KP00005	rbsB	D-ribose-binding periplasmic protein	KPK_5525	KPN_02245	KP1_0010
KP00006	rbsC	Ribose transport system permease protein rbsC	KPK_5526	KPN_00511	KP1_0009
KP00007	rbsA	Ribose import ATP-binding protein rbsA	KPK_5527	KPN_00510	KP1_0008
KP00008	rbsD	D-ribose pyranase	KPK_5528	KPN_04153	KP1_0007
KP00010	kup	Low affinity potassium transport system protein kup	KPK_5529	KPN_04152	KP1_0006
KP00011	ravA	ATPase ravA	KPK_5530	KPN_04151	KP1_0005
KP00012	viaA	Protein viaA	KPK_5531	KPN_04150	KP1_0004
KP00014	asnC	Regulatory protein asnC	KPK_5533	KPN_04148	KP1_0002
KP00015	mioC	Protein mioC	KPK_5534	KPN_04147	KP1_0001
KP00016	mnmG	tRNA uridine 5-carboxymethylaminomethyl modification enzyme mnmG	KPK_5535	KPN_04146	KP1_5524
KP00019	atpB	ATP synthase subunit a	KPK_5538	KPN_04143	KP1_5521
KP00020	atpE	ATP synthase subunit c	KPK_5539	KPN_04142	KP1_5520
KP00021	atpF	ATP synthase subunit b	KPK_5540	KPN_04141	KP1_5519
KP00022	atpH	ATP synthase subunit delta	KPK_5541	KPN_04140	KP1_5518
KP00023	atpA	ATP synthase subunit alpha	KPK_5542	KPN_04139	KP1_5516
KP00024	atpG	ATP synthase gamma chain	KPK_5543	KPN_04138	KP1_5515
KP00025	atpD	ATP synthase subunit beta	KPK_5544	KPN_04137	KP1_5514
KP00026	atpC	ATP synthase epsilon chain	KPK_5545	KPN_04136	KP1_5513
KP00029	glmS	Glucosamine--fructose-6-phosphate aminotransferase isomerizing	KPK_5548	KPN_04134	KP1_5507
KP00030	pstS	Phosphate-binding protein pstS	KPK_5549	KPN_04133	KP1_5506
KP00031	pstC	Phosphate transport system permease protein pstC	KPK_5550	KPN_04132	KP1_5505
KP00032	pstA	Phosphate transport system permease protein pstA	KPK_5551	KPN_04131	KP1_5504
KP00033	pstB	Phosphate import ATP-binding protein pstB ABC phosphate transporter	KPK_5552	KPN_04130	KP1_5503
KP00034	phoU	Phosphate transport system protein phoU	KPK_5553	KPN_04129	KP1_5502
KP00035	bglH	Putative outer membrane porin bglH	KPK_1432	KPN_04128	KP1_5499
KP00036		putative hydrolase	KPK_5555	KPN_04127	KP1_5498
KP00037	nagB	Glucosamine-6-phosphate deaminase	KPK_5556	KPN_04126	KP1_5497
KP00038		Phosphatase	KPK_5557	KPN_04125	KP1_5496
KP00039		Putative permease	KPK_1612	KPN_02555	KP1_0328
KP00040		NADPH-dependent FMN reductase	KPK_5559	KPN_04123	KP1_5493
KP00041		hypothetical protein	KPK_5560	KPN_04122	KP1_5492
KP00044		GCN5-like N-acetyltransferase	KPK_5563	KPN_04119	KP1_5489
KP00046	oxaA	Inner membrane protein oxaA	KPK_5565	KPN_04109	KP1_5487
KP00049	dnaN	DNA polymerase III subunit beta	KPK_0002	KPN_04104	KP1_5482
KP00050		DNA replication and repair protein recF	KPK_0003	KPN_04103	KP1_5481
KP00051	gyrB	DNA gyrase subunit B	KPK_0004	KPN_03444	KP1_4725
KP00052		Phosphatase	KPK_0005	KPN_04101	KP1_5479
KP00054		Bacterial surface antigen (D15)- containing protein	KPK_0007	KPN_04099	KP1_5477
KP00055		Galactonate operon transcriptional repressor	KPK_2033	KPN_04098	KP1_5476
KP00056		2-oxo-3-deoxygalactonate kinase	KPK_2034	KPN_04097	KP1_0754
KP00057	dgoA	2-dehydro-3-deoxy-6-phosphogalactonate aldolase	KPK_2035	KPN_04096	KP1_0755
KP00058		D-galactonate dehydratase	KPK_2036	KPN_04095	KP1_5473
KP00060		D-galactonate transporter	KPK_4671	KPN_00071	KP1_0884
KP00061		hypothetical protein	KPK_0008	KPN_04093	KP1_5470
KP00062		hypothetical protein	KPK_3492	KPN_01065	KP1_2052
KP00063		Small heat shock protein ibpA	KPK_0010	KPN_04090	KP1_5467
KP00064	ibpB	Small heat shock protein ibpB	KPK_0010	KPN_04090	KP1_0633
KP00067		putative HTH transcriptional regulator, GntR	KPK_1428	KPN_01684	KP1_2736
KP00068	aglA	PTS system alpha-glucoside-specific EIICB component	KPK_0014	KPN_04086	KP1_5463
KP00069		6-phospho-alpha-glucosidase	KPK_0015	KPN_01682	KP1_2734
KP00070		putative inner membrane protein	KPK_5349	KPN_04084	KP1_5461
KP00071		putative inner membrane protein	KPK_0017	KPN_04083	KP1_5460
KP00072		hypothetical protein	KPK_0018	KPN_04082	KP1_5459
KP00073	dsdA	D-serine dehydratase	KPK_0019	KPN_04081	KP1_5458
KP00077		putative transmembrane protein	KPK_0023	KPN_04077	KP1_5454
KP00078		GCN5-related N-acetyltransferase	KPK_0024	KPN_04076	KP1_5452
KP00081		Acetolactate synthase isozyme 1 large subunit	KPK_4659	KPN_00082	KP1_0129
KP00082	ilvN	Acetolactate synthase isozyme 1 small subunit	KPK_0027	KPN_04073	KP1_5448
KP00083	uhpA	Transcriptional regulatory protein uhpA	KPK_0028	KPN_04072	KP1_3542
KP00084	uhpB	Sensor protein uhpB	KPK_0029	KPN_04071	KP1_5446
KP00085		Regulatory protein uhpC	KPK_1504	KPN_02646	KP1_3881
KP00086		Hexose phosphate transport protein	KPK_0031	KPN_04069	KP1_5444
KP00087		hypothetical protein	KPK_0032	KPN_04068	KP1_5442
KP00088		transcriptional regulator	KPK_0033	KPN_04067	KP1_5440
KP00090	nepI	Purine ribonucleoside efflux pump nepI	KPK_3088	KPN_01314	KP1_2373
KP00096		putative 2-aminoethylphosphonate import ATP-binding protein phnT	KPK_0303	KPN_00426	KP1_1300
KP00099		Maltoporin-like protein	KPK_0036	KPN_04057	KP1_0670
KP00100		PEP-sugar phosphotransferase enzyme IIA subunit	KPK_A0132	KPN_01232	KP1_0225
KP00101		PEP-sugar phosphotransferase enzyme IIC subunit	KPK_A0130	KPN_03072	KP1_0780
KP00107		4-hydroxybenzoate transporter	KPK_0041	KPN_00382	KP1_1250
KP00109		LysR family transcriptional regulator	KPK_0042	KPN_04050	KP1_5419
KP00110		putative GlcNAc-PI de-N-acetylase	KPK_0044	KPN_04049	KP1_5418
KP00111		oxaloacetate decarboxylase	KPK_0045	KPN_04048	KP1_5417
KP00112		4-oxalomesaconic acid tautomerase	KPK_0046	KPN_04047	KP1_5416
KP00113		putative 6-phosphogluconate dehydrogenase	KPK_0047	KPN_04046	KP1_5415
KP00115		putative inner membrane transporter	KPK_0049	KPN_04045	KP1_5413
KP00116		PTS system N-acetylmuramic acid-specific EIIBC component	KPK_0050	KPN_04044	KP1_5411
KP00117	murQ	N-acetylmuramic acid 6-phosphate etherase	KPK_0051	KPN_01553	KP1_2570
KP00118		Drug resistance transporter, Bcr/CflA subfamily protein	KPK_0052	KPN_04042	KP1_5409
KP00119		Antibiotic efflux pump outer membrane protein	KPK_4904	KPN_04041	pK2044_00630
KP00120		AcrB-like protein	KPK_4237	KPN_00443	KP1_1319
KP00121		RND family efflux transporter MFP subunit	KPK_4236	KPN_00444	KP1_1320
KP00124		GCN5-related N-acetyltransferase	KPK_2261	KPN_04038	KP1_5403
KP00125		TetR-like transcription regulator	KPK_0059	KPN_04037	KP1_5402
KP00128		FMN-binding domain-containing protein	KPK_0062	KPN_04034	KP1_5398
KP00129		50S ribosomal protein L21	KPK_0063	KPN_04033	KP1_5397
KP00130		putative peroxidase-related protein	KPK_0064	KPN_04032	KP1_5396
KP00131		AraC-type regulatory protein	KPK_B0013	KPN_04031	KP1_5395
KP00132		Cytoplasmic membrane lipoprotein-28	KPK_2721	KPN_00211	KP1_1056
KP00133		putative drug/metabolite transporter	KPK_0068	KPN_04029	KP1_5393
KP00134		NUDIX hydrolase protein	KPK_0067	KPN_04028	KP1_5392
KP00135		beta-lactamase domain-containing protein	KPK_0069	KPN_04027	KP1_5391
KP00136		AraC family transcriptional regulator	KPK_0071	KPN_01614	KP1_2644
KP00137		Zinc-type alcohol dehydrogenase-like protein	KPK_0070	KPN_04683	KP1_0570
KP00138		hypothetical protein	KPK_0072	KPN_04024	KP1_5387
KP00139		Antibiotic biosynthesis monooxygenase domain-containing protein	KPK_0073	KPN_04023	KP1_5386
KP00140		Zinc-type alcohol dehydrogenase-like protein	KPK_0074	KPN_04022	KP1_5385
KP00141		hypothetical protein	KPK_0075	KPN_04021	KP1_5384
KP00142		Inner membrane symporter	KPK_4625	KPN_00115	KP1_0936
KP00143		Alpha-xylosidase	KPK_0078	KPN_04018	KP1_5378
KP00144		RpiR family transcriptional regulator protein	KPK_0079	KPN_04017	KP1_5377
KP00145		Phospho-alpha-glucosidase pagL	KPK_0080	KPN_04016	KP1_5376
KP00146		PTS system maltose-specific EIICB component	KPK_0081	KPN_01683	KP1_2735
KP00147		Protein AsmA	KPK_0082	KPN_04014	KP1_5374
KP00148		putative purine permease	KPK_2710	KPN_01664	KP1_2710
KP00150		Glycerol kinase	KPK_3981	KPN_00591	KP1_1542
KP00153	zapB	Cell division protein zapB	KPK_0087	KPN_04009	KP1_5367
KP00154	sbp	Sulfate-binding protein	KPK_0088	KPN_02773	KP1_4021
KP00155	cdh	CDP-diacylglycerol pyrophosphatase	KPK_0089	KPN_04007	KP1_5364
KP00156		sodium/sulfate symporter	KPK_0090	KPN_04006	KP1_5363
KP00157		Triosephosphate isomerase	KPK_0091	KPN_04005	KP1_5362
KP00159		hypothetical protein	KPK_0093	KPN_04003	KP1_5360
KP00160		Ferredoxin--NADP reductase	KPK_0094	KPN_04002	KP1_5359
KP00161		Fructose-1,6-bisphosphatase class 2	KPK_0095	KPN_04001	KP1_5358
KP00162		ATP-dependent DNA helicase recG	KPK_0096	KPN_04000	KP1_5356
KP00163	trmH	tRNA guanosine-2'-O-methyltransferase	KPK_0097	KPN_03999	KP1_5354
KP00164		Bifunctional (p)ppGpp synthase/hydrolase SpoT	KPK_0098	KPN_03998	KP1_5353
KP00165		DNA-directed RNA polymerase subunit omega	KPK_0099	KPN_03997	KP1_5352
KP00166		Guanylate kinase	KPK_0100	KPN_03996	KP1_5351
KP00167	ligB	DNA ligase B	KPK_0101	KPN_03995	KP1_5350
KP00168		putative inner membrane protein	KPK_0102	KPN_00172	KP1_1010
KP00169		Chloride channel, voltage gated protein	KPK_0103	KPN_03993	KP1_5348
KP00170		methylated-DNA/protein-cysteine methyltransferase	KPK_2924	KPN_01531	KP1_2546
KP00172		YicC-like domain-containing protein	KPK_0104	KPN_03990	KP1_5345
KP00173		Acyl-CoA N-acyltransferase domain-containing protein	KPK_0106	KPN_03989	KP1_5342
KP00174		hypothetical protein	KPK_0107	KPN_03987	KP1_5340
KP00177		putative ABC transport system, permease component	KPK_0109	KPN_03985	KP1_5338
KP00182		HTH-type protein slmA	KPK_0113	KPN_03981	KP1_5334
KP00184		Coenzyme A biosynthesis bifunctional protein coaBC	KPK_0115	KPN_03979	KP1_5331
KP00185		hypothetical protein	KPK_4944	KPN_03978	KP1_5330
KP00187		50S ribosomal protein L33	KPK_0118	KPN_03976	KP1_5328
KP00188	mutM	Formamidopyrimidine-DNA glycosylase bifunctional protein	KPK_0119	KPN_03975	KP1_5327
KP00189	coaD	Phosphopantetheine adenylyltransferase	KPK_0120	KPN_03974	KP1_5326
KP00190		Lipopolysaccharide core biosynthesis glycosyltransferase waaE	KPK_0121	KPN_03973	KP1_5325
KP00191	waaA	3-deoxy-D-manno-octulosonic-acid transferase	KPK_0122	KPN_03972	KP1_5324
KP00192		putative glycosyltransferase in waa region	KPK_0123	KPN_03971	KP1_5323
KP00193		putative glycosyltransferase in waa region	KPK_0124	KPN_03970	KP1_5322
KP00194	rfaG	Lipopolysaccharide core biosynthesis protein rfaG	KPK_0125	KPN_03969	KP1_5321
KP00195	rfaQ	Lipopolysaccharide core heptosyltransferase rfaQ	KPK_0126	KPN_03968	KP1_5320
KP00196		putative protein in waa region	KPK_0127	KPN_03967	KP1_5319
KP00198		O-antigen ligase protein in waa region	KPK_0129	KPN_03966	KP1_5317
KP00200		Lipopolysaccharide heptosyltransferase 1	KPK_0131	KPN_03965	KP1_5315
KP00201		ADP-heptose--LPS heptosyltransferase 2	KPK_0132	KPN_03964	KP1_5314
KP00202		ADP-L-glycero-D-manno-heptose-6-epimerase	KPK_0133	KPN_03963	KP1_5313
KP00203		putative 8-amino-7-oxononanoate synthase/2-amino-3-ketobutyrate coenzyme A ligase	KPK_0134	KPN_03962	KP1_5312
KP00204		L-threonine 3-dehydrogenase	KPK_0135	KPN_03961	KP1_5311
KP00205		putative glycosyltransferase, family 2	KPK_0136	KPN_03960	KP1_5310
KP00206		hypothetical protein	KPK_0137	KPN_03959	KP1_5309
KP00208		2,3-bisphosphoglycerate-independent phosphoglycerate mutase	KPK_0139	KPN_03956	KP1_5306
KP00210		rhodanese-like domain-containing protein	KPK_0140	KPN_03955	KP1_5304
KP00211	grxC	Glutaredoxin-3	KPK_0141	KPN_03954	KP1_5303
KP00212	secB	Protein-export protein secB	KPK_0142	KPN_03953	KP1_5302
KP00213		Glycerol-3-phosphate dehydrogenase [NAD(P)+]	KPK_0143	KPN_03952	KP1_5301
KP00214		Serine acetyltransferase	KPK_0144	KPN_03951	KP1_5300
KP00215		putative tRNA/rRNA methyltransferase	KPK_0145	KPN_03950	KP1_5299
KP00216		L-lactate dehydrogenase	KPK_0146	KPN_02143	KP1_3241
KP00217		Putative L-lactate dehydrogenase operon regulatory protein	KPK_0147	KPN_00117	KP1_0940
KP00218		L-lactate permease	KPK_0148	KPN_03947	KP1_5296
KP00219		hypothetical protein	KPK_0149	KPN_03946	KP1_5294
KP00222		Mannitol-1-phosphate 5-dehydrogenase	KPK_0152	KPN_03943	KP1_5290
KP00223	mtlA	PTS system mannitol-specific EIICBA component	KPK_B0039	KPN_03942	KP1_5289
KP00225		Inner membrane protein	KPK_4068	KPN_00517	KP1_1438
KP00226	gst	glutathione S-transferase	KPK_0156	KPN_03940	KP1_5288
KP00227		L-seryl-tRNA(Sec) selenium transferase	KPK_0157	KPN_03939	KP1_5287
KP00228		Selenocysteine-specific elongation factor	KPK_0158	KPN_03938	KP1_5286
KP00231	avtA	Valine--pyruvate aminotransferase	KPK_0169	KPN_03936	KP1_5284
KP00232		Alpha-amylase	KPK_0170	KPN_03935	KP1_5283
KP00235	xylR	Xylose operon regulatory protein	KPK_0172	KPN_03933	KP1_5281
KP00236		Xylose transport system permease protein xylH	KPK_5526	KPN_03932	KP1_0009
KP00237		Xylose import ATP-binding protein xylG	KPK_5527	KPN_00510	KP1_0008
KP00238		D-xylose-binding periplasmic protein	KPK_0175	KPN_03930	KP1_5278
KP00240		Xylose isomerase	KPK_4922	KPN_03929	KP1_0669
KP00241	xylB	Xylulose kinase	KPK_0177	KPN_02542	KP1_3759
KP00242		Inner membrane protein	KPK_0178	KPN_03927	KP1_5274
KP00243		Inner membrane protein	KPK_0179	KPN_03926	KP1_5273
KP00246		Glycyl-tRNA synthetase alpha	KPK_0182	KPN_03923	KP1_5270
KP00247	glyS	Glycyl-tRNA synthetase beta subunit	KPK_0183	KPN_03922	KP1_5269
KP00248		Protein hokA	KPK_1028	KPN_03095	KP1_4364
KP00250		Cold shock protein cspA	KPK_0186	KPN_00656	KP1_1611
KP00251		putative HTH-type transcriptional regulator	KPK_0187	KPN_01894	KP1_5264
KP00252		4-hydroxybenzoate transporter	KPK_0041	KPN_00382	KP1_1250
KP00254		Glyoxylate/hydroxypyruvate reductase B	KPK_2753	KPN_03915	KP1_2666
KP00255		Major facilitator superfamily protein	KPK_0191	KPN_03914	KP1_5260
KP00256		2-dehydro-3-deoxygluconokinase	KPK_0192	KPN_03913	KP1_5259
KP00257		Xylose isomerase domain-containing protein	KPK_0193	KPN_03912	KP1_5258
KP00258	kdgR	HTH-type transcriptional regulator kdgR	KPK_0194	KPN_03911	KP1_5257
KP00259		Inner membrane lipoprotein	KPK_0196	KPN_02926	KP1_5255
KP00262		hypothetical protein	KPK_0200	KPN_03906	KP1_5251
KP00263		Inner membrane protein	KPK_0201	KPN_03905	KP1_5250
KP00266		Ankyrin repeat domain-containing protein	KPK_0203	KPN_03903	KP1_5248
KP00268		Periplasmic dipeptide transport protein	KPK_0205	KPN_01291	KP1_2335
KP00269	dppB	Dipeptide transport system permease protein dppB	KPK_1628	KPN_00565	KP1_1502
KP00270	dppC	Dipeptide transport system permease protein dppC	KPK_2500	KPN_00566	KP1_1524
KP00271	dppD	Dipeptide transport ATP-binding protein dppD	KPK_2315	KPN_00568	pK2044_00275
KP00272	dppF	Dipeptide transport ATP-binding protein dppF	KPK_2315	KPN_00567	KP1_1505
KP00275		Cellulose synthase operon protein	KPK_0211	KPN_03894	KP1_5238
KP00276		Cellulose synthase catalytic subunit	KPK_0222	KPN_03883	KP1_5225
KP00277		Cyclic di-GMP-binding protein	KPK_0213	KPN_03892	KP1_5236
KP00278	bcsC	Cellulose synthase operon protein C	KPK_0214	KPN_03891	KP1_5234
KP00279		putative cellulose synthase operon protein D	KPK_0215	KPN_03890	KP1_5233
KP00281		Cellulose synthase operon protein	KPK_0217	KPN_03888	KP1_5231
KP00282	bcsF	Cellulose biosynthesis protein BcsF	KPK_0218	KPN_03887	KP1_5230
KP00283	bcsE	Protein BcsE	KPK_0219	KPN_03886	KP1_5229
KP00284		hypothetical protein	KPK_0220	KPN_03885	KP1_5228
KP00285		Cellulose synthase operon protein	KPK_0221	KPN_03884	KP1_5226
KP00286	bcsA	Cellulose synthase catalytic subunit	KPK_0222	KPN_03883	KP1_5225
KP00287	bcsB	Cyclic di-GMP-binding protein	KPK_0223	KPN_03882	KP1_5224
KP00288	bcsZ	Endoglucanase	KPK_0224	KPN_03881	KP1_5222
KP00289	bcsC	Cellulose synthase operon protein C	KPK_0225	KPN_03880	KP1_5221
KP00291	dctA	C4-dicarboxylate transport protein	KPK_0228	KPN_02525	KP1_0344
KP00292		Peptidase M16 domain-containing protein	KPK_0229	KPN_03877	KP1_5218
KP00293	kdgK	2-dehydro-3-deoxygluconokinase	KPK_0230	KPN_03876	KP1_5217
KP00295		AsmA family protein	KPK_0232	KPN_03875	KP1_5215
KP00296		Inner membrane metabolite transport protein	KPK_0233	KPN_01499	KP1_2506
KP00298		Ribonuclease BN-related protein	KPK_0234	KPN_03873	KP1_5213
KP00299		LysR family transcriptional regulator	KPK_B0071	KPN_01185	KP1_2207
KP00301		GCN5-related N-acetyltransferase	KPK_1451	KPN_02695	KP1_3941
KP00302	treF	Cytoplasmic trehalase	KPK_0238	KPN_02303	KP1_3426
KP00303		putative iron-containing alcohol dehydrogenase	KPK_0239	KPN_02787	KP1_5208
KP00305	gor	Glutathione reductase	KPK_0241	KPN_03866	KP1_5206
KP00306		DNA methylase, N-6 adenine-specific protein	KPK_0242	KPN_03865	KP1_5205
KP00307		Phosphatidic acid phosphatase family protein	KPK_0243	KPN_03864	KP1_5204
KP00308	prlC	Oligopeptidase A	KPK_0244	KPN_03863	KP1_5203
KP00309		putative methyltransferase	KPK_0245	KPN_03862	KP1_5202
KP00311	uspA	Universal stress protein A	KPK_1893	KPN_02391	KP1_3522
KP00312	uspB	Universal stress protein B	KPK_0248	KPN_03859	KP1_5199
KP00313	pitA	Low-affinity inorganic phosphate transporter 1	KPK_0249	KPN_03858	KP1_5198
KP00314		FAD-dependent oxidoreductase	KPK_0250	KPN_03857	KP1_5197
KP00315	mgtE	Magnesium transporter mgtE	KPK_0257	KPN_03856	KP1_5196
KP00316	nikR	Nickel-responsive regulator	KPK_0258	KPN_03855	KP1_5194
KP00317	nikE	Nickel import ATP-binding protein NikE	KPK_0259	KPN_03854	KP1_5193
KP00318	nikD	Nickel import ATP-binding protein NikD	KPK_0260	KPN_03853	pK2044_00275
KP00319	nikC	Nickel transport system permease protein nikC	KPK_0261	KPN_00566	KP1_1503
KP00320	nikB	Nickel transport system permease protein nikB	KPK_3702	KPN_00565	KP1_1502
KP00321	nikA	Nickel-binding periplasmic protein	KPK_0263	KPN_03850	KP1_5188
KP00322		LysR family transcriptional regulator	KPK_0264	KPN_03849	KP1_5187
KP00323	padC	putative phenolic acid decarboxylase	KPK_0265	KPN_03848	KP1_5186
KP00326	arnA	Bifunctional polymyxin resistance protein ArnA	KPK_0268	KPN_03845	KP1_5182
KP00327	arnD	putative 4-deoxy-4-formamido-L-arabinose-phosphoundecaprenol deformylase ArnD	KPK_0269	KPN_03844	KP1_5181
KP00328	arnT	Undecaprenyl phosphate-alpha-4-amino-4-deoxy-L-arabinose arabinosyl transferase	KPK_0270	KPN_03843	KP1_5180
KP00330	arnF	Undecaprenyl phosphate-aminoarabinose flippase subunit ArnF	KPK_0273	KPN_03841	KP1_5178
KP00331		PerM family protein	KPK_0272	KPN_01564	KP1_2582
KP00332		Major facilitator superfamily MFS-1 protein	KPK_2730	KPN_01648	KP1_2692
KP00334		putative integral membrane protein	KPK_0276	KPN_03837	KP1_5174
KP00335	tusA	Sulfurtransferase tusA	KPK_0277	KPN_03836	KP1_5173
KP00337		TMEM86 family protein	KPK_0279	KPN_03834	KP1_5171
KP00338		hypothetical protein	KPK_0280	KPN_03833	KP1_5170
KP00339		hypothetical protein	KPK_0281	KPN_03832	KP1_5169
KP00340	rsmD	Ribosomal RNA small subunit methyltransferase D	KPK_0282	KPN_03831	KP1_5168
KP00342	ftsE	Cell division ATP-binding protein ftsE	KPK_3439	KPN_00213	KP1_1059
KP00343	ftsX	Cell division protein ftsX	KPK_0285	KPN_03828	KP1_5165
KP00345		HTH transcriptional regulator, GntR protein	KPK_0287	KPN_00438	KP1_1313
KP00346		4-aminobutyrate aminotransferase	KPK_2968	KPN_00255	KP1_1101
KP00348		putative N-acetyltransferase	KPK_5281	KPN_04393	KP1_0250
KP00350	aceB	Malate synthase A	KPK_5279	KPN_04395	KP1_0253
KP00351	aceA	Isocitrate lyase	KPK_5278	KPN_04396	KP1_0254
KP00352	aceK	Isocitrate dehydrogenase kinase/phosphatase	KPK_5277	KPN_04397	KP1_0255
KP00353	iclR	Acetate operon repressor	KPK_5276	KPN_04398	KP1_0256
KP00354	metH	Methionine synthase	KPK_5275	KPN_04399	KP1_0257
KP00355		Na/Pi co-transporter II-related protein	KPK_5274	KPN_04400	KP1_0258
KP00357	rluF	Ribosomal large subunit pseudouridine synthase F	KPK_5264	KPN_04409	KP1_0260
KP00358		hypothetical protein	KPK_5265	KPN_04410	KP1_0261
KP00359		Sodium/bile acid symporter family protein	KPK_5261	KPN_04411	KP1_0262
KP00360	lysC	Lysine-sensitive aspartokinase 3	KPK_5260	KPN_04412	KP1_0263
KP00362	pgi	Glucose-6-phosphate isomerase	KPK_5259	KPN_04413	KP1_0264
KP00363		LpxA-like domain-containing transferase	KPK_5258	KPN_04414	KP1_0265
KP00365		Endoribonuclease L-PSP/chorismate mutase-like domain-containing protein	KPK_5013	KPN_04416	KP1_0268
KP00369	psiE	protein psiE	KPK_5256	KPN_04420	KP1_0272
KP00370	malG	Maltose transport system permease protein malG	KPK_5255	KPN_04421	KP1_0273
KP00371	malF	Maltose transport system permease protein malF	KPK_5254	KPN_04422	KP1_0274
KP00372	malE	Maltose-binding periplasmic protein	KPK_5253	KPN_04423	KP1_0275
KP00373	malK	Maltose/maltodextrin import ATP-binding protein MalK	KPK_5252	KPN_00426	KP1_0276
KP00374	lamB2	Maltoporin 2	KPK_5251	KPN_04425	KP1_0277
KP00375	malM	Maltose operon periplasmic protein	KPK_5250	KPN_04426	KP1_0278
KP00376	ubiC	Chorismate--pyruvate lyase	KPK_5249	KPN_04427	KP1_0279
KP00377	ubiA	4-hydroxybenzoate octaprenyltransferase	KPK_5248	KPN_04428	KP1_0280
KP00378	plsB	Glycerol-3-phosphate acyltransferase	KPK_5247	KPN_04429	KP1_0281
KP00379	dgkA	Diacylglycerol kinase	KPK_5246	KPN_04430	KP1_0282
KP00380	lexA	LexA repressor	KPK_5245	KPN_04431	KP1_0283
KP00381	dinF	DNA-damage-inducible protein F	KPK_5244	KPN_04432	KP1_0284
KP00382		General stress response CsbD-like protein	KPK_5242	KPN_04433	KP1_0286
KP00387		Phage shock protein G	KPK_5238	KPN_04437	KP1_0292
KP00388	qor	Quinone oxidoreductase	KPK_5237	KPN_04438	KP1_0293
KP00389	dnaB	Replicative DNA helicase	KPK_5236	KPN_04439	KP1_0294
KP00390	alr	Alanine racemase, biosynthetic	KPK_1986	KPN_02308	KP1_0295
KP00391	tyrB	Tyrosine aminotransferase	KPK_5234	KPN_00955	KP1_0296
KP00392	aphA	Class B acid phosphatase	KPK_5233	KPN_04442	KP1_0297
KP00393		hypothetical protein	KPK_5232	KPN_04443	KP1_0299
KP00394		hypothetical protein	KPK_5231	KPN_04444	KP1_0300
KP00395	uvrA	UvrABC system protein A	KPK_5230	KPN_04445	KP1_0301
KP00396	ssb	Single-stranded DNA-binding protein	KPK_5229	KPN_04446	KP1_0302
KP00397		Lytic transglycosylase protein	KPK_5228	KPN_04447	KP1_0303
KP00399	fepA	Ferrienterobactin receptor	KPK_3197	KPN_00602	pK2044_00100
KP00400		Transcriptional regulator, AraC family protein	KPK_4764	KPN_00556	KP1_0307
KP00402		hypothetical protein	KPK_5221	KPN_04451	KP1_0311
KP00403		Outer membrane protein assembly factor	KPK_5220	KPN_00190	KP1_0312
KP00408		Metallo-beta-lactamase superfamily protein	KPK_5214	KPN_04455	KP1_0316
KP00410		putative spermidine/putrescine-binding periplasmic	KPK_5212	KPN_04457	KP1_0319
KP00411	aglF	Alpha-glucoside transport system permease protein aglF	KPK_5211	KPN_04458	KP1_0320
KP00412		putative spermidine/putrescine ABC transporter permease protein	KPK_5210	KPN_04459	KP1_0321
KP00413		hypothetical protein	KPK_5209	KPN_04460	KP1_0322
KP00415		EAL domain-containing protein	KPK_5207	KPN_04461	KP1_0324
KP00416	soxS	Regulatory protein soxS	KPK_2759	KPN_00556	KP1_0325
KP00417	soxR	Redox-sensitive transcriptional activator soxR	KPK_5206	KPN_04463	KP1_0326
KP00418	GTT1	Glutathione S-transferase 1	KPK_5205	KPN_04464	KP1_0327
KP00423		LysR family transcriptional regulator	KPK_5202	KPN_04467	KP1_0330
KP00425		LrgB family protein	KPK_5200	KPN_04469	KP1_0332
KP00426		putative fimbrial-like protein	KPK_5198	KPN_04471	KP1_0334
KP00427		putative fimbrial chaperone	KPK_1144	KPN_00276	KP1_0335
KP00428		Fimbrial biogenesis outer membrane usher protein	KPK_5130	KPN_00277	KP1_0336
KP00429		Fimbrial protein	KPK_5195	KPN_04474	KP1_0337
KP00430		putative adhesin	KPK_5194	KPN_04475	KP1_0338
KP00431	actP	Cation/acetate symporter actP	KPK_5193	KPN_04476	KP1_0340
KP00432		Inner membrane protein	KPK_5192	KPN_04477	KP1_0341
KP00433	acs	Acetyl-coenzyme A synthetase	KPK_5191	KPN_04478	KP1_0342
KP00435	gltP	Proton glutamate symport protein	KPK_0228	KPN_02525	KP1_0344
KP00436		TPR-like domain-containing protein	KPK_5188	KPN_04481	KP1_0345
KP00442		putative carbohydrate/purine kinase protein	KPK_5182	KPN_04486	KP1_0349
KP00443	rbsB	D-ribose-binding periplasmic protein	KPK_5181	KPN_04487	KP1_0351
KP00444	rbsC	Ribose transport system permease protein rbsC	KPK_5526	KPN_00511	KP1_0009
KP00445	rbsA2	Ribose import ATP-binding protein rbsA 2	KPK_5527	KPN_00510	KP1_0008
KP00446		Sensor histidine kinase/response regulator	KPK_5178	KPN_04490	KP1_0354
KP00449	phnN	Ribose 1,5-bisphosphate phosphokinase PhnN	KPK_5175	KPN_04492	KP1_0357
KP00450	phnM	Protein phnM	KPK_5174	KPN_04493	KP1_0358
KP00451	phnL	Phosphonates transport ATP-binding protein phnL	KPK_5173	KPN_04494	KP1_0359
KP00452	phnK	Phosphonates transport ATP-binding protein phnK	KPK_5172	KPN_04495	KP1_0360
KP00453	phnJ	Protein phnJ	KPK_5171	KPN_04496	KP1_0362
KP00454	phnI	Protein phnI	KPK_5170	KPN_04497	KP1_0363
KP00455	phnH	Protein phnH	KPK_5169	KPN_04498	KP1_0364
KP00456	phnG	Protein phnG	KPK_5168	KPN_04499	KP1_0365
KP00457	phnF	putative transcriptional regulator phnF	KPK_5167	KPN_04500	KP1_0366
KP00459	phnA	Protein phnA	KPK_5165	KPN_04502	KP1_0368
KP00462	melR	Melibiose operon regulatory protein	KPK_5163	KPN_04504	KP1_0370
KP00463	melA	Alpha-galactosidase	KPK_5162	KPN_04505	KP1_0371
KP00464	melB	Melibiose carrier protein	KPK_5161	KPN_04506	KP1_0372
KP00465	parM	Plasmid segregation protein parM	KPK_5160	KPN_04507	KP1_0373
KP00467	cbpM	Chaperone modulatory protein cbpM	KPK_5158	KPN_04508	KP1_0375
KP00468	cbpA	Curved DNA-binding protein	KPK_5157	KPN_04509	KP1_0376
KP00469	terC	TerC family integral membrane protein	KPK_5156	KPN_04510	KP1_0378
KP00470	dsbA	putative protein-folding factor DsbA	KPK_5155	KPN_04511	KP1_0379
KP00472	pgaC	Biofilm PGA synthesis N-glycosyltransferase pgaC	KPK_5153	KPN_04512	KP1_0381
KP00473	pgaB	Biofilm PGA synthesis lipoprotein pgaB	KPK_5152	KPN_04513	KP1_0382
KP00474	pgaA	Biofilm PGA synthesis protein pgaA	KPK_5151	KPN_04514	KP1_0383
KP00476		hypothetical protein	KPK_5150	KPN_04516	KP1_0384
KP00477	perC	PerC transcriptional activator	KPK_5149	KPN_04517	KP1_0385
KP00483		hypothetical protein	KPK_5147	KPN_04524	KP1_0390
KP00484		HTH-type transcriptional regulator	KPK_5146	KPN_04525	KP1_0391
KP00485	dsbD	Thiol:disulfide interchange protein DsbD	KPK_5145	KPN_04526	KP1_0392
KP00486	cutA	Divalent-cation tolerance protein cutA	KPK_5144	KPN_04527	KP1_0393
KP00487	dcuA	Anaerobic C4-dicarboxylate transporter dcuA	KPK_5143	KPN_04367	KP1_0224
KP00488	aspA	Aspartate ammonia-lyase	KPK_2941	KPN_01517	KP1_0395
KP00490	fxsA	suppressor of F exclusion of phage T7	KPK_5141	KPN_04530	KP1_0396
KP00491		Inner membrane protein	KPK_5140	KPN_04531	KP1_0397
KP00493	groS	10 kDa chaperonin	KPK_5138	KPN_04532	KP1_0399
KP00494	groL	60 kDa chaperonin	KPK_5137	KPN_04533	KP1_0400
KP00495		hypothetical protein	KPK_5136	KPN_04534	KP1_0401
KP00496		hypothetical protein	KPK_5135	KPN_04535	KP1_0402
KP00497	mchF	putative microcin-H47 secretion/processing ATP-binding protein mchF	KPK_A0151	KPN_04536	KP1_0403
KP00498	mchE	Microcin H47 secretion protein mchE	KPK_A0152	KPN_04537	KP1_0404
KP00499		hypothetical protein	KPK_5132	KPN_04538	KP1_0406
KP00500		putative adhesin	KPK_5131	KPN_04539	KP1_0409
KP00501	lpfC	Outer membrane usher protein lpfC	KPK_5130	KPN_00277	KP1_0336
KP00502		FimC-like chaperone protein	KPK_1144	KPN_00276	KP1_0335
KP00503		Fimbrial protein	KPK_5128	KPN_04542	KP1_0412
KP00505		Two-component response regulator	KPK_5125	KPN_04543	KP1_0413
KP00507	efp	Elongation factor P	KPK_5123	KPN_04545	KP1_0416
KP00508	ecnB	Entericidin B	KPK_5122	KPN_04546	KP1_0418
KP00509	sugE	Quaternary ammonium compound-resistance protein sugE	KPK_5119	KPN_04548	KP1_0420
KP00510	blc	Outer membrane lipoprotein blc	KPK_4909	KPN_04549	KP1_0421
KP00511	frdD	Fumarate reductase subunit D	KPK_5118	KPN_04550	KP1_0422
KP00512	frdC	Fumarate reductase subunit C	KPK_5117	KPN_04551	KP1_0423
KP00513	frdB	Fumarate reductase iron-sulfur subunit	KPK_3839	KPN_00731	KP1_0424
KP00516	poxA	Putative lysyl-tRNA synthetase	KPK_5114	KPN_04554	KP1_0426
KP00517		Inner membrane transporter	KPK_5113	KPN_04555	KP1_0427
KP00518		putative mscS family protein	KPK_5112	KPN_04556	KP1_0428
KP00519	psd	Phosphatidylserine decarboxylase proenzyme	KPK_5111	KPN_04557	KP1_0429
KP00520	rsgA	Putative ribosome biogenesis GTPase RsgA	KPK_5110	KPN_04558	KP1_0430
KP00522	artJ	ABC transporter arginine-binding protein 1	KPK_3667	KPN_00893	KP1_0432
KP00524		Putative electron transport protein	KPK_5104	KPN_04564	KP1_0434
KP00525		ribokinase-like superfamily protein	KPK_5103	KPN_04565	KP1_0435
KP00527	amiB	N-acetylmuramoyl-L-alanine amidase amiB	KPK_1359	KPN_02778	KP1_0437
KP00528	mutL	DNA mismatch repair protein mutL	KPK_5100	KPN_04568	KP1_0438
KP00531	hflX	GTP-binding protein hflX	KPK_5097	KPN_04571	KP1_0442
KP00532	hflK	Protein hflK	KPK_5096	KPN_04572	KP1_0443
KP00533	hflC	Protein hflC	KPK_5095	KPN_04573	KP1_0444
KP00534		hypothetical protein	KPK_5094	KPN_04574	KP1_0445
KP00535		hypothetical protein	KPK_5092	KPN_04575	KP1_0446
KP00536	purA	Adenylosuccinate synthetase	KPK_5091	KPN_04576	KP1_0448
KP00538	rnr	Ribonuclease R	KPK_5089	KPN_04578	KP1_0450
KP00539	rlmB	23S rRNA (guanosine-2'-O-)-methyltransferase rlmB	KPK_5088	KPN_04579	KP1_0451
KP00540	aidB	Protein aidB	KPK_5086	KPN_04580	KP1_0452
KP00541		hypothetical protein	KPK_5087	KPN_04581	KP1_0453
KP00542		hypothetical protein	KPK_5085	KPN_04582	KP1_0454
KP00544		Esterase	KPK_5083	KPN_04583	KP1_0455
KP00545	ulaR	HTH-type transcriptional regulator ulaR	KPK_5084	KPN_04584	KP1_0457
KP00548	btuB	Vitamin B12 transporter btuB	KPK_5426	KPN_04255	KP1_0121
KP00549	trmA	tRNA (uracil-5-)-methyltransferase	KPK_5427	KPN_04254	KP1_0119
KP00550		Inner membrane protein	KPK_5428	KPN_04253	KP1_0118
KP00551	fabR	HTH-type transcriptional repressor fabR	KPK_5429	KPN_04252	KP1_0117
KP00552	sthA	Soluble pyridine nucleotide transhydrogenase	KPK_5431	KPN_04251	KP1_0116
KP00553	oxyR	morphology and auto-aggregation control protein	KPK_5430	KPN_04250	KP1_0115
KP00554	argH	Argininosuccinate lyase	KPK_5432	KPN_04249	KP1_0112
KP00555	argB	Acetylglutamate kinase	KPK_5433	KPN_04248	KP1_0111
KP00556	argC	N-acetyl-gamma-glutamyl-phosphate reductase	KPK_5434	KPN_04247	KP1_0110
KP00558	ppc	Phosphoenolpyruvate carboxylase	KPK_5436	KPN_04245	KP1_0108
KP00559		Metal-binding protein	KPK_5437	KPN_04244	KP1_0107
KP00560		putative HTH-type transcriptional regulator	KPK_3559	KPN_04243	KP1_0106
KP00561	fsa	putative fructose-6-phosphate aldolase	KPK_5439	KPN_04242	KP1_0105
KP00562	gldA	Glycerol dehydrogenase	KPK_0620	KPN_03494	KP1_0104
KP00564	metF	5,10-methylenetetrahydrofolate reductase	KPK_5441	KPN_04239	KP1_0102
KP00565		putative HTH-type transcriptional regulator	KPK_5442	KPN_04238	KP1_0101
KP00566		4-carboxymuconolactone decarboxylase	KPK_2733	KPN_01543	KP1_0100
KP00569	metL	Bifunctional aspartokinase/homoserine dehydrogenase 2	KPK_5445	KPN_04234	KP1_0096
KP00570	metB	Cystathionine gamma-synthase	KPK_0708	KPN_03410	KP1_0095
KP00571	metJ	Met repressor	KPK_5447	KPN_04232	KP1_0094
KP00573	priA	Primosomal protein N'	KPK_5449	KPN_04230	KP1_0092
KP00575	cytR	HTH-type transcriptional repressor cytR	KPK_5522	KPN_02589	KP1_0091
KP00576	ftsN	Cell division protein ftsN	KPK_5451	KPN_04228	KP1_0090
KP00577	hslV	ATP-dependent protease hslV	KPK_5452	KPN_04227	KP1_0088
KP00578	hslU	ATP-dependent hsl protease ATP-binding subunit hslU	KPK_5453	KPN_04226	KP1_0086
KP00579	menA	1,4-dihydroxy-2-naphthoate octaprenyltransferase	KPK_5454	KPN_04225	KP1_0085
KP00580	rraA	Regulator of ribonuclease activity A	KPK_5455	KPN_04224	KP1_0084
KP00581	pfkA	6-phosphofructokinase	KPK_5456	KPN_04223	KP1_0082
KP00582	fieF	Cation-efflux pump fieF	KPK_5457	KPN_04222	KP1_0081
KP00583	cpxP	Periplasmic protein cpxP	KPK_5458	KPN_04221	KP1_0080
KP00584	cpxR	Transcriptional regulatory protein cpxR	KPK_4346	KPN_00340	pK2044_00560
KP00585	cpxA	Sensor protein cpxA	KPK_5460	KPN_04219	KP1_0078
KP00586		hypothetical protein	KPK_5461	KPN_04218	KP1_0077
KP00587	sodA	Superoxide dismutase Mn	KPK_2353	KPN_01994	KP1_0076
KP00588	rhaT	L-rhamnose-proton symporter	KPK_5463	KPN_04216	KP1_0075
KP00589	rhaR	HTH-type transcriptional activator rhaR	KPK_5465	KPN_04214	KP1_0073
KP00590	rhaS	HTH-type transcriptional activator rhaS	KPK_2467	KPN_01889	KP1_0073
KP00591	rhaB	Rhamnulokinase	KPK_5467	KPN_04213	KP1_0072
KP00592	rhaA	L-rhamnose isomerase	KPK_5468	KPN_04212	KP1_0071
KP00593	rhaD	Rhamnulose-1-phosphate aldolase	KPK_5470	KPN_04211	KP1_0070
KP00594		Rhamnose ABC transporter, periplasmic rhamnose-binding protein	KPK_0608	KPN_04210	KP1_0069
KP00595		putative rhamnose ABC transporter, ATP-binding protein	KPK_5527	KPN_00510	KP1_0008
KP00596		putative rhamnose ABC transporter, permease protein	KPK_5526	KPN_01733	KP1_0009
KP00597		putative rhamnose ABC transporter, permease protein	KPK_5474	KPN_03505	KP1_0066
KP00598		putative alcohol dehydrogenase	KPK_0898	KPN_02787	KP1_0065
KP00599	rhaM	L-rhamnose mutarotase	KPK_5476	KPN_04205	KP1_0064
KP00600	rafB	Raffinose permease	KPK_5056	KPN_00867	KP1_0063
KP00601	rafA	Alpha-galactosidase	KPK_5478	KPN_04203	KP1_0062
KP00602	rafR	HTH-type transcriptional regulator rafR	KPK_5479	KPN_04202	KP1_0061
KP00603		putative HTH-type transcriptional regulator	KPK_5480	KPN_04201	KP1_0059
KP00604		AzlC family protein	KPK_5481	KPN_04200	KP1_0058
KP00605		hypothetical protein	KPK_5483	KPN_04199	KP1_0057
KP00606		hypothetical protein	KPK_0474	KPN_00833	KP1_0047
KP00607	fdhD	Protein fdhD	KPK_5491	KPN_04191	KP1_0046
KP00611	fdoI	Formate dehydrogenase, cytochrome b556(fdo) subunit	KPK_2491	KPN_01865	KP1_0040
KP00612	fdhE	Protein fdhE	KPK_5495	KPN_04187	KP1_0039
KP00613		PilT domain-containing protein	KPK_5496	KPN_04186	KP1_0038
KP00614		hypothetical protein	KPK_5497	KPN_04185	KP1_0037
KP00615	aes	Acetyl esterase	KPK_5498	KPN_04184	KP1_0036
KP00616		GCN5-related N-acetyltransferase	KPK_5499	KPN_04183	KP1_0035
KP00617	dtd	D-tyrosyl-tRNA(Tyr) deacylase	KPK_5500	KPN_04182	KP1_0034
KP00618		putative membrane protein	KPK_5501	KPN_04181	KP1_0033
KP00619		Phosphatase	KPK_5502	KPN_04180	KP1_0032
KP00620	typA	GTP-binding protein typA/bipA	KPK_5503	KPN_04179	KP1_0031
KP00622	glnA	Glutamine synthetase	KPK_5504	KPN_04178	KP1_0030
KP00623	ntrB	Nitrogen regulation protein ntrB	KPK_5505	KPN_04177	KP1_0029
KP00625	hemN	Oxygen-independent coproporphyrinogen-III oxidase	KPK_5507	KPN_04175	KP1_0027
KP00626		hypothetical protein	KPK_5508	KPN_04174	KP1_0026
KP00628	engB	putative GTP-binding protein engB	KPK_5509	KPN_04173	KP1_0025
KP00629	polA	DNA polymerase I	KPK_5510	KPN_04172	KP1_0024
KP00631		putative acyltransferase	KPK_5511	KPN_04171	KP1_0023
KP00634		hypothetical protein	KPK_5514	KPN_04168	KP1_0018
KP00635	mobA	Molybdopterin-guanine dinucleotide biosynthesis protein A	KPK_5515	KPN_04167	KP1_0017
KP00636	mobB	Molybdopterin-guanine dinucleotide biosynthesis protein B	KPK_5516	KPN_04166	KP1_0016
KP00637		putative acyltransferase	KPK_0293	KPN_03821	KP1_5158
KP00641	livH	High-affinity branched-chain amino acid transport system permease protein livH	KPK_2019	KPN_00304	KP1_1160
KP00642		High-affinity branched-chain amino acid transport system permease protein livM	KPK_0297	KPN_03818	KP1_5153
KP00643	livG	High-affinity branched-chain amino acid transport ATP-binding protein livG	KPK_2021	KPN_00302	KP1_1157
KP00644	livF	High-affinity branched-chain amino acid transport ATP-binding protein livF	KPK_0299	KPN_00301	KP1_1156
KP00647	ugpB	sn-glycerol-3-phosphate-binding periplasmic protein ugpB	KPK_0300	KPN_03813	KP1_5147
KP00648		sn-glycerol-3-phosphate transport system permease protein ugpA	KPK_0301	KPN_03812	KP1_5146
KP00649		sn-glycerol-3-phosphate transport system permease protein ugpE	KPK_0302	KPN_03811	KP1_5145
KP00651		Glycerophosphoryl diester phosphodiesterase	KPK_0304	KPN_03809	KP1_5143
KP00652		hypothetical protein	KPK_0305	KPN_03808	KP1_5142
KP00653		Gamma-glutamyltranspeptidase	KPK_0306	KPN_03807	KP1_5141
KP00654		putative N-acetyltransferase	KPK_0307	KPN_03806	KP1_5140
KP00655		hypothetical protein	KPK_0308	KPN_03805	KP1_5139
KP00656		putative oxidoreductase	KPK_0309	KPN_03804	KP1_5138
KP00657		Quercetin 2,3-dioxygenase	KPK_0578	KPN_03533	KP1_4832
KP00658	gntR	HTH-type transcriptional regulator gntR	KPK_4702	KPN_03802	KP1_5136
KP00659		Thermoresistant gluconokinase	KPK_0312	KPN_03801	KP1_5135
KP00660	gntU	Low-affinity gluconate transporter	KPK_0313	KPN_03800	KP1_5134
KP00662	asd	Aspartate-semialdehyde dehydrogenase	KPK_0315	KPN_01773	KP1_2822
KP00664		Glycogen debranching enzyme	KPK_0317	KPN_03797	KP1_5130
KP00665	glgC	Glucose-1-phosphate adenylyltransferase	KPK_0318	KPN_03796	KP1_5129
KP00666		Glycogen synthase	KPK_0319	KPN_03795	KP1_5128
KP00667		Glycogen phosphorylase	KPK_0328	KPN_03787	KP1_1976
KP00670		Aerobic glycerol-3-phosphate dehydrogenase	KPK_0322	KPN_03792	KP1_5126
KP00671		Thiosulfate sulfurtransferase glpE	KPK_0323	KPN_03791	KP1_5125
KP00672	glpG	Rhomboid protease glpG	KPK_0324	KPN_03790	KP1_5124
KP00673	glpR	Glycerol-3-phosphate regulon repressor	KPK_0325	KPN_03789	KP1_5123
KP00674		HTH-type transcriptional regulator malT	KPK_0326	KPN_03788	KP1_5122
KP00676		Maltodextrin phosphorylase	KPK_0328	KPN_03787	KP1_1976
KP00677		4-alpha-glucanotransferase	KPK_0329	KPN_03786	KP1_5120
KP00678	gntT	High-affinity gluconate transporter	KPK_0330	KPN_03785	KP1_5119
KP00679		Fe/S biogenesis protein nfuA	KPK_0331	KPN_03784	KP1_5118
KP00680	gntX	Protein gntX	KPK_0332	KPN_03783	KP1_5115
KP00681	bioH	Carboxylesterase bioH	KPK_0333	KPN_03782	KP1_5114
KP00682		hypothetical protein	KPK_4095	KPN_00497	KP1_1407
KP00683	feoC	Ferrous iron transport protein C	KPK_0335	KPN_03780	KP1_5112
KP00684		Ferrous iron transport protein B	KPK_0336	KPN_03779	KP1_5111
KP00686		hypothetical protein	KPK_0339	KPN_03777	KP1_5108
KP00688	ompR	Transcriptional regulatory protein ompR	KPK_4758	KPN_00340	pK2044_00635
KP00689		Osmolarity sensor protein envZ	KPK_0342	KPN_03774	KP1_5105
KP00690	pckA	Phosphoenolpyruvate carboxykinase	KPK_0343	KPN_02285	KP1_3400
KP00692	hslO	33 kDa chaperonin	KPK_0344	KPN_03772	KP1_5103
KP00693		Heat shock protein 15	KPK_0345	KPN_03771	KP1_5102
KP00694		Haloacid dehydrogenase/epoxide hydrolase	KPK_0346	KPN_03770	KP1_5100
KP00697	mrcA	Penicillin-binding protein 1A	KPK_0349	KPN_03767	KP1_5097
KP00698		hypothetical protein	KPK_0350	KPN_03766	KP1_5096
KP00699		hypothetical protein	KPK_0351	KPN_03765	KP1_5095
KP00700		hypothetical protein	KPK_0352	KPN_03764	KP1_5094
KP00701		hypothetical protein	KPK_0353	KPN_03763	KP1_5093
KP00702	hofQ	Protein transport protein hofQ	KPK_0354	KPN_03762	KP1_5092
KP00703		Shikimate kinase 1	KPK_0355	KPN_03761	KP1_5091
KP00705		Protein damX	KPK_0357	KPN_03759	KP1_5089
KP00706		DNA adenine methylase	KPK_0358	KPN_03758	KP1_5088
KP00707		Ribulose-phosphate 3-epimerase	KPK_0359	KPN_01744	KP1_2791
KP00708		Phosphoglycolate phosphatase	KPK_0360	KPN_03756	KP1_5086
KP00709		Tryptophanyl-tRNA synthetase	KPK_0361	KPN_03755	KP1_5085
KP00710	cysG2	Siroheme synthase 2	KPK_0362	KPN_03115	KP1_4385
KP00711		Nitrite reductase [NAD(P)H] small subunit	KPK_0363	KPN_02220	KP1_3332
KP00712		Nitrite reductase [NAD(P)H] large subunit	KPK_0364	KPN_02220	KP1_3332
KP00714	codA	Cytosine deaminase	KPK_3944	KPN_00632	KP1_1582
KP00715		TsgA-like protein	KPK_0365	KPN_03750	KP1_5079
KP00717		Peptidyl-prolyl cis-trans isomerase A	KPK_4198	KPN_00481	KP1_1383
KP00718		hypothetical protein	KPK_0369	KPN_03748	KP1_5076
KP00719		putative adenosine monophosphate-protein transferase fic	KPK_0370	KPN_03747	KP1_5075
KP00720		Para-aminobenzoate synthase glutamine amidotransferase component II	KPK_0371	KPN_01256	KP1_2297
KP00721	argD	Acetylornithine/succinyldiaminopimelate aminotransferase bifunctional protein	KPK_2968	KPN_00255	KP1_1101
KP00722		Fusaric acid resistance protein	KPK_0372	KPN_03744	KP1_5072
KP00723	crp	cAMP receptor protein	KPK_0374	KPN_03743	KP1_5071
KP00724		hypothetical protein	KPK_0375	KPN_03742	KP1_5070
KP00725	prkB	putative phosphoribulokinase	KPK_0376	KPN_03741	KP1_5069
KP00726		hypothetical protein	KPK_0377	KPN_03740	KP1_5068
KP00729		putative ABC transporter ATP-binding protein	KPK_0379	KPN_03738	KP1_5066
KP00730		Glutathione-regulated potassium-efflux system ancillary protein kefG	KPK_4699	KPN_00043	KP1_0856
KP00731		Glutathione-regulated potassium-efflux system ancillary protein kefB	KPK_0381	KPN_00044	KP1_0857
KP00732		hypothetical protein	KPK_0382	KPN_03735	KP1_5063
KP00733		FKBP-type peptidyl-prolyl cis-trans isomerase slyD	KPK_0383	KPN_03734	KP1_5061
KP00734	slyX	Protein slyX	KPK_0384	KPN_03733	KP1_5060
KP00735		FKBP-type peptidyl-prolyl cis-trans isomerase fkpA	KPK_0385	KPN_03732	KP1_5059
KP00736		hypothetical protein	KPK_0386	KPN_03731	KP1_5058
KP00737	tusD	Sulfurtransferase tusD	KPK_0387	KPN_03730	KP1_5057
KP00738		Protein tusC	KPK_0388	KPN_03729	KP1_5056
KP00739		Protein tusB	KPK_0389	KPN_03728	KP1_5055
KP00741		30S ribosomal protein S7	KPK_0391	KPN_03726	KP1_5053
KP00742		Elongation factor G	KPK_1717	KPN_02470	KP1_3674
KP00743		Elongation factor Tu	KPK_0393	KPN_03724	KP1_0213
KP00745		Bacterioferritin-associated ferredoxin	KPK_0394	KPN_03723	KP1_5048
KP00746		Bacterioferritin	KPK_0396	KPN_03722	KP1_5047
KP00747		Leader peptidase hopD	KPK_4587	KPN_00149	KP1_0977
KP00748		30S ribosomal protein S10	KPK_0398	KPN_03720	KP1_5045
KP00749	rplC	50S ribosomal protein L3	KPK_0399	KPN_03719	KP1_5044
KP00750	rplD	50S ribosomal protein L4	KPK_0400	KPN_03718	KP1_5042
KP00751	rplW	50S ribosomal protein L23	KPK_0401	KPN_03717	KP1_5041
KP00753		30S ribosomal protein S19	KPK_0403	KPN_03715	KP1_5038
KP00754		50S ribosomal protein L22	KPK_0404	KPN_03714	KP1_5037
KP00755		30S ribosomal protein S3	KPK_0405	KPN_03713	KP1_5036
KP00756		50S ribosomal protein L16	KPK_0406	KPN_03712	KP1_5035
KP00757		50S ribosomal protein L29	KPK_0408	KPN_03711	KP1_5034
KP00760	rplX	50S ribosomal protein L24	KPK_0409	KPN_03708	KP1_5030
KP00761	rplE	50S ribosomal protein L5	KPK_0410	KPN_03707	KP1_5029
KP00762	rpsN	30S ribosomal protein S14	KPK_0411	KPN_03706	KP1_5028
KP00764	rplF	50S ribosomal protein L6	KPK_0413	KPN_03704	KP1_5025
KP00765	rplR	50S ribosomal protein L18	KPK_0414	KPN_03703	KP1_5024
KP00766		30S ribosomal protein S5	KPK_0415	KPN_03702	KP1_5023
KP00767	rpmD	50S ribosomal protein L30	KPK_0416	KPN_03701	KP1_5021
KP00768	rplO	50S ribosomal protein L15	KPK_0417	KPN_03700	KP1_5020
KP00769		Preprotein translocase subunit secY	KPK_0418	KPN_03699	KP1_5019
KP00770	rpsM	30S ribosomal protein S13	KPK_0419	KPN_03698	KP1_5018
KP00772	rpsD	30S ribosomal protein S4	KPK_0420	KPN_03696	KP1_5016
KP00773	rpoA	DNA-directed RNA polymerase subunit alpha	KPK_0421	KPN_03695	KP1_5015
KP00774		50S ribosomal protein L17	KPK_0422	KPN_03694	KP1_5014
KP00775		hypothetical protein	KPK_0423	KPN_03693	KP1_5012
KP00776		HTH-type transcriptional regulator zntR	KPK_0424	KPN_00465	pK2044_00545
KP00777	mscL	Large-conductance mechanosensitive channel	KPK_0425	KPN_03691	KP1_5009
KP00778	trkA	Trk system potassium uptake protein trkA	KPK_0426	KPN_03690	KP1_5008
KP00779		Ribosomal RNA small subunit methyltransferase B	KPK_0427	KPN_03689	KP1_5007
KP00780	fmt	Methionyl-tRNA formyltransferase	KPK_0428	KPN_03688	KP1_5006
KP00781	def	Peptide deformylase	KPK_0429	KPN_03687	pK2044_01365
KP00782	smf	Protein smf	KPK_0430	KPN_03686	KP1_5004
KP00783		Protein smg	KPK_0431	KPN_03685	KP1_5003
KP00784		DNA topoisomerase, type IA, Zn finger domain-containing protein	KPK_0432	KPN_03684	KP1_5002
KP00785		Putative ribosome maturation factor rimN	KPK_0433	KPN_03683	KP1_5001
KP00786	aroE	Shikimate dehydrogenase	KPK_0434	KPN_03682	KP1_5000
KP00787		hypothetical protein	KPK_0436	KPN_03681	KP1_4999
KP00788		hypothetical protein	KPK_0435	KPN_03680	KP1_4998
KP00794		Alpha-ketoglutarate permease	KPK_1211	KPN_02910	KP1_4167
KP00795		hypothetical protein	KPK_1212	KPN_02909	KP1_4166
KP00796	pssA	CDP-diacylglycerol--serine O-phosphatidyltransferase	KPK_1213	KPN_02908	KP1_4165
KP00797		GNAT family acetyltransferase	KPK_1214	KPN_02907	KP1_4164
KP00798		hypothetical protein	KPK_1215	KPN_02906	KP1_4163
KP00799	trxC	Thioredoxin-2	KPK_1216	KPN_02905	KP1_0144
KP00800		putative tRNA/rRNA methyltransferase	KPK_1217	KPN_02904	KP1_4161
KP00801	ung	Uracil-DNA glycosylase	KPK_1218	KPN_02903	KP1_4160
KP00802	grcA	Autonomous glycyl radical cofactor	KPK_1219	KPN_02902	KP1_4159
KP00803		ATP-dependent RNA helicase srmB	KPK_5398	KPN_00830	KP1_0143
KP00804		tRNA (adenine-N(6)-)-methyltransferase	KPK_1222	KPN_02900	KP1_4157
KP00805	nadB	L-aspartate oxidase	KPK_1221	KPN_02899	KP1_4156
KP00806	rpoE	RNA polymerase sigma-E factor	KPK_1224	KPN_02898	KP1_4155
KP00807		Sigma-E factor negative regulatory protein	KPK_1225	KPN_02897	KP1_4153
KP00808		Sigma-E factor regulatory protein rseB	KPK_1226	KPN_02896	KP1_4152
KP00809	rseC	Sigma-E factor regulatory protein rseC	KPK_1227	KPN_02895	KP1_4151
KP00811		GTP-binding protein lepA	KPK_1228	KPN_02894	KP1_4149
KP00812		Signal peptidase I	KPK_1229	KPN_02893	KP1_4148
KP00813		Ribonuclease 3	KPK_1230	KPN_02892	KP1_4146
KP00814	era	GTP-binding protein Era	KPK_1231	KPN_02891	KP1_4145
KP00815		DNA repair protein recO	KPK_1232	KPN_02890	KP1_4144
KP00816	pdxJ	Pyridoxine 5'-phosphate synthase	KPK_1233	KPN_02889	KP1_4143
KP00817		Holo-[acyl-carrier-protein] synthase	KPK_1234	KPN_02888	KP1_4142
KP00818		putative ferredoxin-like protein	KPK_1235	KPN_02887	KP1_4141
KP00819		putative HTH-type transcriptional regulator	KPK_1236	KPN_02886	KP1_4140
KP00820		hypothetical protein	KPK_1237	KPN_02885	KP1_4139
KP00821		tRNA-specific adenosine deaminase	KPK_1239	KPN_02884	KP1_4138
KP00822	mltF	Membrane-bound lytic murein transglycosylase F	KPK_1238	KPN_02883	KP1_4137
KP00823		Phosphoribosylformylglycinamidine synthase	KPK_1240	KPN_02882	KP1_4136
KP00825		Putative sensor-like histidine kinase	KPK_1241	KPN_02881	KP1_4135
KP00826		hypothetical protein	KPK_1242	KPN_02880	KP1_4134
KP00827		signal transduction response regulator protein	KPK_5287	KPN_01296	KP1_0028
KP00828		Nitrogen regulatory protein P-II	KPK_1244	KPN_00413	KP1_1285
KP00829	hmp	Flavohemoprotein	KPK_1245	KPN_02877	KP1_4131
KP00831		Serine hydroxymethyltransferase	KPK_1246	KPN_02876	KP1_4130
KP00832		Inner membrane protein	KPK_1247	KPN_02875	KP1_4129
KP00837	hcaT	putative 3-phenylpropionic acid transporter	KPK_1249	KPN_02870	KP1_4122
KP00838	csiE	Stationary phase-inducible protein CsiE	KPK_1248	KPN_02869	KP1_4121
KP00839		hypothetical protein	KPK_1251	KPN_02868	KP1_4120
KP00840		Nickel/cobalt efflux system	KPK_1252	KPN_02867	KP1_4119
KP00841		hypothetical protein	KPK_1253	KPN_02866	KP1_4118
KP00842		Inositol-1-monophosphatase	KPK_1254	KPN_02865	KP1_4117
KP00843		tRNA (cytidine/uridine-2'-O-)-methyltransferase TrmJ	KPK_1255	KPN_02864	KP1_4116
KP00844		HTH-type transcriptional regulator iscR	KPK_1256	KPN_02863	KP1_4115
KP00845		Cysteine desulfurase	KPK_1705	KPN_02862	KP1_4114
KP00846		NifU-like protein	KPK_1706	KPN_02861	KP1_4113
KP00848		Co-chaperone protein hscB	KPK_1260	KPN_02859	KP1_4111
KP00849	hscA	Chaperone protein hscA	KPK_1261	KPN_00014	KP1_0835
KP00850	fdx	2Fe-2S ferredoxin	KPK_1262	KPN_02857	KP1_4109
KP00851	iscX	Protein iscX	KPK_1263	KPN_02856	KP1_4108
KP00853	sseB	Protein sseB	KPK_1265	KPN_02854	KP1_4105
KP00854		hypothetical protein	KPK_1266	KPN_02853	KP1_4104
KP00855		3-mercaptopyruvate sulfurtransferase	KPK_1268	KPN_02851	KP1_4103
KP00856		putative lipoprotein	KPK_1269	KPN_02850	KP1_4102
KP00857	pbpC	Penicillin-binding protein 1C	KPK_1270	KPN_02849	KP1_4101
KP00858	ndk	Nucleoside diphosphate kinase	KPK_1271	KPN_02848	KP1_4100
KP00859		Ribosomal RNA large subunit methyltransferase N	KPK_1272	KPN_02847	KP1_4098
KP00860	rodZ	Cytoskeleton protein rodZ	KPK_1274	KPN_02846	KP1_4096
KP00861	ispG	4-hydroxy-3-methylbut-2-en-1-yl diphosphate synthase	KPK_1275	KPN_02845	KP1_4095
KP00862		Histidyl-tRNA synthetase	KPK_1276	KPN_02844	KP1_4094
KP00863		hypothetical protein	KPK_1277	KPN_02843	KP1_4093
KP00864		Lipoprotein	KPK_1278	KPN_02842	KP1_4092
KP00865	engA	GTP-binding protein engA	KPK_1279	KPN_02841	KP1_4091
KP00866		putative oxidoreductase	KPK_1280	KPN_02836	KP1_4090
KP00868		Exodeoxyribonuclease 7 large subunit	KPK_1281	KPN_02835	KP1_4088
KP00869		Inosine-5'-monophosphate dehydrogenase	KPK_1283	KPN_02834	KP1_4087
KP00870		GMP synthase	KPK_1284	KPN_02833	KP1_4086
KP00927		putative arylsulfatase regulator	KPK_5348	KPN_00528	KP1_1454
KP00930		HTH-type transcriptional regulator	KPK_1300	KPN_02830	KP1_4082
KP00933	ppx	Exopolyphosphatase	KPK_1303	KPN_02827	KP1_0142
KP00934		Polyphosphate kinase	KPK_1304	KPN_02826	KP1_4078
KP00935		Beta-lactamase-related protein	KPK_1541	KPN_02620	KP1_3851
KP00936		GDP-mannose pyrophosphatase nudK	KPK_1336	KPN_02621	KP1_3852
KP00937		Putative aga operon transcriptional repressor	KPK_1539	KPN_02016	KP1_3092
KP00938		Nucleoid-associated protein ndpA	KPK_1538	KPN_02623	KP1_3854
KP00939		hypothetical protein	KPK_1537	KPN_02624	KP1_3855
KP00940		Inner membrane protein	KPK_1536	KPN_02625	KP1_3856
KP00941		hypothetical protein	KPK_1525	KPN_02627	KP1_3857
KP00942	eco	Ecotin	KPK_1524	KPN_02628	KP1_3859
KP00943		putative malate:quinone oxidoreductase	KPK_1523	KPN_01554	KP1_2571
KP00945	TTHA106	Magnesium transporter mgtE	KPK_1522	KPN_02631	KP1_3863
KP00946		putative ABC transporter ATP-binding protein	KPK_1520	KPN_02632	KP1_3864
KP00947		Alpha-ketoglutarate-dependent dioxygenase alkB	KPK_1519	KPN_02633	KP1_3866
KP00948	ada	Regulatory protein ada	KPK_1518	KPN_02634	KP1_3867
KP00949		Thiamine biosynthesis lipoprotein apbE	KPK_1517	KPN_02635	KP1_3868
KP00950		Outer membrane protein C OmpK36	KPK_1516	KPN_00282	KP1_1135
KP00952		Sensor-like histidine kinase	KPK_1514	KPN_02637	KP1_3871
KP00953		Capsular synthesis regulator component B	KPK_1513	KPN_02638	KP1_3872
KP00954		Sensor kinase protein rcsC	KPK_1512	KPN_02639	KP1_3873
KP00955		DNA gyrase subunit A	KPK_1511	KPN_02640	KP1_3874
KP00956	ubiG	3-demethylubiquinone-9 3-methyltransferase	KPK_1510	KPN_02641	KP1_3875
KP00958		Ribonucleoside-diphosphate reductase 1 subunit alpha	KPK_1509	KPN_02642	KP1_3876
KP00959	nrdB	Ribonucleoside-diphosphate reductase 1 subunit beta	KPK_1508	KPN_02643	KP1_3878
KP00960		Glycerophosphoryl diester phosphodiesterase	KPK_1505	KPN_02645	KP1_3880
KP00961	glpT	Glycerol-3-phosphate transporter	KPK_1504	KPN_01724	KP1_2767
KP00962		Anaerobic glycerol-3-phosphate dehydrogenase subunit A	KPK_1503	KPN_02647	KP1_3882
KP00963	glpB	Anaerobic glycerol-3-phosphate dehydrogenase subunit B	KPK_1502	KPN_02648	KP1_3883
KP00964		Anaerobic glycerol-3-phosphate dehydrogenase subunit C	KPK_1501	KPN_02649	KP1_3884
KP00965		2-keto-3-deoxy-L-rhamnonate aldolase	KPK_1500	KPN_02650	KP1_0737
KP00966		Inner membrane transport protein	KPK_3186	KPN_01692	KP1_2291
KP00967		L-rhamnonate dehydratase	KPK_1498	KPN_02652	KP1_3887
KP00968		putative HTH-type transcriptional regulator	KPK_1497	KPN_02653	KP1_3888
KP00969	BWG_202	CinA-like protein	KPK_1496	KPN_02654	KP1_3889
KP00970		hypothetical protein	KPK_4848	KPN_02655	KP1_0726
KP00971		putative transposase	KPK_4233	KPN_00447	pK2044_00680
KP00972		Nucleoside triphosphatase nudI	KPK_1492	KPN_02657	KP1_3895
KP00973		2-succinylbenzoate--CoA ligase	KPK_1491	KPN_02658	KP1_3898
KP00974	menC	o-succinylbenzoate synthase	KPK_1490	KPN_02659	KP1_3900
KP00975	menB	Naphthoate synthase	KPK_1489	KPN_02660	KP1_3901
KP00976		2-succinyl-6-hydroxy-2,4-cyclohexadiene-1-carboxylate synthase	KPK_1488	KPN_02661	KP1_3902
KP00977		2-succinyl-5-enolpyruvyl-6-hydroxy-3-cyclohexene-1-carboxylate synthase	KPK_1487	KPN_02662	KP1_3903
KP00978	menF	Menaquinone-specific isochorismate synthase	KPK_1486	KPN_02663	KP1_3904
KP00979	elaA	Protein elaA	KPK_1485	KPN_02664	KP1_3906
KP00980	rbn	Ribonuclease BN	KPK_1484	KPN_02665	KP1_3907
KP00981		NADH-quinone oxidoreductase subunit N	KPK_1483	KPN_02666	KP1_3908
KP00982		NADH-quinone oxidoreductase subunit M	KPK_1482	KPN_02667	KP1_3909
KP00983	nuoL	NADH-quinone oxidoreductase subunit L	KPK_1481	KPN_02668	KP1_3910
KP00984	nuoK	NADH-quinone oxidoreductase subunit K	KPK_1480	KPN_02669	KP1_3911
KP00985		NADH-quinone oxidoreductase subunit J	KPK_1479	KPN_02670	KP1_3913
KP00986		NADH-quinone oxidoreductase subunit I	KPK_1478	KPN_02671	KP1_3914
KP00987	nuoH	NADH-quinone oxidoreductase subunit H	KPK_1477	KPN_02672	KP1_3915
KP00988		NADH-quinone oxidoreductase subunit G	KPK_1476	KPN_02673	KP1_3916
KP00989		NADH-quinone oxidoreductase subunit F	KPK_1475	KPN_02674	KP1_3917
KP00990		NADH-quinone oxidoreductase subunit E	KPK_1474	KPN_02675	KP1_3919
KP00991	nuoC	NADH-quinone oxidoreductase subunit C/D	KPK_1473	KPN_02676	KP1_3920
KP00992		NADH-quinone oxidoreductase subunit B	KPK_1472	KPN_02677	KP1_3921
KP00993		NADH-quinone oxidoreductase subunit A	KPK_1471	KPN_02678	KP1_3922
KP00997		putative aminotransferase	KPK_1467	KPN_02680	KP1_3927
KP00998		hypothetical protein	KPK_1466	KPN_02681	KP1_3928
KP00999		putative transporter protein	KPK_1465	KPN_02682	KP1_3929
KP01000		Phosphatase	KPK_1464	KPN_02683	KP1_3930
KP01001		hypothetical protein	KPK_1463	KPN_02684	KP1_3931
KP01002		putative membrane protein	KPK_1462	KPN_02686	KP1_3932
KP01005		putative Nudix hydrolase	KPK_1458	KPN_02689	KP1_3935
KP01006		Phosphodiesterase	KPK_1457	KPN_02690	KP1_3936
KP01007		GST-like protein	KPK_1456	KPN_02691	KP1_3937
KP01008		putative disulfide bond reductase	KPK_1455	KPN_02692	KP1_3938
KP01009	folX	D-erythro-7,8-dihydroneopterin triphosphate epimerase	KPK_1454	KPN_02693	KP1_3939
KP01010		Epimerase family protein	KPK_1452	KPN_02694	KP1_3940
KP01012		GCN5-related N-acetyltransferase	KPK_1451	KPN_02695	KP1_3941
KP01013	hisP	Histidine transport ATP-binding protein hisP	KPK_2457	KPN_00298	KP1_1153
KP01014	hisM	Histidine transport system permease protein hisM	KPK_3144	KPN_02697	KP1_3943
KP01015		Histidine transport system permease protein hisQ	KPK_1448	KPN_00895	KP1_1860
KP01016		Histidine-binding periplasmic protein	KPK_3667	KPN_00524	KP1_1449
KP01017		Lysine-arginine-ornithine-binding periplasmic protein	KPK_3667	KPN_00524	KP1_1449
KP01019		3-octaprenyl-4-hydroxybenzoate carboxy-lyase	KPK_1443	KPN_02701	KP1_3948
KP01020	purF	Amidophosphoribosyltransferase	KPK_1442	KPN_02702	KP1_3950
KP01021	cvpA	Colicin V production protein	KPK_1441	KPN_02703	KP1_3951
KP01022		Protein dedD	KPK_1440	KPN_02704	KP1_3952
KP01023		Bifunctional protein folC	KPK_1439	KPN_02705	KP1_3953
KP01024		Acetyl-coenzyme A carboxylase carboxyl transferase subunit beta	KPK_1438	KPN_02706	KP1_3954
KP01025		Protein dedA	KPK_1437	KPN_02707	KP1_3956
KP01026		tRNA pseudouridine synthase A	KPK_1436	KPN_02708	KP1_3957
KP01027	usg	USG-1 protein	KPK_1435	KPN_02709	KP1_3958
KP01028		Erythronate-4-phosphate dehydrogenase	KPK_1434	KPN_02710	KP1_3959
KP01030	flk	Flagellar regulator flk	KPK_1433	KPN_02711	KP1_3961
KP01031		hypothetical protein	KPK_2730	KPN_01648	KP1_2692
KP01032	fabB	3-oxoacyl-[acyl-carrier-protein] synthase 1	KPK_3463	KPN_01093	KP1_2084
KP01033	mnmC	tRNA 5-methylaminomethyl-2-thiouridine biosynthesis bifunctional protein MnmC	KPK_1425	KPN_02714	KP1_3964
KP01034		hypothetical protein	KPK_1424	KPN_02715	KP1_3965
KP01035		hypothetical protein	KPK_1423	KPN_02716	KP1_3966
KP01036		hypothetical protein	KPK_1422	KPN_02717	KP1_3967
KP01037	mepA	Penicillin-insensitive murein endopeptidase	KPK_1421	KPN_02718	KP1_3968
KP01038	aroC	Chorismate synthase	KPK_1420	KPN_02719	KP1_3969
KP01039		putative adenine-specific methylase	KPK_1419	KPN_02720	KP1_3970
KP01040		hypothetical protein	KPK_1418	KPN_02721	KP1_3971
KP01041	sixA	Phosphohistidine phosphatase sixA	KPK_1417	KPN_02722	KP1_3972
KP01042	fadJ	Fatty acid oxidation complex subunit alpha multifunctional protein	KPK_1416	KPN_02723	KP1_0203
KP01043		3-ketoacyl-CoA thiolase	KPK_2276	KPN_02055	KP1_3131
KP01044		hypothetical protein	KPK_2442	KPN_01911	KP1_2974
KP01046		Long-chain fatty acid transport protein	KPK_1413	KPN_02726	KP1_3976
KP01047		putative phospholipid-binding lipoprotein mlaA	KPK_1412	KPN_02727	KP1_3977
KP01048		Inner membrane protein	KPK_1411	KPN_02728	KP1_3978
KP01056		hypothetical protein	KPK_2055	KPN_02248	KP1_2421
KP01057		Lysozyme-related protein	KPK_2056	KPN_03181	KP1_3366
KP01061		Type VI secretion system VgrG family protein	KPK_3062	KPN_01329	KP1_2400
KP01062		hypothetical protein	KPK_2055	KPN_02248	KP1_2421
KP01063		hypothetical protein	KPK_2054	KPN_02249	KP1_2420
KP01064		hypothetical protein	KPK_0938	KPN_01347	KP1_2419
KP01067		ImcF-related protein	KPK_0939	KPN_01342	KP1_2413
KP01069		putative transposase	KPK_B0019	KPN_01346	pK2044_00040
KP01070		hypothetical protein	KPK_0575	KPN_03535	KP1_4837
KP01071	garK	Glycerate kinase 2	KPK_0574	KPN_01689	KP1_1369
KP01072		2-hydroxy-3-oxopropionate reductase	KPK_0573	KPN_03537	KP1_1363
KP01073		5-keto-4-deoxy-D-glucarate aldolase	KPK_1500	KPN_02650	KP1_0737
KP01074	garP	putative galactarate transporter	KPK_4671	KPN_00071	KP1_0884
KP01076	garD	D-galactarate dehydratase	KPK_0570	KPN_03540	KP1_4844
KP01077		Ribosomal RNA small subunit methyltransferase I	KPK_0569	KPN_03554	KP1_4858
KP01078		Penicillin-binding protein activator LpoA	KPK_0568	KPN_03555	KP1_4859
KP01079		hypothetical protein	KPK_0567	KPN_03556	KP1_4861
KP01080		DnaA initiator-associating protein diaA	KPK_0566	KPN_00236	KP1_1080
KP01081		putative transporter protein	KPK_0565	KPN_03558	KP1_4864
KP01082		hypothetical protein	KPK_0564	KPN_03559	KP1_4865
KP01083		putative NADH dehydrogenase	KPK_0563	KPN_03560	KP1_4866
KP01084		peptidase C56 protein	KPK_0561	KPN_03561	KP1_4867
KP01086		putative excinuclease ABC	KPK_0559	KPN_03563	KP1_4869
KP01087		putative N-acetyltransferase	KPK_0560	KPN_03564	KP1_4870
KP01088		SCP2 sterol-binding domain-containing protein	KPK_0558	KPN_03565	KP1_4871
KP01089		putative protease	KPK_0557	KPN_03566	KP1_4873
KP01090		Peptidase U32	KPK_0556	KPN_03567	KP1_4874
KP01091		luciferase-like monooxygenase	KPK_0555	KPN_03568	KP1_4875
KP01092	mtr	Tryptophan-specific transport protein	KPK_0554	KPN_03569	KP1_4876
KP01093	deaD	Cold-shock DEAD box protein A	KPK_3032	KPN_00830	KP1_0143
KP01094	nlpI	Lipoprotein nlpI	KPK_0552	KPN_03571	KP1_4880
KP01097		30S ribosomal protein S15	KPK_0549	KPN_03573	KP1_4883
KP01098		tRNA pseudouridine synthase B	KPK_0548	KPN_03574	KP1_4884
KP01099	rbfA	Ribosome-binding factor A	KPK_0547	KPN_03575	KP1_4885
KP01100		Translation initiation factor IF-2	KPK_0546	KPN_03576	KP1_4886
KP01101	nusA	Transcription elongation protein nusA	KPK_0545	KPN_03577	KP1_4887
KP01102	rimP	Ribosome maturation factor rimP	KPK_0544	KPN_03578	KP1_4889
KP01103	argG	Argininosuccinate synthase	KPK_0542	KPN_03580	KP1_4890
KP01104		hypothetical protein	KPK_0540	KPN_03581	KP1_4891
KP01105		hypothetical protein	KPK_4848	KPN_02655	KP1_0726
KP01107		Protein-export membrane protein secG	KPK_0536	KPN_03585	KP1_4894
KP01108	glmM	Phosphoglucosamine mutase	KPK_0535	KPN_03586	KP1_4895
KP01109		Dihydropteroate synthase	KPK_0534	KPN_03587	KP1_4896
KP01110		Cell division protease ftsH	KPK_0533	KPN_03588	KP1_4897
KP01111		Ribosomal RNA large subunit methyltransferase E	KPK_0532	KPN_03589	KP1_4898
KP01112		RNA-binding protein	KPK_0531	KPN_03590	KP1_4899
KP01113	greA	Transcription elongation factor greA	KPK_0530	KPN_03591	KP1_4900
KP01114		D-alanyl-D-alanine carboxypeptidase dacB bifunctional protein	KPK_0529	KPN_03592	KP1_4901
KP01115		GTPase obg	KPK_0528	KPN_03593	KP1_4902
KP01116		putative inner membrane transporter	KPK_0527	KPN_03594	KP1_4903
KP01117		50S ribosomal protein L27	KPK_0526	KPN_03595	KP1_4904
KP01119	ispB	Octaprenyl-diphosphate synthase	KPK_0524	KPN_03597	KP1_4908
KP01120	sfsB	Sugar fermentation stimulation protein B	KPK_0523	KPN_03598	KP1_4909
KP01121		UDP-N-acetylglucosamine 1-carboxyvinyltransferase	KPK_0522	KPN_03599	KP1_4910
KP01122		BolA domain-containing protein	KPK_0521	KPN_03600	KP1_4912
KP01123	mlaB	putative phospholipid ABC transporter-binding protein mlaB	KPK_0520	KPN_03601	KP1_4913
KP01124		putative phospholipid-binding protein mlaC	KPK_0519	KPN_03602	KP1_4914
KP01127		putative HTH-type transcriptional regulator	KPK_2801	KPN_01606	KP1_2633
KP01129		hypothetical protein	KPK_2803	KPN_01604	KP1_2631
KP01130		Putative aldolase class 2 protein	KPK_2804	KPN_01603	KP1_2630
KP01131		putative epimerase/isomerase	KPK_2785	KPN_01602	KP1_1362
KP01132		Inner membrane permease	KPK_2786	KPN_01601	KP1_2628
KP01133		putative HTH-type transcriptional regulator	KPK_2787	KPN_00556	KP1_0325
KP01135		LuxR transcriptional regulator	KPK_2788	KPN_01599	KP1_2626
KP01136		EAL domain-containing protein	KPK_2789	KPN_00782	KP1_1729
KP01137		CinA family protein	KPK_2790	KPN_01597	KP1_2623
KP01139	ibp	Small heat shock protein ibp	KPK_2791	KPN_01596	KP1_0633
KP01142		LuxR family transcriptional regulator	KPK_2793	KPN_01595	KP1_2619
KP01143		hypothetical protein	KPK_B0048	KPN_01443	KP1_2617
KP01146	dcp	Peptidyl-dipeptidase dcp	KPK_2864	KPN_01591	KP1_2614
KP01147		NADP-dependent L-serine/L-allo-threonine dehydrogenase	KPK_2865	KPN_00576	KP1_1516
KP01148		putative HTH-type transcriptional regulator	KPK_2866	KPN_01589	KP1_2612
KP01149		Universal stress protein G	KPK_A0102	KPN_00652	KP1_1605
KP01150		putative mannitol dehydrogenase	KPK_2868	KPN_01587	KP1_2610
KP01151		Inner membrane transport protein	KPK_4817	KPN_01586	KP1_2609
KP01152		putative membrane protein	KPK_2870	KPN_01585	KP1_2608
KP01153		hypothetical protein	KPK_2871	KPN_01584	KP1_2607
KP01154		Spermidine N(1)-acetyltransferase	KPK_2873	KPN_01583	KP1_2606
KP01155		putative lipoprotein	KPK_2872	KPN_01582	KP1_2605
KP01156		hypothetical protein	KPK_2874	KPN_01581	KP1_2604
KP01159	dmsB	Anaerobic dimethyl sulfoxide reductase chain B	KPK_1073	KPN_00927	KP1_1897
KP01160		Anaerobic dimethyl sulfoxide reductase chain	KPK_3632	KPN_00928	KP1_1898
KP01161	dmsD	Twin-arginine leader-binding protein dmsD	KPK_2878	KPN_01577	KP1_2600
KP01162	clcB	Voltage-gated ClC-type chloride channel clcB	KPK_2880	KPN_01576	KP1_2599
KP01163	mlc	NAGC-like transcriptional regulator	KPK_2881	KPN_00697	KP1_1647
KP01164		putative HTH-type transcriptional regulator	KPK_2882	KPN_01162	KP1_2596
KP01165		Inner membrane transport protein	KPK_2883	KPN_01572	KP1_2595
KP01166		Thermostable carboxypeptidase 1	KPK_2885	KPN_01570	KP1_2593
KP01167	asr	Acid shock protein	KPK_2345	KPN_00743	KP1_1701
KP01170		Spermidine export protein mdtI	KPK_2891	KPN_01565	KP1_2583
KP01171		Spermidine export protein mdtJ	KPK_2891	KPN_01565	KP1_2583
KP01173		AI-2 transport protein tqsA	KPK_0272	KPN_01564	KP1_2582
KP01174		bifunctional putative acetyl-CoA:acetoacetyl-CoA transferase: alpha subunit/beta subunit	KPK_2894	KPN_01563	KP1_2581
KP01175	mdcB	2-(5''-triphosphoribosyl)-3'-dephosphocoenzyme-A synthase	KPK_4711	KPN_00038	KP1_2580
KP01177	mdcD	Malonate decarboxylase subunit beta	KPK_2897	KPN_01561	KP1_2578
KP01178	mdcE	Malonate decarboxylase subunit gamma	KPK_2898	KPN_01560	KP1_2576
KP01180		Phosphoribosyl-dephospho-CoA transferase	KPK_2900	KPN_01559	KP1_2574
KP01181	mdcG	Malonyl CoA-acyl carrier protein transacylase	KPK_3466	KPN_01090	KP1_2081
KP01182		Malonate utilization transcriptional regulator	KPK_2901	KPN_01557	KP1_2572
KP01183		putative malate:quinone oxidoreductase	KPK_1523	KPN_01554	KP1_2571
KP01184		N-acetylmuramic acid 6-phosphate etherase	KPK_0051	KPN_01553	KP1_2570
KP01186		Sensor protein dcuS	KPK_2904	KPN_01551	KP1_2568
KP01187	dcuR	Transcriptional regulatory protein dcuR	KPK_2906	KPN_01550	KP1_2567
KP01188		Thiamine biosynthesis lipoprotein apbE	KPK_2905	KPN_01549	KP1_2566
KP01189		Fumarate reductase flavoprotein subunit, partial	KPK_2359	KPN_01548	KP1_2565
KP01198		hypothetical protein	KPK_1788	KPN_04702	KP1_0639
KP01205	potA	Spermidine/putrescine import ATP-binding protein potA	KPK_3677	KPN_03810	KP1_5144
KP01208	xynB	Beta-xylosidase	KPK_4924	KPN_04721	KP1_0667
KP01209		putative symporter	KPK_4923	KPN_04722	KP1_0668
KP01210	xylA	Xylose isomerase	KPK_4922	KPN_03929	KP1_0669
KP01212	ulaG	putative L-ascorbate-6-phosphate lactonase ulaG	KPK_5082	KPN_04585	KP1_0458
KP01214	ulaA	Ascorbate-specific permease IIC component ulaA	KPK_5081	KPN_04586	KP1_0460
KP01215	ulaB	Ascorbate-specific phosphotransferase enzyme IIB component	KPK_5080	KPN_01746	KP1_0461
KP01216	ulaC	Ascorbate-specific phosphotransferase enzyme IIA component	KPK_B0036	KPN_04197	KP1_0055
KP01217	ulaD	3-keto-L-gulonate-6-phosphate decarboxylase ulaD	KPK_0161	KPN_04589	KP1_0463
KP01218	ulaE	L-ribulose-5-phosphate 3-epimerase ulaE	KPK_0160	KPN_04590	KP1_0464
KP01219	ulaF	L-ribulose-5-phosphate 4-epimerase ulaF	KPK_0159	KPN_00060	KP1_0465
KP01220		Major facilitator family transporter	KPK_5075	KPN_04592	KP1_0466
KP01221		hypothetical protein	KPK_5074	KPN_04593	KP1_0467
KP01223	rpsF	30S ribosomal protein S6	KPK_5073	KPN_04594	KP1_0468
KP01225	rpsR	30S ribosomal protein S18	KPK_5072	KPN_04596	KP1_0470
KP01226	rplI	50S ribosomal protein L9	KPK_5071	KPN_04597	KP1_0472
KP01227		Opacity-associated protein	KPK_5070	KPN_04598	KP1_0473
KP01230	cycA	D-serine/D-alanine/glycine transporter	KPK_5383	KPN_00116	KP1_0158
KP01231		Regulator of cell morphogenesis and NO signaling	KPK_5067	KPN_04602	KP1_0477
KP01232		Inner membrane protein	KPK_5066	KPN_04603	KP1_0478
KP01233		AraC-family transcriptional regulator	KPK_5065	KPN_04604	KP1_0479
KP01234	qorB	Quinone oxidoreductase 2	KPK_5064	KPN_04605	KP1_0481
KP01235		putative HTH-type transcriptional regulator	KPK_5063	KPN_04606	KP1_0482
KP01236	cpdB	Bifunctional 2',3'-cyclic-nucleotide 2'-phosphodiesterase/3'-nucleotidase	KPK_5062	KPN_04607	KP1_0483
KP01238		hypothetical protein	KPK_5061	KPN_04609	KP1_0485
KP01239		hypothetical protein	KPK_5059	KPN_04610	KP1_0486
KP01240	araC	Arabinose operon regulatory protein	KPK_5058	KPN_00063	KP1_0487
KP01242		Lactose permease	KPK_5056	KPN_00867	KP1_0063
KP01243		putative inner membrane protein	KPK_5055	KPN_04614	KP1_0488
KP01245		Outer membrane antigen (D15)	KPK_5048	KPN_04616	KP1_0490
KP01247		BtrG-like domain-containing protein	KPK_5046	KPN_04618	KP1_0492
KP01248		hypothetical protein	KPK_5045	KPN_04619	KP1_0493
KP01249		hypothetical protein	KPK_5045	KPN_04619	KP1_0493
KP01250	ppa	Inorganic pyrophosphatase	KPK_5044	KPN_01852	KP1_0494
KP01252		ABC transporter ATP-binding protein	KPK_5527	KPN_00510	KP1_0008
KP01253		Inner membrane ABC transporter permease protein	KPK_5526	KPN_03506	KP1_0009
KP01254		Inner membrane ABC transporter permease protein	KPK_2648	KPN_01733	KP1_0498
KP01255	fbp	Fructose-1,6-bisphosphatase class 1	KPK_5039	KPN_04626	KP1_0499
KP01257	mpl	UDP-N-acetylmuramate:L-alanyl-gamma-D-glutamyl-meso-diaminopimelate ligase	KPK_5038	KPN_04627	KP1_0501
KP01258		GCN5-related N-acetyltransferase	KPK_5037	KPN_04628	KP1_0502
KP01259		hypothetical protein	KPK_5036	KPN_04629	KP1_0503
KP01262		hypothetical protein	KPK_5034	KPN_04630	KP1_0504
KP01264	cybC	Soluble cytochrome b562	KPK_5032	KPN_04632	KP1_0506
KP01266		hypothetical protein	KPK_5029	KPN_04634	KP1_0510
KP01267		hypothetical protein	KPK_5028	KPN_04635	KP1_0511
KP01269		hypothetical protein	KPK_5026	KPN_04637	KP1_0513
KP01270		metal-dependent hydrolase	KPK_5025	KPN_04638	KP1_0514
KP01271		putative selenocysteine synthase	KPK_5024	KPN_04639	KP1_0515
KP01272		putative aldolase	KPK_5023	KPN_04640	KP1_0517
KP01273		WD40/YVTN repeat-like domain-containing protein	KPK_5022	KPN_04641	KP1_0518
KP01274		phosphoenolpyruvate-dependent sugar phosphotransferase system EIIA 2	KPK_5021	KPN_04642	KP1_0519
KP01277	nrdG	Anaerobic ribonucleoside-triphosphate reductase-activating protein	KPK_5020	KPN_04645	KP1_0523
KP01281	celA	Cellobiose-specific phosphotransferase enzyme IIB component	KPK_A0129	KPN_01230	KP1_0226
KP01282	licH	6-phospho-beta-glucosidase	KPK_3207	KPN_01234	KP1_0528
KP01284	treC	Trehalose-6-phosphate hydrolase	KPK_A0108	KPN_04651	KP1_0530
KP01285	treB	PTS system trehalose-specific EIIBC component	KPK_5016	KPN_04652	KP1_0531
KP01286	treR	HTH-type transcriptional regulator treR	KPK_5015	KPN_04653	KP1_0532
KP01287	mgtA	Magnesium-transporting ATPase, P-type 1	KPK_5014	KPN_04654	KP1_0533
KP01288		RutC family protein	KPK_5013	KPN_04416	KP1_0268
KP01289	pyrI	Aspartate carbamoyltransferase regulatory chain	KPK_5012	KPN_04656	KP1_0535
KP01290	pyrB	Aspartate carbamoyltransferase	KPK_5011	KPN_04657	KP1_0536
KP01292		hypothetical protein	KPK_5010	KPN_04658	KP1_0538
KP01299	argI	Ornithine carbamoyltransferase	KPK_5009	KPN_04659	KP1_0539
KP01300		hypothetical protein	KPK_5008	KPN_04660	KP1_0540
KP01301		tRNA-(ms[2]io[6]A)-hydroxylase	KPK_5007	KPN_04661	KP1_0542
KP01302		GCN5-related N-acetyltransferase	KPK_5006	KPN_04662	KP1_0543
KP01303	valS	Valyl-tRNA synthetase	KPK_5005	KPN_04663	KP1_0544
KP01304	holC	DNA polymerase III subunit chi	KPK_5004	KPN_04664	KP1_0545
KP01305	pepA	putative cytosol aminopeptidase	KPK_5003	KPN_04665	KP1_0546
KP01308	lptG	Lipopolysaccharide export system permease protein lptG	KPK_5000	KPN_04667	KP1_0549
KP01309		hypothetical protein	KPK_4999	KPN_04668	KP1_0550
KP01310		Sugar epimerase domain-containing protein	KPK_4998	KPN_04669	KP1_0551
KP01311	iolA	Methylmalonate semialdehyde dehydrogenase acylating	KPK_4997	KPN_04670	KP1_0552
KP01312	iolB	5-deoxy-glucuronate isomerase	KPK_4996	KPN_04671	KP1_0553
KP01315		putative HTH-type transcriptional regulator	KPK_4995	KPN_04672	KP1_0557
KP01316	iolC	5-dehydro-2-deoxygluconokinase	KPK_4994	KPN_04673	KP1_0558
KP01318	iolD	3D-(3,5/4)-trihydroxycyclohexane-1,2-dione hydrolase	KPK_4991	KPN_04674	KP1_0559
KP01319	iolG	Inositol 2-dehydrogenase	KPK_4990	KPN_04675	KP1_0560
KP01320	ioH	Protein iolH	KPK_4989	KPN_04676	KP1_0562
KP01321	iolE	Inosose dehydratase	KPK_4085	KPN_00504	KP1_0564
KP01322		putative sn-glycerol-3-phosphate-binding periplasmic protein	KPK_4987	KPN_04678	KP1_0565
KP01323		putative sn-glycerol-3-phosphate import ATP-binding protein	KPK_5252	KPN_00426	KP1_0276
KP01324		Metallo-dependent phosphatase	KPK_4985	KPN_04680	KP1_0567
KP01325		putative sn-glycerol-3-phosphate transport system permease protein	KPK_4984	KPN_04681	KP1_0568
KP01326		putative sn-glycerol-3-phosphate transport system permease protein	KPK_4983	KPN_04682	KP1_0569
KP01329		Putative sulfate transporter	KPK_4981	KPN_04684	KP1_0571
KP01330		Carbonic anhydrase 2	KPK_4602	KPN_00134	KP1_0572
KP01340		putative transposase	KPK_B0043	KPN_01337	pK2044_00730
KP01344		transposase for insertion sequence element IS1222, partial	KPK_B0042	KPN_01338	pK2044_00765
KP01348	murB	UDP-N-acetylenolpyruvoylglucosamine reductase	KPK_5323	KPN_04350	KP1_0209
KP01349	birA	Bifunctional protein birA	KPK_5322	KPN_04351	KP1_0210
KP01350	coaA	Pantothenate kinase	KPK_5321	KPN_04352	KP1_0211
KP01352	tufA	Elongation factor Tu	KPK_0393	KPN_03724	KP1_0213
KP01354	nusG	Transcription antitermination protein nusG	KPK_5314	KPN_04359	KP1_0215
KP01356	rplA	50S ribosomal protein L1	KPK_5312	KPN_04361	KP1_0218
KP01358	rplJ	50S ribosomal protein L10	KPK_5311	KPN_04363	KP1_0219
KP01359	rplL	50S ribosomal protein L7/L12	KPK_5310	KPN_04364	KP1_0220
KP01360	rpoB	DNA-directed RNA polymerase subunit beta	KPK_5309	KPN_04365	KP1_0222
KP01361	rpoC	DNA-directed RNA polymerase subunit beta'	KPK_5308	KPN_04366	KP1_0223
KP01362	dcuB	Anaerobic C4-dicarboxylate transporter dcuB	KPK_5143	KPN_04367	KP1_0224
KP01363		PEP-sugar phosphotransferase enzyme IIA subunit	KPK_A0132	KPN_01232	KP1_0225
KP01364		PEP-sugar phosphotransferase enzyme IIB subunit	KPK_A0129	KPN_01230	KP1_0226
KP01365		Diguanylate cyclase domain-containing protein	KPK_5304	KPN_04370	KP1_0227
KP01367	thiH	2-iminoacetate synthase	KPK_5303	KPN_04371	KP1_0229
KP01368	thiG	Thiazole synthase	KPK_5302	KPN_04372	KP1_0230
KP01369	thiS	Sulfur carrier protein ThiS	KPK_5301	KPN_04373	KP1_0231
KP01373	rsd	Regulator of sigma D	KPK_5297	KPN_04377	KP1_0235
KP01374	nudC	NADH pyrophosphatase	KPK_5296	KPN_04378	KP1_0236
KP01375	hemE	Uroporphyrinogen decarboxylase	KPK_5295	KPN_04379	KP1_0237
KP01376	nfi	Endonuclease V	KPK_5294	KPN_04380	KP1_0238
KP01377		hypothetical protein	KPK_5293	KPN_04381	KP1_0239
KP01378	hupA	DNA-binding protein HU-alpha	KPK_3620	KPN_00402	KP1_0241
KP01379		hypothetical protein	KPK_5291	KPN_04383	KP1_0242
KP01380	zraP	Zinc resistance-associated protein	KPK_5290	KPN_04384	KP1_0243
KP01381	zraS	Sensor protein zraS	KPK_5289	KPN_04385	KP1_0245
KP01382	zraR	Transcriptional regulatory protein zraR	KPK_5287	KPN_01296	KP1_0028
KP01391	bla	Beta-lactamase TEM1	KPK_2780	KPN_01607	KP1_2635
KP01395	mucA	Protein mucA	KPK_3127	KPN_01183	KP1_2205
KP01428	tgt	Queuine tRNA-ribosyltransferase	KPK_4327	KPN_00357	KP1_1222
KP01429	rsmH	Ribosomal RNA small subunit methyltransferase H	KPK_4655	KPN_00086	KP1_0904
KP01430		Tryptophanyl-tRNA synthetase, partial	KPK_0361	KPN_03755	KP1_5085
KP01454	repA	Replication protein repA	KPK_A0025	KPN_pKPN3p05969	pK2044_00800
KP01457		Cation transport regulator chaB	KPK_2075	KPN_02228	KP1_3342
KP01458		Calcium/proton antiporter	KPK_2074	KPN_02229	KP1_3343
KP01459	kdsA	2-dehydro-3-deoxyphosphooctonate aldolase	KPK_2073	KPN_02230	KP1_3345
KP01460		Protein sirB1	KPK_2072	KPN_02231	KP1_3346
KP01461		Protein sirB2	KPK_2071	KPN_02232	KP1_3347
KP01462		Protein methyltransferase hemK	KPK_2070	KPN_02233	KP1_3348
KP01463	prfA	Peptide chain release factor 1	KPK_0779	KPN_02234	KP1_3349
KP01464		Glutamyl-tRNA reductase	KPK_2068	KPN_02235	KP1_3350
KP01465	lolB	Outer-membrane lipoprotein lolB	KPK_2067	KPN_02236	KP1_3352
KP01466		4-diphosphocytidyl-2-C-methyl-D-erythritol kinase	KPK_2066	KPN_02237	KP1_3353
KP01467		Ribose-phosphate pyrophosphokinase	KPK_2065	KPN_02238	KP1_3354
KP01468		putative sulfate transporter	KPK_2064	KPN_02239	KP1_3356
KP01469		MerR family transcriptional regulator	KPK_2063	KPN_02240	KP1_3357
KP01470		hypothetical protein	KPK_2062	KPN_02241	KP1_3358
KP01471		Peptidyl-tRNA hydrolase	KPK_2061	KPN_02242	KP1_3359
KP01472		GTP-dependent nucleic acid-binding protein engD	KPK_2060	KPN_02243	KP1_3361
KP01473		hypothetical protein	KPK_2059	KPN_02244	KP1_3362
KP01474		Periplasmic binding protein	KPK_2058	KPN_00509	KP1_1422
KP01475		ImpA domain-containing protein	KPK_2057	KPN_02247	KP1_3364
KP01476		Type VI secretion system-like protein	KPK_2056	KPN_03181	KP1_3366
KP01477		Type VI secretion system domain-containing protein	KPK_2055	KPN_02248	KP1_2421
KP01479		type VI secretion system protein	KPK_0938	KPN_01347	KP1_2419
KP01508		OmpA domain-containing protein	KPK_2043	KPN_01326	KP1_2397
KP01509		Type IV/VI secretion system domain-containing protein	KPK_2042	KPN_01325	KP1_2396
KP01510		putative type VI secretion protein	KPK_2041	KPN_01324	KP1_2395
KP01512		hypothetical protein	KPK_2040	KPN_02276	KP1_3388
KP01514		hypothetical protein	KPK_2032	KPN_02277	KP1_3390
KP01517		Cold-shock DNA-binding domain-containing protein	KPK_2030	KPN_02279	KP1_3393
KP01518		LysR family transcriptional regulator protein	KPK_4730	KPN_02052	KP1_3128
KP01519		ABC transporter, periplasmic substrate-binding protein	KPK_2029	KPN_02281	KP1_3395
KP01520		Citrate-proton symporter	KPK_2027	KPN_02282	KP1_1658
KP01521		PCP degradation transcriptional activation protein	KPK_2026	KPN_02283	KP1_3397
KP01522		GNAT family acetyltransferase	KPK_2025	KPN_02284	KP1_3399
KP01523		Phosphoenolpyruvate carboxykinase ATP	KPK_0343	KPN_02285	KP1_3400
KP01524		LysR family transcriptional regulator	KPK_2023	KPN_02286	KP1_3401
KP01525		High-affinity branched-chain amino acid transport ATP-binding protein braG	KPK_0299	KPN_00301	KP1_1156
KP01526	braF	High-affinity branched-chain amino acid transport ATP-binding protein braF	KPK_2021	KPN_00302	KP1_1157
KP01527	braE	High-affinity branched-chain amino acid transport system permease protein braE	KPK_2020	KPN_02289	KP1_3404
KP01528		High-affinity branched-chain amino acid transport system permease protein livH	KPK_2019	KPN_00304	KP1_1160
KP01529		ABC-type high-affinity branched-chain amino acid transport system	KPK_0290	KPN_02291	KP1_3407
KP01531	tdcD	Propionate kinase	KPK_0893	KPN_02293	KP1_3409
KP01532	tdcC	Threonine/serine transporter tdcC	KPK_2015	KPN_00964	KP1_1934
KP01533	tdcB	Threonine dehydratase catabolic	KPK_5408	KPN_02295	KP1_0133
KP01534	tdcA	HTH-type transcriptional regulator tdcA	KPK_2013	KPN_02296	KP1_3412
KP01536		hypothetical protein	KPK_2008	KPN_02297	KP1_3414
KP01538		Fatty acid desaturase domain-containing protein	KPK_2006	KPN_02298	KP1_3417
KP01539		Proteasome subunit alpha/beta domain-containing protein	KPK_1999	KPN_02299	KP1_3421
KP01540		putative transglutaminase	KPK_1998	KPN_02300	KP1_3422
KP01541		hypothetical protein	KPK_1997	KPN_02301	KP1_3423
KP01542		hypothetical protein	KPK_1996	KPN_02302	KP1_3424
KP01544		Periplasmic trehalase	KPK_0238	KPN_02303	KP1_3426
KP01545		Ferrioxamine receptor	KPK_1992	KPN_00165	KP1_1002
KP01546		Endo-type membrane-bound lytic murein transglycosylase A	KPK_1989	KPN_02305	KP1_3428
KP01547	ldcA	Murein tetrapeptide carboxypeptidase	KPK_1988	KPN_02306	KP1_3429
KP01548		Cell volume regulation protein A	KPK_1987	KPN_02307	KP1_3430
KP01549		Alanine racemase, catabolic	KPK_1986	KPN_02308	KP1_0295
KP01552		SpoVR family protein	KPK_1984	KPN_02310	KP1_3433
KP01553		Fatty acid metabolism regulator protein	KPK_1983	KPN_02311	KP1_3435
KP01554		Na(+)/H(+) antiporter nhaB	KPK_1981	KPN_02312	KP1_3436
KP01556		YeaR domain-containing protein	KPK_1979	KPN_02314	KP1_3439
KP01557		hypothetical protein	KPK_1978	KPN_02315	KP1_3440
KP01558		Fumarylacetoacetate hydrolase domain-containing protein	KPK_4832	KPN_02316	KP1_0742
KP01559		YcgL domain-containing protein	KPK_1976	KPN_02317	KP1_3442
KP01560		putative septum site-determining protein minC	KPK_1975	KPN_02318	KP1_3443
KP01561		Septum site-determining protein minD	KPK_1974	KPN_02319	KP1_3444
KP01562	minE	Cell division topological specificity factor	KPK_1973	KPN_02320	KP1_3445
KP01563		Ribonuclease D	KPK_1972	KPN_02321	KP1_3446
KP01565		hypothetical protein	KPK_1970	KPN_02323	KP1_3448
KP01566		M22 peptidase-like protein	KPK_1969	KPN_02324	KP1_3449
KP01567		putative ATP-dependent helicase	KPK_1968	KPN_02325	KP1_3450
KP01569		hypothetical protein	KPK_1966	KPN_02327	KP1_3452
KP01570	pabB	Para-aminobenzoate synthase component 1	KPK_1965	KPN_02328	KP1_3453
KP01571		putative Nudix hydrolase nudL	KPK_1964	KPN_02329	KP1_3454
KP01573		Diguanylate phosphodiesterase domain-containing protein	KPK_1962	KPN_02331	KP1_3456
KP01574		putative inner membrane protein	KPK_1961	KPN_02332	KP1_3457
KP01575	manX	PTS system mannose-specific EIIAB component	KPK_1960	KPN_02333	KP1_3458
KP01576		Mannose permease IIC component	KPK_1959	KPN_00550	KP1_1483
KP01577	manZ	Mannose permease IID component	KPK_4809	KPN_00549	KP1_0763
KP01580		putative inner membrane protein	KPK_1956	KPN_02337	KP1_3462
KP01581		Ribosomal RNA large subunit methyltransferase A	KPK_1955	KPN_02338	KP1_3463
KP01582		Peptidoglycan synthase ftsI	KPK_4653	KPN_00088	KP1_0906
KP01585		putative transposase	KPK_B0019	KPN_01346	pK2044_00040
KP01586		hypothetical protein	KPK_1948	KPN_02342	KP1_3469
KP01587	kdgR	Transcriptional regulator kdgR	KPK_1947	KPN_02343	KP1_3470
KP01589		Protease htpX	KPK_1945	KPN_02345	KP1_3472
KP01590		Tail-specific protease	KPK_1944	KPN_02346	KP1_3473
KP01591	proQ	ProP effector	KPK_1943	KPN_02347	KP1_3474
KP01592		GAF domain-containing protein	KPK_1942	KPN_02348	pK2044_01280
KP01593		Inner membrane protein	KPK_1941	KPN_02349	KP1_3476
KP01595		Ribosomal RNA small subunit methyltransferase F	KPK_1939	KPN_02351	KP1_3478
KP01597		hypothetical protein	KPK_1936	KPN_01384	KP1_3480
KP01598		Serine/threonine-protein phosphatase 1	KPK_4156	KPN_02354	KP1_3481
KP01599		hypothetical protein	KPK_1935	KPN_02355	KP1_3482
KP01600		hypothetical protein	KPK_1933	KPN_02356	KP1_3484
KP01601		Copper resistance protein D	KPK_1932	KPN_02357	KP1_3485
KP01604	exoX	Exodeoxyribonuclease 10	KPK_1929	KPN_02360	KP1_3488
KP01605	ptrB	Protease 2	KPK_1928	KPN_02361	KP1_3489
KP01606		Inner membrane protein	KPK_1927	KPN_02362	KP1_3490
KP01607		YebG family protein	KPK_1926	KPN_02363	KP1_3492
KP01608	purT	Phosphoribosylglycinamide formyltransferase 2	KPK_1925	KPN_02364	KP1_3491
KP01609		KHG/KDPG aldolase	KPK_1924	KPN_02365	KP1_3494
KP01610		Phosphogluconate dehydratase	KPK_1923	KPN_02366	KP1_3495
KP01611		Glucose-6-phosphate 1-dehydrogenase	KPK_1922	KPN_02367	KP1_3496
KP01613		HTH-type transcriptional regulator hexR	KPK_1920	KPN_02368	KP1_3498
KP01614	pykA	Pyruvate kinase II	KPK_2188	KPN_02133	KP1_3229
KP01616		putative metalloprotease	KPK_1913	KPN_02371	pK2044_00595
KP01617	znuA	High-affinity zinc uptake system protein znuA	KPK_1912	KPN_02372	KP1_3502
KP01618	znuC	Zinc import ATP-binding protein znuC	KPK_1911	KPN_02373	KP1_3503
KP01619	znuB	High-affinity zinc uptake system membrane protein znuB	KPK_1910	KPN_02374	KP1_3504
KP01620		Holliday junction ATP-dependent DNA helicase ruvB	KPK_1909	KPN_02375	KP1_3505
KP01621	ruvA	Holliday junction ATP-dependent DNA helicase ruvA	KPK_1908	KPN_02376	KP1_3506
KP01622	ruvC	Crossover junction endodeoxyribonuclease ruvC	KPK_1907	KPN_02377	KP1_3507
KP01623		putative transcriptional regulatory protein	KPK_1906	KPN_02378	KP1_3508
KP01624		Dihydroneopterin triphosphate pyrophosphatase	KPK_1905	KPN_02379	KP1_3509
KP01626		putative isochorismatase family protein	KPK_1903	KPN_02381	KP1_3511
KP01628		hypothetical protein	KPK_1902	KPN_02382	KP1_3512
KP01629		Inner membrane protein	KPK_1901	KPN_02383	KP1_3513
KP01630		tRNA (cmo5U34)-methyltransferase	KPK_1900	KPN_02384	KP1_3515
KP01631	cmoB	tRNA (mo5U34)-methyltransferase	KPK_1899	KPN_02385	KP1_3516
KP01632	cutC	Copper homeostasis protein cutC	KPK_1898	KPN_02386	KP1_3517
KP01633		hypothetical protein	KPK_1897	KPN_02387	KP1_3518
KP01634		Arginyl-tRNA synthetase	KPK_1896	KPN_02388	KP1_3519
KP01635		Unsaturated rhamnogalacturonyl hydrolase	KPK_1306	KPN_02389	KP1_3520
KP01636		putative symporter	KPK_1307	KPN_02390	KP1_3521
KP01637		Universal stress protein C	KPK_1893	KPN_02391	KP1_3522
KP01638		Alpha,alpha-trehalose-phosphate synthase UDP-forming	KPK_1892	KPN_02392	KP1_3523
KP01639	otsB	Trehalose-phosphate phosphatase	KPK_1891	KPN_02393	KP1_3524
KP01640		L-arabinose transport system permease protein araH	KPK_5526	KPN_02394	KP1_0009
KP01641	araG	Arabinose import ATP-binding protein araG	KPK_5527	KPN_00510	KP1_0008
KP01642	araF	L-arabinose-binding periplasmic protein	KPK_1888	KPN_02396	KP1_3527
KP01645		putative symporter	KPK_1307	KPN_02390	KP1_3521
KP01647		Major facilitator superfamily transporter	KPK_1882	KPN_02399	KP1_3532
KP01648		Ribose/galactose isomerase family protein	KPK_1881	KPN_02400	KP1_3533
KP01650		Ferritin-1	KPK_1885	KPN_02397	KP1_3528
KP01651		hypothetical protein	KPK_1879	KPN_02403	KP1_3536
KP01653		nucleic acid binding domain-containing protein	KPK_1877	KPN_02405	KP1_3538
KP01654		Dihydrodipicolinate synthase	KPK_1876	KPN_02406	KP1_3539
KP01655		CDP-diacylglycerol--glycerol-3-phosphate 3-phosphatidyltransferase	KPK_1871	KPN_02410	KP1_3540
KP01656	uvrC	UvrABC system protein C	KPK_1870	KPN_02411	KP1_3541
KP01657	uvrY	Response regulator uvrY	KPK_1869	KPN_02412	KP1_3542
KP01658		hypothetical protein	KPK_1868	KPN_02413	KP1_3543
KP01659	sdiA	Regulatory protein sdiA	KPK_1867	KPN_02414	KP1_3544
KP01660		putative amino-acid ABC transporter ATP-binding protein	KPK_2457	KPN_00298	KP1_1153
KP01661		Inner membrane amino-acid ABC transporter permease protein	KPK_2456	KPN_00573	KP1_1513
KP01662		D-cysteine desulfhydrase	KPK_1864	KPN_02417	KP1_3548
KP01663	fliY	Cystine-binding periplasmic protein	KPK_1863	KPN_02418	KP1_3549
KP01681		putative inner membrane protein	KPK_0711	KPN_03398	KP1_0139
KP01683		LysR family transcriptional regulator	KPK_5400	KPN_04279	KP1_0141
KP01685	rhlB	ATP-dependent RNA helicase rhlB	KPK_3032	KPN_00830	KP1_0143
KP01689	wecA	Undecaprenyl-phosphate alpha-N-acetylglucosaminyl 1-phosphate transferase	KPK_5395	KPN_04284	KP1_0146
KP01691	wecB	UDP-N-acetylglucosamine 2-epimerase	KPK_5393	KPN_04286	KP1_0148
KP01692	wecC	UDP-N-acetyl-D-mannosamine dehydrogenase	KPK_5392	KPN_04287	KP1_0149
KP01693	rffG	dTDP-glucose 4,6-dehydratase	KPK_5391	KPN_02491	KP1_0150
KP01695	rffC	Lipopolysaccharide biosynthesis protein rffC	KPK_5389	KPN_04290	KP1_0152
KP01696	rffA	Lipopolysaccharide biosynthesis protein rffA	KPK_5388	KPN_04291	KP1_0153
KP01697	wzxE	Protein wzxE	KPK_5387	KPN_04292	KP1_0154
KP01698	wecF	4-alpha-L-fucosyltransferase	KPK_5386	KPN_04293	KP1_0155
KP01699	wzyE	Putative ECA polymerase	KPK_5385	KPN_04294	KP1_0156
KP01700	wecG	putative UDP-N-acetyl-D-mannosaminuronic acid transferase	KPK_5384	KPN_04295	KP1_0157
KP01701		putative transport protein	KPK_5383	KPN_00116	KP1_0158
KP01703	hemY	Protein hemY	KPK_5377	KPN_04301	KP1_0160
KP01704	hemX	Putative uroporphyrinogen-III C-methyltransferase	KPK_5376	KPN_04302	KP1_0161
KP01705	hemD	Uroporphyrinogen-III synthase	KPK_5375	KPN_04303	KP1_0162
KP01706	hemC	Porphobilinogen deaminase	KPK_5374	KPN_04304	KP1_0163
KP01708	cyaY	Protein cyaY	KPK_5372	KPN_04306	KP1_0166
KP01710	dapF	Diaminopimelate epimerase	KPK_2448	KPN_04308	KP1_0168
KP01711		hypothetical protein	KPK_5369	KPN_04309	KP1_0169
KP01712	xerC	Tyrosine recombinase xerC	KPK_0776	KPN_03322	KP1_0170
KP01713		putative HAD-superfamily hydrolase	KPK_5367	KPN_04311	KP1_0171
KP01714	uvrD	DNA helicase II	KPK_5404	KPN_04276	KP1_0138
KP01715	corA	Magnesium transport protein corA	KPK_5365	KPN_04313	KP1_0173
KP01716	rarD	Protein rarD	KPK_5364	KPN_04314	KP1_0174
KP01717		Thioesterase domain-containing protein	KPK_5363	KPN_04315	KP1_0176
KP01718	pldA	Phospholipase A1 bifunctional protein	KPK_5362	KPN_04316	KP1_0177
KP01719	recQ	ATP-dependent DNA helicase recQ	KPK_5361	KPN_04317	KP1_0178
KP01720	rhtC	Threonine efflux protein	KPK_5360	KPN_04318	KP1_0179
KP01721		putative transposase	KPK_4233	KPN_00447	pK2044_00680
KP01722	rhtB	Homoserine/homoserine lactone efflux protein	KPK_5358	KPN_04320	KP1_0181
KP01723	pldB	Lysophospholipase L2	KPK_5357	KPN_04321	KP1_0182
KP01724		putative HAD-superfamily hydrolase	KPK_5356	KPN_00408	KP1_0183
KP01725		putative carboxylate/aminoacid/amine transporter	KPK_5355	KPN_04323	KP1_0184
KP01728		Putative carboxymethylenebutenolidase	KPK_5347	KPN_04326	KP1_0188
KP01730	rmuC	DNA recombination protein rmuC	KPK_5345	KPN_04328	KP1_0190
KP01731	ubiE	Ubiquinone/menaquinone biosynthesis methyltransferase ubiE	KPK_5344	KPN_04329	KP1_0191
KP01732		SCP2 sterol-binding domain-containing protein	KPK_5343	KPN_04330	KP1_0193
KP01733	ubiB	putative ubiquinone biosynthesis protein ubiB	KPK_5342	KPN_04331	KP1_0194
KP01734	tatA	Sec-independent protein translocase protein tatA	KPK_5341	KPN_00659	KP1_0195
KP01735	tatB	Sec-independent protein translocase protein tatB	KPK_5340	KPN_04333	KP1_0196
KP01736	tatC	Sec-independent protein translocase protein tatC	KPK_5339	KPN_04334	KP1_0197
KP01737	tatD	Deoxyribonuclease tatD	KPK_5337	KPN_04335	KP1_0198
KP01739	ubiD	3-octaprenyl-4-hydroxybenzoate carboxy-lyase	KPK_5336	KPN_04337	KP1_0200
KP01740	fre	NAD(P)H-flavin reductase	KPK_5335	KPN_04338	KP1_0201
KP01741	fadA	3-ketoacyl-CoA thiolase	KPK_1840	KPN_01478	KP1_0202
KP01742	fadB	Fatty acid oxidation complex subunit alpha multifunctional enzyme	KPK_1416	KPN_02723	KP1_0203
KP01743	pepQ	Xaa-Pro dipeptidase	KPK_5332	KPN_04341	KP1_0204
KP01744		IMPACT family member	KPK_5331	KPN_04342	KP1_0205
KP01745	trkH	Trk system potassium uptake protein trkH	KPK_5330	KPN_04343	KP1_0206
KP01746	hemG	Protoporphyrinogen oxidase	KPK_5329	KPN_04344	KP1_0207
KP01747		Succinate-semialdehyde dehydrogenase [NADP+]	KPK_2744	KPN_01635	KP1_0725
KP01748		YhgA-like domain-containing protein	KPK_4233	KPN_00447	pK2044_00680
KP01749		AraC family transcriptional regulator	KPK_4852	KPN_04770	KP1_0722
KP01750		Amino acid transporter, LysE family	KPK_4853	KPN_04769	KP1_0721
KP01751		putative membrane protein	KPK_4854	KPN_04768	KP1_0720
KP01752	mdtM	Multidrug resistance protein mdtM	KPK_3690	KPN_00874	KP1_0719
KP01753		hypothetical protein	KPK_4856	KPN_04766	KP1_0718
KP01754		2-hydroxyglutaryl-CoA dehydratase	KPK_4857	KPN_04765	KP1_0717
KP01755		ATPase domain-containing protein	KPK_4858	KPN_04764	KP1_0716
KP01757		putative membrane protein	KPK_4864	KPN_04763	KP1_0714
KP01758		HlyD family secretion protein	KPK_4865	KPN_04762	KP1_0713
KP01761		putative HTH-type transcriptional regulator	KPK_4868	KPN_01929	KP1_0709
KP01763	fosA	Glutathione transferase fosA	KPK_4871	KPN_04759	KP1_0708
KP01764		LysR family transcriptional regulator	KPK_4872	KPN_04758	KP1_0707
KP01765		putative NAD(P)H dehydrogenase quinone	KPK_4873	KPN_04757	KP1_0706
KP01768		Ribose import ATP-binding protein	KPK_0605	KPN_00510	KP1_0068
KP01771		HlyD family secretion protein	KPK_4892	KPN_04751	KP1_0700
KP01772		putative ABC transporter ATP-binding protein	KPK_3749	KPN_04750	KP1_0699
KP01773		Inner membrane transport permease	KPK_4894	KPN_04749	KP1_0698
KP01774		hypothetical protein	KPK_4895	KPN_04748	KP1_0697
KP01778	gmhB	D,D-heptose 1,7-bisphosphate phosphatase	KPK_4520	KPN_00214	KP1_1061
KP01779		Methionine import ATP-binding protein metN 1	KPK_A0106	KPN_00213	KP1_1059
KP01780		D-methionine transport system permease protein metI	KPK_0977	KPN_00212	KP1_1057
KP01781	metQ	D-methionine-binding lipoprotein metQ	KPK_2721	KPN_00211	KP1_1056
KP01782	rcsF	Protein rcsF	KPK_4524	KPN_00210	KP1_1055
KP01783		hypothetical protein	KPK_4525	KPN_00209	KP1_1054
KP01784	proS	Prolyl-tRNA synthetase	KPK_4526	KPN_00208	KP1_1053
KP01785		hypothetical protein	KPK_4527	KPN_00207	KP1_1052
KP01786		Lipoprotein NlpE	KPK_4528	KPN_00206	KP1_1051
KP01787		peptidyl-tRNA hydrolase domain-containing protein	KPK_4529	KPN_00205	KP1_1050
KP01788		hypothetical protein	KPK_4530	KPN_00204	KP1_1049
KP01790	rof	Protein rof	KPK_4531	KPN_00202	KP1_1047
KP01791	tilS	tRNA(Ile)-lysidine synthase	KPK_4532	KPN_00201	KP1_1046
KP01792		Glyoxalase domain-containing protein	KPK_4533	KPN_00200	KP1_1045
KP01793	ldcC	Lysine decarboxylase, constitutive	KPK_4534	KPN_00199	KP1_1043
KP01794	accA	Acetyl-coenzyme A carboxylase carboxyl transferase subunit alpha	KPK_4535	KPN_00198	KP1_1042
KP01795	dnaE	DNA polymerase III subunit alpha	KPK_4536	KPN_00197	KP1_1041
KP01796	rnhB	Ribonuclease HII	KPK_4537	KPN_00196	KP1_1040
KP01797	lpxB	Lipid-A-disaccharide synthase	KPK_4538	KPN_00195	KP1_1039
KP01798	lpxA	Acyl-[acyl-carrier-protein]--UDP-N-acetylglucosamine O-acyltransferase	KPK_4539	KPN_00194	KP1_1038
KP01799	fabZ	(3R)-hydroxymyristoyl-[acyl-carrier-protein] dehydratase	KPK_4540	KPN_00193	KP1_1036
KP01800	lpxD	UDP-3-O-[3-hydroxymyristoyl] glucosamine N-acyltransferase	KPK_4541	KPN_00192	KP1_1034
KP01801	skp	Chaperone protein skp	KPK_4542	KPN_00191	KP1_1033
KP01802		Outer membrane protein assembly factor	KPK_5220	KPN_00190	KP1_0312
KP01803	rseP	Regulator of sigma E protease	KPK_4544	KPN_00189	KP1_1031
KP01804	cdsA	Phosphatidate cytidylyltransferase	KPK_4545	KPN_00188	KP1_1030
KP01805	uppS	Undecaprenyl pyrophosphate synthase	KPK_4546	KPN_00187	KP1_1028
KP01807	dxr	1-deoxy-D-xylulose 5-phosphate reductoisomerase	KPK_4547	KPN_00186	KP1_1027
KP01808	frr	Ribosome-recycling factor	KPK_4548	KPN_00185	KP1_1026
KP01809	pyrH	Uridylate kinase	KPK_4549	KPN_00184	KP1_1024
KP01810	tsf	Elongation factor Ts	KPK_4550	KPN_00183	KP1_1022
KP01811	rpsB	30S ribosomal protein S2	KPK_4551	KPN_00182	KP1_1021
KP01812	map	Methionine aminopeptidase	KPK_2696	KPN_00181	KP1_1020
KP01813	glnD	PII uridylyl-transferase	KPK_4553	KPN_00180	KP1_1019
KP01814	dapD	2,3,4,5-tetrahydropyridine-2,6-dicarboxylate N-succinyltransferase	KPK_4554	KPN_00179	KP1_1018
KP01815		hypothetical protein	KPK_4555	KPN_00178	KP1_1017
KP01816	cdaR	Carbohydrate diacid regulator	KPK_4556	KPN_00177	KP1_1016
KP01817	degP	Periplasmic serine endoprotease DegP	KPK_0488	KPN_00176	KP1_1014
KP01818	dgt	Deoxyguanosinetriphosphate triphosphohydrolase	KPK_4558	KPN_00175	KP1_1013
KP01819	mtnN	5'-methylthioadenosine/S-adenosylhomocysteine nucleosidase	KPK_4559	KPN_00174	KP1_1012
KP01820	btuF	Vitamin B12-binding protein	KPK_4560	KPN_00173	KP1_1011
KP01821		putative inner membrane protein	KPK_0102	KPN_00172	KP1_1010
KP01822	erpA	Iron--sulfur cluster insertion protein erpA	KPK_1259	KPN_00171	KP1_1009
KP01823	clcA	H(+)/Cl(-) exchange transporter ClcA	KPK_4563	KPN_00170	KP1_1007
KP01824	hemL	Glutamate-1-semialdehyde 2,1-aminomutase	KPK_4564	KPN_00169	KP1_1006
KP01825	fhuB	Iron(3+)-hydroxamate import system permease protein fhuB	KPK_4565	KPN_00168	KP1_1005
KP01827	fhuC	Iron(3+)-hydroxamate import ATP-binding protein fhuC	KPK_3972	KPN_00166	KP1_1003
KP01828	fhuA	Ferrichrome-iron receptor	KPK_1992	KPN_00165	KP1_1002
KP01829	mrcB	Penicillin-binding protein 1B	KPK_4569	KPN_00164	KP1_1001
KP01834	pulA	Pullulanase	KPK_4573	KPN_00163	KP1_0994
KP01836		General secretion pathway protein C	KPK_4575	KPN_00161	KP1_0991
KP01837	pulD	General secretion pathway protein D	KPK_4576	KPN_00160	KP1_0990
KP01838	pulE	General secretion pathway protein E	KPK_4577	KPN_00109	KP1_0930
KP01839	pulF	General secretion pathway protein F	KPK_4578	KPN_00158	KP1_0988
KP01840	pulG	General secretion pathway protein G	KPK_4579	KPN_00157	KP1_0987
KP01841	pulH	General secretion pathway protein H	KPK_4580	KPN_00156	KP1_0986
KP01842	pulI	General secretion pathway protein I	KPK_4581	KPN_00155	KP1_0985
KP01843	pulJ	General secretion pathway protein J	KPK_4582	KPN_00154	KP1_0983
KP01844	pulK	General secretion pathway protein K	KPK_4583	KPN_00153	KP1_0982
KP01845		General secretion pathway protein L	KPK_4584	KPN_00152	KP1_0980
KP01846	pulM	General secretion pathway protein M	KPK_4585	KPN_00151	KP1_0979
KP01847	pulN	General secretion pathway protein N	KPK_4586	KPN_00150	KP1_0978
KP01848	pulO	Type 4 prepilin-like proteins leader peptide-processing enzyme bifunctional protein	KPK_4587	KPN_00149	KP1_0977
KP01849	hrpB	ATP-dependent RNA helicase hrpB	KPK_4588	KPN_00148	KP1_0976
KP01850	ligT	2'-5'-RNA ligase	KPK_4589	KPN_00147	KP1_0975
KP01851	sfsA	sugar fermentation stimulation protein	KPK_4590	KPN_00146	KP1_0974
KP01852	dksA	DnaK suppressor protein	KPK_4591	KPN_00145	pK2044_00365
KP01853	gluQ	Glutamyl-Q tRNA(Asp) synthetase	KPK_4592	KPN_00144	KP1_0972
KP01854	pcnB	Poly(A) polymerase	KPK_4593	KPN_00143	KP1_0971
KP01855	folK	2-amino-4-hydroxy-6-hydroxymethyldihydropteridine pyrophosphokinase	KPK_4594	KPN_00142	KP1_0969
KP01856	panB	3-methyl-2-oxobutanoate hydroxymethyltransferase	KPK_4595	KPN_00141	KP1_0968
KP01857	panC	Pantothenate synthetase	KPK_4596	KPN_00140	KP1_0967
KP01858	panD	Aspartate 1-decarboxylase	KPK_4597	KPN_00139	KP1_0966
KP01859		Glycoside hydrolase/deacetylase domain-containing protein	KPK_4598	KPN_00138	KP1_0965
KP01860		Putative phosphotransferase enzyme IIA component	KPK_4599	KPN_00137	KP1_0964
KP01861		Inner membrane transport permease	KPK_4600	KPN_00136	KP1_0963
KP01862		putative ABC transporter ATP-binding protein	KPK_4601	KPN_00135	KP1_0962
KP01863	can	Carbonic anhydrase 2	KPK_4602	KPN_00134	KP1_0572
KP01864	hpt	Hypoxanthine phosphoribosyltransferase	KPK_4603	KPN_00133	KP1_0960
KP01866	cueO	Blue copper oxidase cueO	KPK_4606	KPN_00131	KP1_0957
KP01867		hypothetical protein	KPK_4607	KPN_00130	KP1_0956
KP01868		hypothetical protein	KPK_4608	KPN_00129	KP1_0954
KP01869		putative isomerase	KPK_4610	KPN_00128	KP1_0953
KP01870	speE	Spermidine synthase	KPK_4611	KPN_00127	KP1_0952
KP01871	speD	S-adenosylmethionine decarboxylase proenzyme	KPK_4612	KPN_00126	KP1_0951
KP01872		hypothetical protein	KPK_4613	KPN_00125	KP1_0950
KP01873	acnB	Aconitate hydratase	KPK_4614	KPN_00124	KP1_0949
KP01875		hypothetical protein	KPK_4616	KPN_00123	KP1_0947
KP01876		hypothetical protein	KPK_4617	KPN_00122	KP1_0946
KP01877		hypothetical protein	KPK_4618	KPN_00121	KP1_0945
KP01878	lpdA	Dihydrolipoyl dehydrogenase	KPK_4619	KPN_00120	KP1_0944
KP01879	aceF	Dihydrolipoamide acetyltransferase	KPK_4620	KPN_00119	KP1_0943
KP01880	aceE	Pyruvate dehydrogenase E1 component	KPK_4621	KPN_00118	KP1_0941
KP01881	pdhR	Pyruvate dehydrogenase complex repressor	KPK_0147	KPN_00117	KP1_0940
KP01883	aroP	Aromatic amino acid transport protein aroP	KPK_5383	KPN_00116	KP1_0158
KP01884		Inner membrane symporter	KPK_4625	KPN_00115	KP1_0936
KP01885		Alpha-N-arabinofuranosidase 2	KPK_4626	KPN_00114	KP1_0935
KP01886	ampE	Protein ampE	KPK_4627	KPN_00113	KP1_0934
KP01887	ampD	1,6-anhydro-N-acetylmuramyl-L-alanine amidase ampD	KPK_4628	KPN_00112	KP1_0933
KP01888	nadC	Nicotinate-nucleotide pyrophosphorylase carboxylating	KPK_4629	KPN_00111	KP1_0932
KP01889	ppdD	Prepilin peptidase-dependent protein D	KPK_4630	KPN_00110	KP1_0931
KP01890		putative protein transporter	KPK_4577	KPN_00109	KP1_0930
KP01891		putative protein transporter	KPK_4632	KPN_00108	KP1_0929
KP01892	guaC	GMP reductase	KPK_4633	KPN_00107	KP1_0928
KP01894		hypothetical protein	KPK_4636	KPN_00105	KP1_0925
KP01895		zinc-binding protein	KPK_4637	KPN_00104	KP1_0924
KP01896	mutT	8-oxo-dGTP diphosphatase	KPK_4638	KPN_00103	KP1_0923
KP01897	secA	Protein translocase subunit secA	KPK_4639	KPN_00102	KP1_0922
KP01898	secM	Secretion monitor	KPK_4640	KPN_00101	KP1_0921
KP01899	lpxC	UDP-3-O-[3-hydroxymyristoyl] N-acetylglucosamine deacetylase	KPK_4641	KPN_00100	KP1_0918
KP01900	ftsZ	Cell division protein ftsZ	KPK_4642	KPN_00099	KP1_0917
KP01901	ftsA	Cell division protein ftsA	KPK_4643	KPN_00098	KP1_0916
KP01902	ftsQ	Cell division protein ftsQ	KPK_4644	KPN_00097	KP1_0915
KP01903	ddlB	D-alanine--D-alanine ligase B	KPK_4645	KPN_00096	KP1_0914
KP01905	murG	undecaprenyl-PP-MurNAc-pentapeptide-UDPGlcNAc GlcNAc transferase	KPK_4647	KPN_00094	KP1_0912
KP01907	murD	UDP-N-acetylmuramoylalanine--D-glutamate ligase	KPK_4649	KPN_00092	KP1_0910
KP01908	mraY	Phospho-N-acetylmuramoyl-pentapeptide-transferase	KPK_4650	KPN_00091	KP1_0909
KP01909	murF	UDP-N-acetylmuramoyl-tripeptide--D-alanyl-D-alanine ligase	KPK_4651	KPN_00090	KP1_0908
KP01911	ftsI	Peptidoglycan synthase ftsI	KPK_4653	KPN_00088	KP1_0906
KP01912	ftsL	Cell division protein ftsL	KPK_4654	KPN_00087	KP1_0905
KP01913	rsmH	Ribosomal RNA small subunit methyltransferase H	KPK_4655	KPN_00086	KP1_0904
KP01914	mraZ	Protein mraZ	KPK_4656	KPN_00085	KP1_0903
KP01916	fruR	Fructose repressor	KPK_4657	KPN_00084	KP1_0900
KP01917	ilvH	Acetolactate synthase isozyme 3 small subunit	KPK_4658	KPN_00083	KP1_0899
KP01918	ilvI	Acetolactate synthase isozyme 3 large subunit	KPK_4659	KPN_00082	KP1_0129
KP01919	leuO	putative HTH-type transcriptional regulator leuO	KPK_4660	KPN_00081	KP1_0897
KP01921	leuA	2-isopropylmalate synthase	KPK_4662	KPN_00080	KP1_0896
KP01922	leuB	3-isopropylmalate dehydrogenase	KPK_4663	KPN_00079	KP1_0895
KP01923	leuC	3-isopropylmalate dehydratase large subunit	KPK_4664	KPN_00078	KP1_0894
KP01924	leuD	3-isopropylmalate dehydratase small subunit	KPK_4665	KPN_00077	KP1_0892
KP01925		putative oxidoreductase	KPK_4666	KPN_00076	KP1_0891
KP01926	aroE	Shikimate dehydrogenase	KPK_4667	KPN_00075	KP1_0890
KP01927		Inner membrane transport protein	KPK_4668	KPN_00074	KP1_0889
KP01929		putative HTH-type transcriptional regulator	KPK_4670	KPN_00072	KP1_0886
KP01930	dgoT	D-galactonate transporter	KPK_4671	KPN_00071	KP1_0884
KP01931	setA	Sugar efflux transporter A	KPK_4672	KPN_00070	KP1_0883
KP01933		hypothetical protein	KPK_4673	KPN_00069	KP1_0882
KP01934	sgrR	HTH-type transcriptional regulator sgrR	KPK_4674	KPN_00068	KP1_0881
KP01935	thiB	Thiamine-binding periplasmic protein	KPK_4675	KPN_00067	KP1_0880
KP01938	thiQ	Thiamine import ATP-binding protein thiQ	KPK_4678	KPN_00065	KP1_0878
KP01939		Inner membrane protein	KPK_4677	KPN_00064	KP1_0877
KP01940	araC	Arabinose operon regulatory protein	KPK_5058	KPN_00063	KP1_0876
KP01942	araB	Ribulokinase	KPK_4680	KPN_00062	KP1_0875
KP01943	araA	L-arabinose isomerase	KPK_4681	KPN_00061	KP1_0874
KP01944	araD	L-ribulose-5-phosphate 4-epimerase	KPK_0159	KPN_00060	KP1_0465
KP01945	polB	DNA polymerase II	KPK_4683	KPN_00059	KP1_0872
KP01946	rapA	RNA polymerase-associated protein rapA	KPK_4684	KPN_00058	KP1_0871
KP01947	rluA	Ribosomal large subunit pseudouridine synthase A	KPK_3472	KPN_00057	KP1_0870
KP01949	citX	Apo-citrate lyase phosphoribosyl-dephospho-CoA transferase	KPK_4686	KPN_00056	KP1_0869
KP01950	cimH	Citrate/malate transporter	KPK_1918	KPN_00055	KP1_0868
KP01951	citA	Sensor histidine kinase CitA	KPK_4720	KPN_00029	KP1_0867
KP01952	citB	Transcriptional regulatory protein CitB	KPK_4721	KPN_00028	KP1_0866
KP01953	djlA	DnaJ-like protein djlA	KPK_4690	KPN_00052	KP1_0865
KP01954	lptD	LPS-assembly protein lptD	KPK_4691	KPN_00051	KP1_0864
KP01955	surA	Chaperone surA	KPK_5405	KPN_00050	KP1_0863
KP01956	pdxA1	4-hydroxythreonine-4-phosphate dehydrogenase 1	KPK_4693	KPN_00049	KP1_0862
KP01957	rsmA	Ribosomal RNA small subunit methyltransferase A	KPK_4694	KPN_00048	KP1_0861
KP01958	apaG	Protein apaG	KPK_4695	KPN_00047	KP1_0860
KP01959	apaH	Bis(5'-nucleosyl)-tetraphosphatase, symmetrical	KPK_4696	KPN_00046	KP1_0859
KP01960	folA	Dihydrofolate reductase	KPK_4697	KPN_00045	KP1_0858
KP01961	kefC	Glutathione-regulated potassium-efflux system protein kefC	KPK_0381	KPN_00044	KP1_0857
KP01962	kefF	Glutathione-regulated potassium-efflux system ancillary protein kefF	KPK_B0068	KPN_00043	KP1_0856
KP01963		hypothetical protein	KPK_2445	KPN_00042	KP1_0855
KP01964	carB	Carbamoyl-phosphate synthase large chain	KPK_4707	KPN_00041	KP1_0854
KP01965	carA	Carbamoyl-phosphate synthase small chain	KPK_4708	KPN_00040	KP1_0853
KP01967	dapB	Dihydrodipicolinate reductase	KPK_4710	KPN_00039	KP1_0850
KP01969	ltrA	putative HTH-type transcriptional regulator ltrA	KPK_4723	KPN_00027	KP1_0848
KP01970	rihC	Non-specific ribonucleoside hydrolase rihC	KPK_4731	KPN_00025	KP1_0846
KP01971	ispH	4-hydroxy-3-methylbut-2-enyl diphosphate reductase	KPK_4732	KPN_00024	KP1_0845
KP01972	fkpB	FKBP-type 16 kDa peptidyl-prolyl cis-trans isomerase	KPK_4733	KPN_00023	KP1_0844
KP01973	lspA	Lipoprotein signal peptidase	KPK_4734	KPN_00022	pK2044_00535
KP01975	ribF	Riboflavin biosynthesis protein ribF	KPK_4736	KPN_00020	KP1_0841
KP01978	nhaR	Transcriptional activator protein nhaR	KPK_4738	KPN_00017	KP1_0838
KP01979	nhaA1	Na(+)/H(+) antiporter nhaA 1	KPK_4740	KPN_00016	KP1_0837
KP01980	dnaJ	Chaperone protein dnaJ	KPK_4741	KPN_00015	KP1_0836
KP01981	dnaK	Chaperone protein dnaK	KPK_1261	KPN_00014	KP1_0835
KP01982		hypothetical protein	KPK_4743	KPN_00013	KP1_0833
KP01983		Ubiquinol-cytochrome c chaperone	KPK_4744	KPN_00012	KP1_0832
KP01984		Inner membrane protein	KPK_4745	KPN_00011	KP1_0831
KP01985	proP	Putative proline/betaine transporter	KPK_4746	KPN_00010	KP1_0830
KP01986	mog	Molybdopterin adenylyltransferase	KPK_4747	KPN_00009	KP1_0829
KP01987	tal1	Transaldolase 1	KPK_4748	KPN_00008	KP1_0827
KP01988		putative transporter	KPK_4749	KPN_00007	KP1_0826
KP01989		hypothetical protein	KPK_4750	KPN_00006	KP1_0825
KP01990		hypothetical protein	KPK_4751	KPN_00005	KP1_0824
KP01991	thrC	Threonine synthase	KPK_4753	KPN_00004	KP1_0823
KP01992	thrB	Homoserine kinase	KPK_4754	KPN_00003	KP1_0822
KP01993	thrA	Bifunctional aspartokinase/homoserine dehydrogenase 1	KPK_4755	KPN_00002	KP1_0820
KP01997	arcA	Aerobic respiration control protein arcA	KPK_4758	KPN_03775	KP1_0818
KP01998	creD	Inner membrane protein CreD	KPK_4759	KPN_04855	KP1_0817
KP01999	creC	Sensor protein creC	KPK_4760	KPN_04854	KP1_0816
KP02000	creB	Transcriptional regulatory protein creB	KPK_4346	KPN_00340	pK2044_00560
KP02001	creA	Protein creA	KPK_4762	KPN_04852	KP1_0814
KP02002	rob	Right origin-binding protein	KPK_4764	KPN_00556	KP1_0325
KP02003	gpmB	phosphoglycerate mutase	KPK_4763	KPN_04850	KP1_0812
KP02004		hypothetical protein	KPK_4766	KPN_04849	KP1_0811
KP02005	trpR	Trp operon repressor	KPK_4765	KPN_04848	KP1_0810
KP02006	slt	Soluble lytic murein transglycosylase	KPK_4767	KPN_04847	KP1_0809
KP02007		putative ABC transporter ATP-binding protein	KPK_4768	KPN_04846	KP1_0808
KP02008	nadR	Trifunctional NAD biosynthesis/regulator protein NadR	KPK_4769	KPN_04845	KP1_0806
KP02009	radA	DNA repair protein radA	KPK_4770	KPN_04844	KP1_0805
KP02011	smp	Protein smp	KPK_4772	KPN_04842	KP1_0803
KP02012	lplA	Lipoate-protein ligase A	KPK_4773	KPN_04841	KP1_0802
KP02013	deoD	Purine nucleoside phosphorylase deoD-type	KPK_4774	KPN_04840	KP1_0801
KP02014	deoB	Phosphopentomutase	KPK_4775	KPN_04839	KP1_0799
KP02015	deoA	Thymidine phosphorylase	KPK_4776	KPN_04838	KP1_0797
KP02016	deoC	Deoxyribose-phosphate aldolase	KPK_4777	KPN_04837	KP1_0795
KP02018		putative deoxyribonuclease	KPK_4778	KPN_04835	KP1_0793
KP02019		putative acyl transferase	KPK_4779	KPN_04834	KP1_0792
KP02020		putative amino acid/amine transport	KPK_4780	KPN_04833	KP1_0791
KP02023	prfC	Peptide chain release factor 3	KPK_4782	KPN_04831	KP1_0789
KP02024		5'-nucleotidase	KPK_4783	KPN_04830	KP1_0788
KP02025		GCN5-related N-acetyltransferase	KPK_4784	KPN_04829	KP1_0787
KP02026	holD	DNA polymerase III subunit psi	KPK_4785	KPN_04828	KP1_0786
KP02027	rsmC	Ribosomal RNA small subunit methyltransferase C	KPK_4786	KPN_04827	KP1_0785
KP02028		hypothetical protein	KPK_4790	KPN_04823	KP1_0784
KP02031		Membrane-associated diguanylate cyclase	KPK_4792	KPN_04822	KP1_0782
KP02032	fhuF	Ferric iron reductase protein fhuF	KPK_4793	KPN_04821	KP1_0781
KP02033	celB	Cellobiose permease IIC component	KPK_A0130	KPN_03072	KP1_0780
KP02034		YbaK/aminoacyl-tRNA synthetase-associated domain-containing protein	KPK_4795	KPN_04819	KP1_0779
KP02035	bgIJ	Transcriptional activator protein BglJ	KPK_4796	KPN_04818	KP1_0778
KP02036		LuxR family transcriptional regulator	KPK_4797	KPN_04817	KP1_0777
KP02037		putative HTH-type transcriptional regulator	KPK_4798	KPN_04816	KP1_0776
KP02040	dxs	1-deoxy-D-xylulose-5-phosphate synthase	KPK_4312	KPN_00372	KP1_1238
KP02041		Aldo/keto reductase domain-containing protein	KPK_3721	KPN_00371	KP1_1237
KP02042	pgpA	Phosphatidylglycerophosphatase A	KPK_4314	KPN_00370	KP1_1236
KP02043	thiL	Thiamine-monophosphate kinase	KPK_4315	KPN_00369	KP1_1235
KP02044	nusB	N utilization substance protein B	KPK_4316	KPN_00368	KP1_1234
KP02045		6,7-dimethyl-8-ribityllumazine synthase	KPK_4317	KPN_00367	KP1_1233
KP02046		Riboflavin biosynthesis bifunctional protein ribD	KPK_4318	KPN_00366	KP1_1232
KP02047		Transcriptional repressor nrdR	KPK_4319	KPN_00365	KP1_1231
KP02048		putative lipoprotein	KPK_4320	KPN_00364	KP1_1230
KP02049		Nucleoside-specific channel-forming protein tsx	KPK_4321	KPN_00363	KP1_1229
KP02050		DeoR family transcriptional regulator	KPK_4322	KPN_00362	KP1_1228
KP02051		Glyoxalase/bleomycin resistance domain-containing protein	KPK_4323	KPN_00361	KP1_1227
KP02052	secF	Protein-export membrane protein secF	KPK_4324	KPN_00360	KP1_1226
KP02053	secD	Protein-export membrane protein secD	KPK_4325	KPN_00359	KP1_1225
KP02054		Preprotein translocase subunit	KPK_4326	KPN_00358	KP1_1223
KP02055		Queuine tRNA-ribosyltransferase	KPK_4327	KPN_00357	KP1_1222
KP02056		S-adenosylmethionine:tRNA ribosyltransferase-isomerase	KPK_4328	KPN_00356	KP1_1221
KP02058		Acyl carrier protein phosphodiesterase	KPK_4330	KPN_00355	KP1_1219
KP02059		putative peroxiredoxin	KPK_4331	KPN_00354	KP1_1218
KP02060	ulaC	putative ascorbate-specific phosphotransferase enzyme IIA component ulaC	KPK_4333	KPN_00353	KP1_1215
KP02061		putative phosphotransferase system, lactose/cellobiose-specific IIB subunit	KPK_4334	KPN_00352	KP1_1214
KP02062	ulaA	putative ascorbate-specific permease IIC component ulaA	KPK_4335	KPN_00351	KP1_0052
KP02063		Carbohydrate/purine kinase domain-containing protein	KPK_4336	KPN_00350	KP1_1212
KP02064		Fructose-bisphosphate aldolase	KPK_4337	KPN_00349	KP1_0053
KP02065		putative amidohydrolase	KPK_4338	KPN_00348	KP1_1210
KP02066		antibiotic biosynthesis monooxygenase	KPK_4339	KPN_00347	KP1_1209
KP02067		Isochorismatase domain-containing protein	KPK_4340	KPN_00346	KP1_1207
KP02069		LysR family transcriptional regulator	KPK_0579	KPN_00345	KP1_1206
KP02070		Maltodextrin glucosidase	KPK_4341	KPN_00344	KP1_1205
KP02071		Proline-specific permease proY	KPK_5383	KPN_00116	KP1_0158
KP02072	brnQ	Branched-chain amino acid transport system 2 carrier protein	KPK_4344	KPN_00342	KP1_1203
KP02074	phoR	Phosphate regulon sensor protein phoR	KPK_4345	KPN_00341	KP1_1201
KP02075	phoB	Phosphate regulon transcriptional regulatory protein phoB	KPK_4346	KPN_00340	pK2044_00635
KP02076		Nuclease sbcCD subunit D	KPK_4347	KPN_00339	KP1_1199
KP02078		Fructokinase	KPK_4349	KPN_00337	KP1_1197
KP02079		Recombination-associated protein rdgC	KPK_4350	KPN_00336	KP1_1196
KP02080		hypothetical protein	KPK_4351	KPN_00335	KP1_1195
KP02081		Protein aroM	KPK_4352	KPN_00334	KP1_1194
KP02082		hypothetical protein	KPK_4353	KPN_00333	KP1_1193
KP02085		hypothetical protein	KPK_4356	KPN_00331	KP1_1190
KP02086		hypothetical protein	KPK_4355	KPN_00330	KP1_1189
KP02087	proC	Pyrroline-5-carboxylate reductase	KPK_4357	KPN_00329	KP1_1188
KP02088	psiF	Phosphate starvation-inducible protein psiF	KPK_4358	KPN_00328	KP1_1187
KP02089		Alkaline phosphatase	KPK_4359	KPN_00327	KP1_1186
KP02090	iraP	Anti-adapter protein iraP	KPK_4360	KPN_00326	KP1_1185
KP02091	mdtG	Multidrug resistance protein mdtG	KPK_4362	KPN_00325	KP1_1184
KP02092		Extensin-like protein	KPK_4363	KPN_00324	KP1_1183
KP02094		hypothetical protein	KPK_4365	KPN_00322	KP1_1181
KP02095		Inner membrane protein	KPK_4367	KPN_00321	KP1_1180
KP02097		hypothetical protein	KPK_4366	KPN_00320	KP1_1179
KP02099		putative isochorismatase	KPK_4369	KPN_00318	KP1_1177
KP02101	ampH	Penicillin-binding protein ampH	KPK_4370	KPN_00317	KP1_1176
KP02102		Delta-aminolevulinic acid dehydratase	KPK_4371	KPN_00316	pK2044_00405
KP02104		putative acyltransferase	KPK_4373	KPN_00315	KP1_1174
KP02105	tauD	Alpha-ketoglutarate-dependent taurine dioxygenase	KPK_4374	KPN_00314	KP1_1173
KP02106	tauC	Taurine transport system permease protein tauC	KPK_3598	KPN_00313	KP1_1172
KP02107	tauB	Taurine import ATP-binding protein TauB	KPK_4376	KPN_00312	KP1_1171
KP02108	tauA	Taurine-binding periplasmic protein	KPK_4377	KPN_00311	KP1_1169
KP02109	mmuM	Homocysteine S-methyltransferase	KPK_4378	KPN_00310	KP1_1168
KP02110	mmuP	putative S-methylmethionine permease	KPK_3776	KPN_00116	KP1_0938
KP02111		putative amino acid permease	KPK_4381	KPN_00308	KP1_1165
KP02112		Ethanolamine ammonia-lyase heavy chain	KPK_4382	KPN_00307	KP1_1164
KP02113		Ethanolamine ammonia-lyase light chain	KPK_4383	KPN_00306	KP1_1163
KP02115		branched-chain amino-acid ABC transport system periplasmic binding protein	KPK_4384	KPN_00305	KP1_1161
KP02116		branched-chain amino acid transport system permease	KPK_2019	KPN_00304	KP1_1160
KP02117		branched-chain amino acid transport system permease	KPK_4386	KPN_00303	KP1_1159
KP02118		branched-chain amino acid transport ATP-binding protein	KPK_2021	KPN_00302	KP1_1157
KP02119		branched-chain amino acid transport ATP-binding protein	KPK_0299	KPN_00301	KP1_1156
KP02122		Amino acid ABC superfamily ATP binding cassette transporter, binding protein	KPK_4391	KPN_00299	KP1_1154
KP02123		Amino acid ABC superfamily ATP binding cassette transporter, ABC protein	KPK_2457	KPN_00298	KP1_1153
KP02124		Amino acid ABC superfamily ATP binding cassette transporter, membrane protein	KPK_4393	KPN_00297	KP1_1152
KP02125		Amino acid ABC superfamily ATP binding cassette transporter, membrane protein	KPK_4394	KPN_00296	KP1_1151
KP02126		hypothetical protein	KPK_4395	KPN_00295	KP1_1150
KP02127		hypothetical protein	KPK_4396	KPN_00294	KP1_1149
KP02128		hypothetical protein	KPK_4397	KPN_00293	KP1_1148
KP02129		matC family protein	KPK_4398	KPN_00292	KP1_1147
KP02130	matB	fimbrillin matB	KPK_4399	KPN_00291	KP1_1146
KP02131	matA	putative HTH-type transcriptional regulator matA	KPK_4400	KPN_00290	KP1_1145
KP02132		Phosphonates import ATP-binding protein PhnC	KPK_4401	KPN_00288	KP1_1143
KP02134		Phosphonate transport system permease protein	KPK_4403	KPN_00287	KP1_1141
KP02135		Phosphonate transport system permease protein	KPK_4404	KPN_00286	KP1_1140
KP02136		hypothetical protein	KPK_1506	KPN_00284	KP1_1139
KP02139		putative lipoprotein nlpC	KPK_1553	KPN_00283	KP1_1136
KP02140		Outer membrane pore protein E	KPK_1516	KPN_00282	KP1_1135
KP02141	proB	Glutamate 5-kinase	KPK_4409	KPN_00281	KP1_1133
KP02142		Gamma-glutamyl phosphate reductase	KPK_4410	KPN_00280	KP1_1132
KP02143		Site-specific recombinase, phage integrase family	KPK_1811	KPN_03400	KP1_0573
KP02152		Pili assembly chaperone	KPK_4100	KPN_00492	KP1_0598
KP02155		putative transposase	KPK_B0019	KPN_01346	pK2044_00040
KP02158	tktA	Transketolase 1	KPK_B0035	KPN_01127	KP1_2123
KP02159	epd	D-erythrose-4-phosphate dehydrogenase	KPK_2958	KPN_01197	KP1_2222
KP02160		Phosphoglycerate kinase	KPK_0744	KPN_03355	KP1_4643
KP02161	fbaA	Fructose-bisphosphate aldolase class 2	KPK_0745	KPN_03354	KP1_4642
KP02162		Small-conductance mechanosensitive channel	KPK_0746	KPN_03353	KP1_4641
KP02166		Chromosome initiation inhibitor	KPK_0749	KPN_03350	KP1_4638
KP02167		Ribose-5-phosphate isomerase A	KPK_0750	KPN_03349	KP1_4637
KP02169	serA	D-3-phosphoglycerate dehydrogenase	KPK_0752	KPN_03348	KP1_4635
KP02170		5-formyltetrahydrofolate cyclo-ligase family protein	KPK_0753	KPN_03347	KP1_4634
KP02173	pepP	Xaa-Pro aminopeptidase	KPK_0756	KPN_03344	KP1_4631
KP02174	ubiH	2-octaprenyl-6-methoxyphenol hydroxylase	KPK_0757	KPN_03343	KP1_4630
KP02175		Protein visC	KPK_0758	KPN_00687	KP1_1644
KP02177		Glycine cleavage system H protein	KPK_0760	KPN_03340	KP1_4626
KP02179	gcvP	Glycine dehydrogenase	KPK_0761	KPN_03339	KP1_4625
KP02180		oxidoreductase	KPK_2514	KPN_01842	KP1_2904
KP02183		hypothetical protein	KPK_0763	KPN_03335	KP1_4623
KP02184		hypothetical protein	KPK_0764	KPN_03334	KP1_4622
KP02185		hypothetical protein	KPK_0765	KPN_03333	KP1_4621
KP02186		hypothetical protein	KPK_0766	KPN_03332	KP1_4620
KP02187		6-phospho-beta-glucosidase bglA	KPK_1313	KPN_00847	KP1_1806
KP02188		hypothetical protein	KPK_0769	KPN_03329	KP1_4618
KP02190		putative inner membrane protein	KPK_0771	KPN_03327	KP1_4615
KP02191		tRNA-modifying protein	KPK_0772	KPN_03326	KP1_4614
KP02192		hypothetical protein	KPK_0773	KPN_03325	KP1_4613
KP02193		hypothetical protein	KPK_0774	KPN_03324	KP1_4612
KP02194		Flavodoxin-2	KPK_3863	KPN_00707	KP1_1660
KP02195		Tyrosine recombinase xerD	KPK_0776	KPN_03322	KP1_0170
KP02196		Thiol:disulfide interchange protein DsbC	KPK_0777	KPN_03321	pK2044_00480
KP02197		Single-stranded-DNA-specific exonuclease recJ	KPK_0778	KPN_03320	KP1_4608
KP02198	prfB	Peptide chain release factor 2	KPK_0779	KPN_02234	KP1_3349
KP02199	lysS	Lysyl-tRNA synthetase	KPK_0780	KPN_00502	KP1_1414
KP02200		Isopentenyl-diphosphate Delta-isomerase	KPK_0781	KPN_03317	KP1_4604
KP02201		putative lipoprotein	KPK_1019	KPN_03104	KP1_4374
KP02202		TCR/tet family transporter	KPK_0789	KPN_02344	KP1_3471
KP02204		hypothetical protein	KPK_2733	KPN_01645	KP1_2689
KP02205		putative oxidoreductase	KPK_3721	KPN_00371	KP1_1237
KP02206		Glutathione-regulated potassium-efflux system ancillary protein	KPK_B0068	KPN_03310	KP1_0856
KP02207		hypothetical protein	KPK_0794	KPN_03309	KP1_4597
KP02208		Putative transcriptional regulator	KPK_0795	KPN_03308	KP1_4596
KP02210		hypothetical protein	KPK_4965	KPN_03307	KP1_4594
KP02211		hypothetical protein	KPK_0798	KPN_03306	KP1_4593
KP02212	arsR	Arsenical resistance operon repressor	KPK_A0052	KPN_03305	KP1_4592
KP02213		Arsenic efflux pump protein	KPK_A0055	KPN_03304	KP1_4591
KP02214	arsC	Arsenate reductase	KPK_A0056	KPN_02817	KP1_4069
KP02215		PTR2/POT transporter family protein	KPK_0802	KPN_03301	KP1_4589
KP02216		MSF superfamily transporter	KPK_0803	KPN_03300	KP1_4588
KP02217		Multidrug resistance outer membrane protein mdtP	KPK_0804	KPN_02576	KP1_3801
KP02218	mdtO	Multidrug resistance protein mdtO	KPK_0805	KPN_03298	KP1_4586
KP02219	mdtN	Multidrug resistance protein mdtN	KPK_0806	KPN_03297	KP1_4584
KP02221		hypothetical protein	KPK_0808	KPN_03296	KP1_4582
KP02222		acyltransferase domain-containing protein	KPK_0809	KPN_03295	KP1_4580
KP02223		Protein finK	KPK_0810	KPN_03294	KP1_4578
KP02224	fimH	Protein fimH	KPK_0811	KPN_03293	KP1_4577
KP02225		Protein fimG	KPK_0812	KPN_03292	KP1_4576
KP02226		Protein fimF	KPK_0813	KPN_00275	KP1_0597
KP02227	fimD	Outer membrane usher protein fimD	KPK_5130	KPN_00277	KP1_0336
KP02229		Fimbrin-like protein fimI	KPK_0816	KPN_03287	KP1_4571
KP02230	fim	Fimbrial subunit type 1	KPK_1142	KPN_03287	KP1_0597
KP02231		Type 1 fimbriae regulatory protein fimE	KPK_0820	KPN_03285	KP1_0596
KP02232		Type 1 fimbriae regulatory protein fimB	KPK_0820	KPN_03285	KP1_0596
KP02234		Putative nickel/cobalt efflux system	KPK_1252	KPN_02867	KP1_4119
KP02235		hypothetical protein	KPK_0828	KPN_03283	KP1_4565
KP02236		hypothetical protein	KPK_0830	KPN_03281	KP1_4564
KP02237		hypothetical protein	KPK_0474	KPN_00833	KP1_0047
KP02240	mrkC	Outer membrane usher protein mrkC	KPK_0834	KPN_03277	KP1_4558
KP02241	mrkD	Fimbria adhesin protein	KPK_0835	KPN_03276	KP1_4557
KP02242		Protein mrkF	KPK_0836	KPN_03275	KP1_4555
KP02243		hypothetical protein	KPK_0837	KPN_03274	KP1_4554
KP02244		hypothetical protein	KPK_0838	KPN_03273	KP1_4552
KP02246		Putative oxidoreductase	KPK_0840	KPN_03272	KP1_4550
KP02248		hypothetical protein	KPK_0842	KPN_03270	KP1_4548
KP02249		hypothetical protein	KPK_0843	KPN_03269	KP1_4546
KP02250		putative acetyl-CoA acetyltransferase	KPK_1840	KPN_01478	KP1_0202
KP02251		putative 26 kDa outer membrane porin	KPK_0845	KPN_03267	KP1_4544
KP02252		Oligogalacturonate lyase	KPK_0846	KPN_03266	KP1_4543
KP02254	kduD	2-dehydro-3-deoxy-D-gluconate 5-dehydrogenase	KPK_3987	KPN_01091	KP1_1110
KP02256		Sucrose operon repressor	KPK_0849	KPN_03263	KP1_4539
KP02258	rafB	Raffinose permease	KPK_5056	KPN_00867	KP1_0063
KP02260		glycoporin RfaY	KPK_0853	KPN_03260	KP1_4535
KP02261		Putative ABC transporter substrate-binding protein	KPK_0854	KPN_03259	KP1_4534
KP02262	ugpC	sn-glycerol-3-phosphate import ATP-binding protein UgpC	KPK_5252	KPN_00426	KP1_0276
KP02263		putative ABC transporter permease protein	KPK_0856	KPN_03257	KP1_4532
KP02264		putative ABC transporter permease protein	KPK_0857	KPN_03256	KP1_4531
KP02266	lysR	Transcriptional activator protein lysR	KPK_0860	KPN_03253	KP1_4527
KP02267	lysA	Diaminopimelate decarboxylase	KPK_0863	KPN_03252	KP1_4526
KP02270		Lichenan permease IIC component	KPK_0864	KPN_03250	KP1_4524
KP02271	gmuD	6-phospho-beta-glucosidase gmuD	KPK_A0131	KPN_03069	KP1_4337
KP02272	uxuR	Uxu operon regulator	KPK_0866	KPN_03248	KP1_4521
KP02273	galR	HTH-type transcriptional regulator galR	KPK_1577	KPN_02589	KP1_3816
KP02275	aas	Bifunctional protein aas	KPK_0869	KPN_03245	KP1_4517
KP02277		Protein tas	KPK_0871	KPN_03243	KP1_4515
KP02280		putative inner membrane protein	KPK_1961	KPN_02332	KP1_3457
KP02281		DNA mismatch repair protein mutH	KPK_0874	KPN_03240	KP1_4512
KP02283		RNA pyrophosphohydrolase	KPK_0876	KPN_03239	KP1_4509
KP02285	lgt	Prolipoprotein diacylglyceryl transferase	KPK_0878	KPN_03237	KP1_4507
KP02286		Thymidylate synthase	KPK_0879	KPN_03236	KP1_4505
KP02287		hypothetical protein	KPK_0880	KPN_03235	KP1_4504
KP02289		hypothetical protein	KPK_0882	KPN_03233	KP1_4502
KP02290		hypothetical protein	KPK_0883	KPN_03232	KP1_4501
KP02291	recC	Exodeoxyribonuclease V gamma chain	KPK_0884	KPN_03231	KP1_4500
KP02292		Protease 3	KPK_0885	KPN_03230	KP1_4499
KP02293		Exodeoxyribonuclease V beta chain	KPK_0886	KPN_03229	KP1_4498
KP02294	recD	Exodeoxyribonuclease V alpha chain	KPK_0887	KPN_03228	KP1_4497
KP02295		hypothetical protein	KPK_0888	KPN_03227	KP1_4496
KP02296		Amino-acid acetyltransferase	KPK_0889	KPN_03226	KP1_4495
KP02298		Threonine-phosphate decarboxylase	KPK_0891	KPN_03224	KP1_4493
KP02299		putative propanediol utilization protein	KPK_0892	KPN_03223	KP1_4492
KP02300		putative propionate kinase	KPK_0893	KPN_02293	KP1_3409
KP02301		Propanediol utilization protein pduV	KPK_1342	KPN_03221	KP1_4490
KP02302		Propanediol utilization protein pduU	KPK_1341	KPN_02796	KP1_4047
KP02303		putative propanediol utilization proteni	KPK_4877	KPN_02791	KP1_4041
KP02304		Aldehyde dehydrogenase domain-containing protein	KPK_0897	KPN_03218	KP1_4487
KP02305		putative propanol dehydrogenase	KPK_0898	KPN_02199	KP1_0065
KP02306		Ethanolamine utilization protein eutE	KPK_0899	KPN_02789	KP1_4039
KP02307		Propanediol utilization B12-related protein	KPK_0621	KPN_03215	KP1_4483
KP02308		putative propanediol utilization protein	KPK_4881	KPN_02790	KP1_4040
KP02309		putative propanediol utilization protein	KPK_0902	KPN_03213	KP1_4481
KP02310	pduL	Phosphate propanoyltransferase	KPK_4886	KPN_03212	KP1_4480
KP02311		putative propanediol utilization protein	KPK_0904	KPN_02791	KP1_4041
KP02312	pduA	Propanediol utilization protein pduA	KPK_0904	KPN_02781	KP1_4031
KP02313	pduH	Propanediol utilization protein PduH	KPK_0906	KPN_03209	KP1_4477
KP02314		Diol dehydratase-reactivating factor alpha subunit	KPK_0629	KPN_03208	KP1_4476
KP02315	pduE	Propanediol dehydratase small subunit	KPK_0628	KPN_03207	KP1_4475
KP02316	pduD	Propanediol dehydratase medium subunit	KPK_0627	KPN_03206	KP1_4474
KP02317		Propanediol dehydratase large subunit	KPK_0910	KPN_03205	KP1_4473
KP02321		Propanediol diffusion facilitator	KPK_0914	KPN_03202	KP1_4469
KP02324	cbiA	Cobyrinic acid A,C-diamide synthase	KPK_0916	KPN_03200	KP1_4466
KP02325		Cobalamin biosynthesis protein cobD	KPK_0917	KPN_03199	KP1_4465
KP02326		Cobalt-precorrin-8X methylmutase	KPK_0918	KPN_03198	KP1_4464
KP02327		Putative cobalt-precorrin-6A synthase	KPK_0919	KPN_03197	KP1_4463
KP02329		putative cobalt-precorrin-6Y C(15)-methyltransferase	KPK_0921	KPN_03195	KP1_4460
KP02331	cbiG	Protein cbiG	KPK_0923	KPN_03193	KP1_4458
KP02332	cbiH	Cobalt-precorrin-3B C(17)-methyltransferase	KPK_0924	KPN_03192	KP1_4457
KP02333	cbiJ	Cobalt-precorrin-6A reductase	KPK_0925	KPN_03191	KP1_4456
KP02334		Sirohydrochlorin cobaltochelatase	KPK_0926	KPN_03190	KP1_4455
KP02335		Cobalt-precorrin-2 C(20)-methyltransferase	KPK_0927	KPN_03189	KP1_4454
KP02336		Protein cbiM	KPK_0928	KPN_03188	KP1_4453
KP02337	cbiN	Cobalt transport protein cbiN	KPK_0929	KPN_03187	KP1_4452
KP02338	cbiQ	Cobalt transport protein CbiQ	KPK_0930	KPN_03186	KP1_4451
KP02339	cbiO	Cobalt import ATP-binding protein CbiO	KPK_0931	KPN_03185	KP1_4450
KP02340	cobQ	Cobyric acid synthase	KPK_0932	KPN_03184	KP1_4449
KP02341		Bifunctional adenosylcobalamin biosynthesis protein cobU	KPK_0933	KPN_03183	KP1_4448
KP02342	cobT	Nicotinate-nucleotide--dimethylbenzimidazole phosphoribosyltransferase	KPK_1724	KPN_02463	KP1_3667
KP02343	mltA	Membrane-bound lytic murein transglycosylase A	KPK_0953	KPN_03164	KP1_4445
KP02344		moeB family protein	KPK_0954	KPN_03163	KP1_4444
KP02345		putative sufE-like protein	KPK_2185	KPN_02136	KP1_3232
KP02346		Cysteine sulfinate desulfinase	KPK_2184	KPN_02137	KP1_3233
KP02347		putative lipoprotein	KPK_4000	KPN_00042	KP1_0855
KP02348		Glycine cleavage system transcriptional activator	KPK_3174	KPN_01260	KP1_2302
KP02349		putative inner membrane protein	KPK_0959	KPN_03158	KP1_4438
KP02350		Ribosomal RNA large subunit methyltransferase M	KPK_0960	KPN_03157	KP1_4437
KP02351	fucR	L-fucose operon activator	KPK_0961	KPN_03156	KP1_4436
KP02352		L-fucose mutarotase	KPK_0962	KPN_03155	KP1_4435
KP02353		L-fuculokinase	KPK_0963	KPN_03154	KP1_4434
KP02354	fucI	L-fucose isomerase	KPK_0964	KPN_03153	KP1_4433
KP02355	fucP	L-fucose-proton symporter	KPK_0966	KPN_01698	KP1_2750
KP02356	fucA	L-fuculose phosphate aldolase	KPK_0968	KPN_03151	KP1_4431
KP02357	fucO	Lactaldehyde reductase	KPK_1350	KPN_02787	KP1_0065
KP02358	xni	putative exonuclease xni	KPK_0970	KPN_03149	KP1_4429
KP02359		hypothetical protein	KPK_0981	KPN_00972	KP1_1943
KP02360		Alkanesulfonate monooxygenase 1	KPK_3597	KPN_00971	KP1_1942
KP02361		hypothetical protein	KPK_0974	KPN_03146	KP1_4425
KP02363		Methionine import ATP-binding protein	KPK_A0106	KPN_00213	KP1_1059
KP02364		putative D-methionine transport system permease protein	KPK_0977	KPN_00212	KP1_1057
KP02365		putative lipoprotein	KPK_0978	KPN_03143	KP1_4421
KP02367		putative metabolite transport protein	KPK_0979	KPN_03142	KP1_4420
KP02369		putative aliphatic sulfonates-binding protein	KPK_3596	KPN_00972	KP1_1943
KP02370		L-serine dehydratase 2	KPK_1963	KPN_02330	KP1_3455
KP02371		Serine transporter	KPK_2015	KPN_00964	KP1_1934
KP02372		LOG family protein	KPK_0984	KPN_03138	KP1_4410
KP02373		NADPH-dependent 7-cyano-7-deazaguanine reductase	KPK_0985	KPN_03137	KP1_4409
KP02374	syd	Protein syd	KPK_0986	KPN_03136	KP1_4408
KP02376		hypothetical protein	KPK_0987	KPN_03135	KP1_4407
KP02377	truC	tRNA pseudouridine synthase C	KPK_0988	KPN_00057	KP1_0870
KP02378		exonuclease IX	KPK_0989	KPN_03133	KP1_4405
KP02380	gudP	putative glucarate transporter	KPK_4671	KPN_00071	KP1_0884
KP02381		Glucarate dehydratase-related protein	KPK_0992	KPN_03130	KP1_4402
KP02382	gudD	Glucarate dehydratase	KPK_0992	KPN_03130	KP1_4402
KP02383		Glycerate kinase 2	KPK_0574	KPN_01689	KP1_1369
KP02384		Signal transduction histidine-protein kinase barA	KPK_0994	KPN_03128	KP1_4400
KP02385	rumA	23S rRNA (uracil-5-)-methyltransferase rumA	KPK_0995	KPN_03127	KP1_4399
KP02386		GTP pyrophosphokinase	KPK_0996	KPN_03126	KP1_4398
KP02387	mazG	Nucleoside triphosphate pyrophosphohydrolase	KPK_0997	KPN_03125	KP1_4397
KP02389	pyrG	CTP synthase	KPK_0998	KPN_03124	KP1_4396
KP02390		Enolase	KPK_0999	KPN_03123	KP1_4395
KP02391		hypothetical protein	KPK_1000	KPN_03122	KP1_4393
KP02392		7-carboxy-7-deazaguanine synthase-like protein	KPK_1002	KPN_03121	KP1_4391
KP02393	queD	6-carboxy-5,6,7,8-tetrahydropterin synthase	KPK_1003	KPN_03120	KP1_4390
KP02396		Sulfite reductase [NADPH] flavoprotein alpha-component	KPK_1004	KPN_03119	KP1_4389
KP02397	cysL	Sulfite reductase [NADPH] hemoprotein beta-component	KPK_1005	KPN_03118	KP1_4388
KP02398		Phosphoadenosine phosphosulfate reductase	KPK_1006	KPN_03117	KP1_4387
KP02399		Alkaline phosphatase isozyme conversion protein	KPK_1007	KPN_03116	KP1_4386
KP02400		Siroheme synthase 1	KPK_0362	KPN_03115	KP1_4385
KP02401		Sulfate adenylyltransferase subunit 2	KPK_1009	KPN_03114	KP1_4384
KP02402		Sulfate adenylyltransferase subunit 1	KPK_1010	KPN_03113	KP1_4383
KP02403	cysC	Adenylyl-sulfate kinase	KPK_1011	KPN_03112	KP1_4382
KP02408	clpB	chaperone protein clpB	KPK_1206	KPN_01328	KP1_2399
KP02409		cytotoxic necrotizing factor-like protein	KPK_1205	KPN_02916	KP1_4171
KP02411		putative lipoprotein	KPK_1203	KPN_02918	KP1_4173
KP02412		Ribosome-associated inhibitor A	KPK_1202	KPN_02919	KP1_4174
KP02413		Bifunctional P-protein	KPK_1200	KPN_02920	KP1_4175
KP02415		Bifunctional T-protein	KPK_1199	KPN_02922	KP1_4177
KP02416		Phospho-2-dehydro-3-deoxyheptonate aldolase, Tyr-sensitive	KPK_2156	KPN_00758	KP1_1710
KP02417		hypothetical protein	KPK_1196	KPN_02924	KP1_4179
KP02419		OmpA/MotB domain-containing protein	KPK_1194	KPN_02926	KP1_4181
KP02420		hypothetical protein	KPK_1193	KPN_02927	KP1_4182
KP02421		hypothetical protein	KPK_1192	KPN_02928	KP1_4183
KP02422	rplS	50S ribosomal protein L19	KPK_1191	KPN_02929	KP1_4184
KP02423	trmD	tRNA (guanine-N(1)-)-methyltransferase	KPK_1190	KPN_02930	KP1_4185
KP02425		30S ribosomal protein S16	KPK_1188	KPN_02932	KP1_4187
KP02426	ffh	Signal recognition particle protein	KPK_1187	KPN_02933	KP1_4189
KP02427		Cytochrome c assembly protein	KPK_1186	KPN_02934	KP1_4190
KP02428		cystathionine beta-synthase domain-containing protein	KPK_1185	KPN_02935	KP1_4191
KP02429		Protein grpE	KPK_1184	KPN_02936	KP1_4192
KP02430	ppnK	putative inorganic polyphosphate/ATP-NAD kinase	KPK_1183	KPN_02937	KP1_4193
KP02431		DNA repair protein recN	KPK_1182	KPN_02938	KP1_4194
KP02432		Small protein A	KPK_1181	KPN_02939	KP1_4195
KP02433		Protein rnfH	KPK_1180	KPN_02940	KP1_4196
KP02434		START-like domain-containing protein	KPK_1179	KPN_02941	KP1_4197
KP02435		SsrA-binding protein	KPK_1178	KPN_02942	KP1_4198
KP02436		hypothetical protein	KPK_1167	KPN_02965	KP1_4199
KP02437		LysR family transcriptional regulator	KPK_B0071	KPN_01185	KP1_2207
KP02438		Flavin reductase domain-containing protein	KPK_B0066	KPN_01888	KP1_4201
KP02440	oqxA	Efflux pump OqxA	KPK_1163	KPN_02969	KP1_4204
KP02441		Efflux pump membrane transporter OqxB	KPK_4237	KPN_00443	KP1_1319
KP02442	oqxR	Transcription regulator OqxR	KPK_1161	KPN_02971	KP1_4206
KP02444		LysR family transcriptional regulator	KPK_1159	KPN_02972	KP1_4231
KP02446		Xylose isomerase domain-containing protein	KPK_1157	KPN_02974	KP1_4233
KP02447		Isopenicillin N synthase domain-containing protein	KPK_2720	KPN_01655	KP1_2700
KP02448		Cystine-binding periplasmic protein	KPK_1155	KPN_01458	KP1_4236
KP02449		Amino acid ABC transporter, permease protein/ATP-binding protein	KPK_3261	KPN_00298	KP1_1153
KP02450		Class II aldolase/adducin domain-containing protein	KPK_1153	KPN_02978	KP1_4238
KP02451		Glyoxylate/hydroxypyruvate reductase A	KPK_3501	KPN_01056	KP1_2043
KP02452		putative oxidoreductase	KPK_1151	KPN_02980	KP1_4240
KP02453		hypothetical protein	KPK_1150	KPN_02981	KP1_4241
KP02456		Type 1 fimbrial protein subunit	KPK_1148	KPN_02984	KP1_4244
KP02457		Pili assembly chaperone protein	KPK_2635	KPN_02985	KP1_4245
KP02458		putative fimbrial biogenesis outer membrane usher protein	KPK_0814	KPN_02986	KP1_4246
KP02460		Fimbrial-like protein	KPK_1147	KPN_02987	KP1_4248
KP02463		putative inner membrane protein	KPK_4800	KPN_04814	KP1_0773
KP02464		putative inner membrane protein	KPK_4801	KPN_04813	KP1_0772
KP02465	dnaT	Primosomal protein 1	KPK_4802	KPN_04812	KP1_0771
KP02467		putative outer membrane protein	KPK_4804	KPN_04810	KP1_0769
KP02469	mdoB	Phosphoglycerol transferase I	KPK_4805	KPN_04809	KP1_0767
KP02470		putative transposase	KPK_4233	KPN_00447	pK2044_00680
KP02473		PTS system protein, mannose/fructose/sorbose family, IID component	KPK_4809	KPN_00549	KP1_0763
KP02474		PTS system protein, mannose/fructose/sorbose family, IIC component	KPK_4810	KPN_00550	KP1_0762
KP02476		PTS system protein, mannose/fructose/sorbose family, IIA component	KPK_4812	KPN_00552	KP1_0760
KP02477		Sigma-54 dependent transcriptional regulator	KPK_4813	KPN_04801	KP1_0759
KP02478		N-acetyltransferase	KPK_4818	KPN_04800	KP1_0758
KP02481	dgoA	2-dehydro-3-deoxy-6-phosphogalactonate aldolase	KPK_2035	KPN_04096	KP1_0755
KP02482		2-dehydro-3-deoxygalactonokinase	KPK_2034	KPN_04097	KP1_0754
KP02488		Malate/L-lactate dehydrogenase domain-containing protein	KPK_4820	KPN_04791	KP1_0749
KP02490	hpcR	Homoprotocatechuate degradative operon repressor	KPK_4829	KPN_04790	KP1_0745
KP02492		4-hydroxyphenylacetate degradation bifunctional isomerase/decarboxylase, HpaG1subunit	KPK_4832	KPN_04789	KP1_0743
KP02493		4-hydroxyphenylacetate degradation bifunctional isomerase/decarboxylase	KPK_4832	KPN_02316	KP1_0742
KP02494	hpcC	5-carboxymethyl-2-hydroxymuconate semialdehyde dehydrogenase	KPK_1801	KPN_00256	KP1_0741
KP02496	hpcD	5-carboxymethyl-2-hydroxymuconate Delta-isomerase	KPK_4835	KPN_04785	KP1_0739
KP02497	hpcG	putative 2-oxo-hepta-3-ene-1,7-dioic acid hydratase	KPK_4836	KPN_04784	KP1_0738
KP02498	hpcH	4-hydroxy-2-oxo-heptane-1,7-dioate aldolase	KPK_1500	KPN_02650	KP1_0737
KP02499		4-hydroxyphenylacetate permease domain-containing protein	KPK_4838	KPN_01692	KP1_0736
KP02500		4-hydroxyphenylacetate catabolism regulatory protein	KPK_4839	KPN_04781	KP1_0735
KP02502	hpaC	4-hydroxyphenylacetate 3-monooxygenase reductase component	KPK_3525	KPN_01033	KP1_0733
KP02503		hypothetical protein	KPK_4843	KPN_04778	KP1_0732
KP02504		hypothetical protein	KPK_4844	KPN_04777	KP1_0731
KP02505		Carbon starvation protein	KPK_3960	KPN_00616	KP1_0730
KP02506		hypothetical protein	KPK_4846	KPN_00617	KP1_0729
KP02507		putative GTP-binding protein	KPK_4847	KPN_04774	KP1_0728
KP02509		YfaZ family protein	KPK_4848	KPN_02655	KP1_0726
KP02512		putative transmembrane protein, partial	KPK_1012	KPN_03111	KP1_4381
KP02513		Cell division ftsB-like protein	KPK_1013	KPN_03110	KP1_4380
KP02514		2-C-methyl-D-erythritol 4-phosphate cytidylyltransferase	KPK_1014	KPN_03109	KP1_4379
KP02515		2-C-methyl-D-erythritol 2,4-cyclodiphosphate synthase	KPK_1015	KPN_03108	KP1_4378
KP02518		Multifunctional protein surE	KPK_1017	KPN_03106	KP1_4376
KP02519		Protein-L-isoaspartate O-methyltransferase	KPK_1018	KPN_03105	KP1_4375
KP02520	nlpD	Lipoprotein nlpD	KPK_1019	KPN_03104	KP1_4374
KP02521	rpoS	RNA polymerase sigma factor rpoS	KPK_0644	KPN_03103	KP1_4373
KP02522		hypothetical protein	KPK_1021	KPN_03102	KP1_4372
KP02523		putative MFS-type transporter	KPK_1022	KPN_03101	KP1_4371
KP02524		putative HTH-type transcriptional regulator	KPK_1023	KPN_03100	KP1_4370
KP02525	hosA	Transcriptional regulator hosA	KPK_1024	KPN_03099	KP1_4369
KP02526		Phenolic acid decarboxylase subunit B	KPK_1443	KPN_02701	KP1_3948
KP02527		Phenolic acid decarboxylase subunit C	KPK_1026	KPN_03097	KP1_4367
KP02528		Phenolic acid decarboxylase subunit D	KPK_1027	KPN_03096	KP1_4365
KP02529	hokE	Protein hokE	KPK_1028	KPN_03095	KP1_4364
KP02534		putative transposase	KPK_A0051	KPN_02571	pK2044_00135
KP02540		Hemin import ATP-binding protein hmuV	KPK_3972	KPN_00166	pK2044_00030
KP02541		Hemin transport system permease protein HmuU	KPK_4565	KPN_00168	KP1_1005
KP02542		Hemin-binding periplasmic protein HmuT	KPK_1033	KPN_03089	KP1_4359
KP02543		Hemin transport protein HmuS	KPK_1034	KPN_03088	KP1_4358
KP02544		TonB-dependent outer membrane receptor HmuR	KPK_1035	KPN_03087	KP1_4356
KP02545		hypothetical protein	KPK_1036	KPN_03086	KP1_4355
KP02546		putative thiamin pyrophosphate enzyme	KPK_1037	KPN_03085	KP1_4354
KP02547		putative transporter	KPK_1038	KPN_03084	KP1_4353
KP02548		putative HTH-type transcriptional regulator	KPK_1039	KPN_03083	KP1_4352
KP02549		hypothetical protein	KPK_1040	KPN_03082	KP1_4351
KP02550		Iron transport system permease component SitD	KPK_1041	KPN_03080	KP1_4349
KP02551	sitC	Iron transport system inner membrane permease component SitC	KPK_1041	KPN_03080	KP1_4349
KP02552		Iron transport system ATP-binding component SitB	KPK_2170	KPN_02151	KP1_3249
KP02553		Iron transport system periplasmic binding component SitA	KPK_1044	KPN_03078	KP1_4347
KP02554		HTH-type transcriptional regulator galR	KPK_1045	KPN_03077	KP1_4346
KP02555		Fructokinase	KPK_4349	KPN_00337	KP1_1197
KP02556	chbA	N,N'-diacetylchitobiose-specific phosphotransferase enzyme IIA component	KPK_A0132	KPN_01232	KP1_0225
KP02557		Cellobiose permease IIC component	KPK_A0130	KPN_03072	KP1_0529
KP02558		PTS system, lactose/cellobiose specific IIB subunit	KPK_A0129	KPN_01230	KP1_0226
KP02559		Cellobiose permease IIC component	KPK_A0130	KPN_03072	KP1_0780
KP02561		putative LamB-type porin	KPK_1051	KPN_03071	KP1_4339
KP02562		hypothetical protein	KPK_1052	KPN_03070	KP1_4338
KP02563	gmuD	6-phospho-beta-glucosidase gmuD	KPK_A0131	KPN_01961	KP1_3030
KP02565	hypE	Hydrogenase isoenzymes formation protein hypE	KPK_1055	KPN_03067	KP1_4335
KP02566		Hydrogenase isoenzymes formation protein hypD	KPK_1056	KPN_03066	KP1_4334
KP02567		Hydrogenase isoenzymes formation protein hypC	KPK_1057	KPN_03065	KP1_4333
KP02571	hypA	putative hydrogenase nickel incorporation protein hypA	KPK_1059	KPN_03063	KP1_4330
KP02572	hycA	Formate hydrogenlyase regulatory protein hycA	KPK_1060	KPN_03062	KP1_4329
KP02573	hycB	Formate hydrogenlyase subunit 2	KPK_1073	KPN_03049	KP1_4053
KP02574	hycC	Formate hydrogenlyase subunit 3	KPK_1062	KPN_03060	KP1_4327
KP02575		Formate hydrogenlyase subunit 4	KPK_1063	KPN_03059	KP1_4326
KP02576	hycE	Formate hydrogenlyase subunit 5	KPK_1064	KPN_03058	KP1_4325
KP02577		Formate hydrogenlyase subunit 6	KPK_1065	KPN_03057	KP1_4323
KP02578		Formate hydrogenlyase subunit 7	KPK_1066	KPN_03056	KP1_4322
KP02579		Formate hydrogenlyase maturation protein hycH	KPK_1067	KPN_03055	KP1_4321
KP02580		Hydrogenase 3 maturation protease	KPK_1069	KPN_03054	KP1_4320
KP02581		hypothetical protein	KPK_1068	KPN_03053	KP1_4319
KP02582	ascB	6-phospho-beta-glucosidase ascB	KPK_1313	KPN_00847	KP1_1806
KP02583		PTS system arbutin-, cellobiose-, and salicin-specific EIIBC component	KPK_1071	KPN_03051	KP1_4317
KP02585	hydN	Electron transport protein hydN	KPK_1073	KPN_00927	KP1_1897
KP02587		putative High-affinity nickel transport protein	KPK_1075	KPN_03047	KP1_4313
KP02588		Nitric oxide reductase FlRd-NAD(+) reductase	KPK_1080	KPN_03046	KP1_4312
KP02590		Anaerobic nitric oxide reductase transcription regulator norR	KPK_1083	KPN_01296	KP1_2341
KP02591		Glucitol operon repressor	KPK_1084	KPN_03042	KP1_4307
KP02593		Sorbitol-6-phosphate 2-dehydrogenase	KPK_1086	KPN_03040	KP1_4304
KP02594		Glucitol/sorbitol-specific phosphotransferase enzyme IIA component	KPK_3429	KPN_01124	KP1_0607
KP02595		Glucitol/sorbitol-specific phosphotransferase enzyme IIB component	KPK_1088	KPN_02953	KP1_0605
KP02599		putative ABC transporter protein	KPK_1093	KPN_03034	KP1_4297
KP02600		putative ABC transporter metal-binding lipoprotein	KPK_1094	KPN_03033	KP1_4296
KP02601		hypothetical protein	KPK_2790	KPN_01597	KP1_2623
KP02602	recA	Protein recA	KPK_1096	KPN_03031	KP1_4294
KP02606		Carbon storage regulator	KPK_1099	KPN_03028	KP1_4290
KP02609		Phosphatase	KPK_1106	KPN_03021	KP1_4287
KP02610		Inner membrane protein	KPK_1107	KPN_03020	KP1_4286
KP02611	gshA	Glutamate--cysteine ligase	KPK_1108	KPN_03019	KP1_4285
KP02613		putative HTH-type transcriptional regulator	KPK_B0023	KPN_01593	KP1_2616
KP02614	leuA	2-isopropylmalate synthase	KPK_1110	KPN_03016	KP1_4281
KP02615	emrB	Multidrug resistance protein B	KPK_1112	KPN_03015	KP1_4280
KP02617		Transcriptional repressor mprA	KPK_1114	KPN_03013	KP1_4277
KP02619		putative inner membrane protein	KPK_1116	KPN_03011	KP1_4274
KP02621	proW	Glycine betaine/L-proline transport system permease protein proW	KPK_1118	KPN_03009	KP1_4272
KP02632	dnaC	DNA replication protein dnaC	KPK_4803	KPN_01391	KP1_0770
KP02645		putative ferredoxin-like protein	KPK_1507	KPN_02644	KP1_3879
KP02692		hypothetical protein	KPK_5416	KPN_04265	KP1_0125
KP02693		putative ATP-dependent protease	KPK_5415	KPN_04266	KP1_0126
KP02694	ilvG	Acetolactate synthase isozyme 2 large subunit	KPK_4659	KPN_00082	KP1_0129
KP02695	ilvM	Acetolactate synthase isozyme 2 small subunit	KPK_5412	KPN_04268	KP1_0130
KP02696	ilvE	Branched-chain-amino-acid aminotransferase	KPK_5411	KPN_04269	KP1_0131
KP02697	ilvD	Dihydroxy-acid dehydratase	KPK_5410	KPN_04270	KP1_0132
KP02700	ilvC	Ketol-acid reductoisomerase	KPK_5407	KPN_04273	KP1_0135
KP02701	ppiC	Peptidyl-prolyl cis-trans isomerase C	KPK_5406	KPN_04274	KP1_0136
KP02702	ppiC	Peptidyl-prolyl cis-trans isomerase C	KPK_5406	KPN_04274	KP1_0136
KP02704		putative outer membrane protein	KPK_0739	KPN_03359	KP1_4647
KP02706		putative aldehyde dehydrogenase	KPK_1801	KPN_00256	KP1_0741
KP02722		Agmatinase	KPK_1158	KPN_02973	KP1_4232
KP02723	speA	Biosynthetic arginine decarboxylase	KPK_0737	KPN_03374	KP1_4649
KP02726	metK	S-adenosylmethionine synthase	KPK_0734	KPN_03375	KP1_4650
KP02727	galP	Galactose-proton symporter	KPK_0850	KPN_03264	KP1_4540
KP02728	sprT	Protein sprT	KPK_0732	KPN_03377	KP1_4652
KP02729	endA	Endonuclease-1	KPK_0731	KPN_03378	KP1_4653
KP02730		Ribosomal RNA small subunit methyltransferase E	KPK_0730	KPN_03379	KP1_4654
KP02731		Glutathione synthetase	KPK_0729	KPN_03380	KP1_4656
KP02732		hypothetical protein	KPK_0728	KPN_03381	KP1_4657
KP02733		putative Holliday junction resolvase	KPK_0727	KPN_03382	KP1_4658
KP02734		putative HTH-type transcriptional regulator	KPK_0726	KPN_03383	KP1_4659
KP02736		alanine racemase domain-containing protein	KPK_0724	KPN_03385	KP1_4661
KP02737		hypothetical protein	KPK_0723	KPN_03386	KP1_4662
KP02738		hypothetical protein	KPK_0722	KPN_03387	KP1_4664
KP02739		Nucleoside-triphosphatase rdgB	KPK_0721	KPN_03388	KP1_4665
KP02740		Oxygen-independent coproporphyrinogen-III oxidase-like protein	KPK_0720	KPN_03389	KP1_4666
KP02741		hypothetical protein	KPK_0719	KPN_03390	KP1_4670
KP02742		hypothetical protein	KPK_0718	KPN_03391	KP1_4671
KP02743		tRNA (guanine-N(7)-)-methyltransferase	KPK_0717	KPN_03392	KP1_4672
KP02744		A/G-specific adenine glycosylase	KPK_0716	KPN_03393	KP1_4673
KP02745		putative Fe(2+)-trafficking protein	KPK_0715	KPN_03394	KP1_4674
KP02746		Membrane-bound lytic murein transglycosylase C	KPK_1989	KPN_02305	KP1_3428
KP02747		Nucleoside permease nupG	KPK_0713	KPN_03396	KP1_4677
KP02748		Ornithine decarboxylase, constitutive	KPK_0712	KPN_03397	KP1_4678
KP02749		hypothetical protein	KPK_0711	KPN_03398	KP1_0139
KP02754		GCN5-related N-acetyltransferase (GNAT) domain-containing protein	KPK_A0233	KPN_pKPN3p05910	pK2044_01025
KP02755		hypothetical protein	KPK_A0063	KPN_pKPN3p05911	KP1_4683
KP02757		Cystathionine beta-lyase	KPK_0708	KPN_03410	KP1_0095
KP02758		putative HTH-type transcriptional regulator	KPK_2822	KPN_01185	KP1_2207
KP02759		Glucose/ribitol dehydrogenase family protein	KPK_0706	KPN_03412	KP1_4687
KP02760		putative transmembrane protein	KPK_0705	KPN_03413	KP1_4688
KP02761		hypothetical protein	KPK_0704	KPN_03414	KP1_4689
KP02762		putative aminotransferase	KPK_0703	KPN_03415	KP1_4690
KP02765		Thioredoxin-like fold domain-containing protein	KPK_0700	KPN_03418	KP1_4694
KP02766		putative GST-like protein	KPK_1455	KPN_02692	KP1_3938
KP02767		hypothetical protein	KPK_0698	KPN_03420	KP1_4696
KP02768		hypothetical protein	KPK_0697	KPN_03421	KP1_4697
KP02769		hypothetical protein	KPK_0696	KPN_03422	KP1_4699
KP02771		putative sodium: galactoside symporter	KPK_2465	KPN_00115	KP1_0936
KP02772		Biopolymer transport protein exbD	KPK_0695	KPN_03425	KP1_4703
KP02773		Biopolymer transport protein exbB	KPK_0694	KPN_03426	KP1_4704
KP02775	metC	Cystathionine beta-lyase metC	KPK_0693	KPN_03428	KP1_4707
KP02776		Inner membrane protein	KPK_0588	KPN_03429	KP1_4708
KP02777		putative HTH-type transcriptional regulator	KPK_B0003	KPN_03430	KP1_4709
KP02778		Alcohol dehydrogenase	KPK_0690	KPN_03431	KP1_4711
KP02779		2,5-diketo-D-gluconic acid reductase A	KPK_0689	KPN_00221	pK2044_00225
KP02781		elongator protein 3/MiaB/NifB domain-containing protein	KPK_0688	KPN_03434	KP1_4714
KP02782	sufI	Protein sufI	KPK_0687	KPN_03435	KP1_4715
KP02783		1-acyl-sn-glycerol-3-phosphate acyltransferase	KPK_0686	KPN_03436	KP1_4716
KP02784	parC	DNA topoisomerase 4 subunit A	KPK_1511	KPN_02640	KP1_3874
KP02785		AraC family transcriptional regulator	KPK_0684	KPN_03438	KP1_4718
KP02786		hypothetical protein	KPK_0683	KPN_03439	KP1_4719
KP02787		Transcriptional regulatory protein qseB	KPK_0682	KPN_00807	pK2044_00560
KP02788	qseC	Sensor protein qseC	KPK_0681	KPN_03441	KP1_4721
KP02789		Modulator of drug activity B	KPK_0680	KPN_03442	KP1_4722
KP02790		putative quinol monooxygenase	KPK_0679	KPN_03443	KP1_4724
KP02791	parE	DNA topoisomerase 4 subunit B	KPK_0004	KPN_03444	KP1_4725
KP02792		Esterase	KPK_0677	KPN_03445	KP1_4726
KP02793		3',5'-cyclic adenosine monophosphate phosphodiesterase CpdA	KPK_0676	KPN_03446	KP1_4727
KP02794		hypothetical protein	KPK_0675	KPN_03447	KP1_4728
KP02795	nudF	ADP-ribose pyrophosphatase	KPK_0674	KPN_03448	KP1_4729
KP02796	tolC	Outer membrane protein tolC	KPK_0673	KPN_03449	KP1_4730
KP02797		hypothetical protein	KPK_0672	KPN_03450	KP1_4731
KP02798		trypanothione synthase-like protein	KPK_0671	KPN_03451	KP1_4732
KP02799		dioxygenase class III protein, subunit B	KPK_0670	KPN_03452	KP1_4734
KP02800		Zinc transporter zupT	KPK_0669	KPN_03453	KP1_4735
KP02801		3,4-dihydroxy-2-butanone 4-phosphate synthase	KPK_0668	KPN_03454	KP1_4736
KP02802		hypothetical protein	KPK_0667	KPN_03455	KP1_4738
KP02804	hldE	Bifunctional protein hldE	KPK_0665	KPN_03456	KP1_4741
KP02805		Glutamate-ammonia-ligase adenylyltransferase	KPK_0664	KPN_03457	KP1_4743
KP02806		Adenylate cyclase domain-containing protein	KPK_0663	KPN_03458	KP1_4744
KP02807		SH3-like domain-containing protein	KPK_0661	KPN_03459	KP1_4746
KP02808		Multifunctional CCA protein	KPK_0660	KPN_03460	KP1_4747
KP02809	uppP	Undecaprenyl-diphosphatase	KPK_0659	KPN_03461	KP1_4748
KP02810		Dihydroneopterin aldolase	KPK_0658	KPN_03462	KP1_4749
KP02811	plsY	Glycerol-3-phosphate acyltransferase	KPK_0657	KPN_03463	KP1_4750
KP02813		Urease accessory protein ureD	KPK_0655	KPN_03464	KP1_4753
KP02814	ureA	Urease subunit gamma	KPK_0654	KPN_03465	KP1_4755
KP02815	ureB	Urease subunit beta	KPK_0653	KPN_03466	KP1_4756
KP02816		Urease subunit alpha	KPK_0652	KPN_03467	KP1_4757
KP02818	ureE	Urease accessory protein ureE	KPK_0651	KPN_03468	KP1_4758
KP02819	ureF	Urease accessory protein ureF	KPK_0650	KPN_03469	KP1_4760
KP02820		Urease accessory protein ureG	KPK_0649	KPN_03470	KP1_4761
KP02822	gcp	putative O-sialoglycoprotein endopeptidase	KPK_0647	KPN_03471	KP1_4763
KP02824	dnaG	DNA primase	KPK_0645	KPN_03473	KP1_4765
KP02827	mug	G/U mismatch-specific DNA glycosylase	KPK_0643	KPN_03475	KP1_4767
KP02828		hypothetical protein	KPK_0637	KPN_03478	KP1_4769
KP02829		hypothetical protein	KPK_0636	KPN_03479	KP1_4770
KP02830		Positive transcription regulator evgA	KPK_0635	KPN_03480	KP1_4772
KP02831		putative sensor protein evgS	KPK_0634	KPN_03481	KP1_4773
KP02833		putative transmembrane protein	KPK_0632	KPN_03483	KP1_4776
KP02834		hypothetical protein	KPK_0631	KPN_03484	KP1_4777
KP02836		glycerol dehydratase reactivase	KPK_0629	KPN_03208	KP1_4476
KP02837		glycerol dehydratase small subunit	KPK_0628	KPN_03207	KP1_4475
KP02838		glycerol dehydratase medium subunit	KPK_0627	KPN_03206	KP1_4474
KP02839		glycerol dehydratase large subunit	KPK_0910	KPN_03205	KP1_4473
KP02841		1,3-propanediol dehydrogenase	KPK_0898	KPN_02787	KP1_0065
KP02843		Cob(I)yrinic acid a,c-diamide adenosyltransferase	KPK_0621	KPN_03215	KP1_4483
KP02844		Glycerol metabolism operon regulatory protein	KPK_0622	KPN_03493	KP1_4789
KP02845	dhaD	Glycerol dehydrogenase	KPK_0620	KPN_03494	KP1_0104
KP02848	dhaK	PTS-dependent dihydroxyacetone kinase, dihydroxyacetone-binding subunit dhaK	KPK_0618	KPN_03495	KP1_4792
KP02849	dhaL	PTS-dependent dihydroxyacetone kinase, ADP-binding subunit dhaL	KPK_0617	KPN_03496	KP1_4793
KP02850	dhaM	PTS-dependent dihydroxyacetone kinase, phosphotransferase subunit dhaM	KPK_0616	KPN_03497	KP1_4794
KP02851		Dihydroxyacetone kinase	KPK_0615	KPN_03498	KP1_4795
KP02852		putative siderophore-interacting protein	KPK_0613	KPN_03499	KP1_4796
KP02853		putative HTH-type transcriptional regulator	KPK_0612	KPN_03500	KP1_4797
KP02854		Putrescine aminotransferase	KPK_2968	KPN_01221	KP1_2251
KP02855	lsrG	Autoinducer 2-degrading protein lsrG	KPK_0610	KPN_03502	KP1_4799
KP02856	lsrF	putative aldolase LsrF	KPK_0609	KPN_03503	KP1_4800
KP02857	lsrB	Autoinducer 2-binding protein lsrB	KPK_0608	KPN_03504	KP1_4801
[truncated: 2,271 more rows]

## Sheet: VI
Common CDSs between NTUH-K2044 and MGH 78578 absent in Kp13 and Kp342
NTUH-K2044	Gene	Product	MGH78578
KP1_0586		hypothetical protein	KPN_04696
KP1_0604		putative dehydrogenase	KPN_02954
KP1_0609		putative cytoplasmic protein	KPN_02950
KP1_0638		hypothetical protein	KPN_04701
KP1_0642		hypothetical protein	KPN_04705
KP1_0644		putative restriction endonuclease	KPN_04706
KP1_0646		putative ATP-dependent helicase	KPN_04708
KP1_0647	hisG	ATP phosphoribosyltransferase	KPN_04709
KP1_0649		hypothetical protein	KPN_04710
KP1_0650		hypothetical protein	KPN_04711
KP1_1392		hypothetical protein	KPN_00485
KP1_2152		hypothetical protein	KPN_01389
KP1_2175		putative prophage membrane protein	KPN_01403
KP1_2177		putative glycoside hydrolase	KPN_01405
KP1_2411		hypothetical protein	KPN_01340
KP1_2412		putative structural protein	KPN_01341
KP1_2415		hypothetical protein	KPN_01344
KP1_2418		hypothetical protein	KPN_01345
KP1_2660		hypothetical protein	KPN_01626
KP1_2761		hypothetical protein	KPN_01719
KP1_4845	ydjH	putative kinase	KPN_03541
KP1_4846	agaR	putative DeoR-type transcriptional regulator	KPN_03542
KP1_4848	pfkB	6-phosphofructokinase II	KPN_03544
KP1_4851	gatZ	putative tagatose 6-phosphate kinase 1	KPN_03547
KP1_4852	gatA	PTS system galactitol-specific transporter subunit IIA	KPN_03548
KP1_4853	gatB	PTS system galactitol-specific transporter subunit IIB	KPN_03549
KP1_4855	gatD	galactitol-1-phosphate dehydrogenase	KPN_03551
KP1_4857		hypothetical protein	KPN_03553
pK2044_00510		hypothetical protein	KPN_pKPN3p05997
pK2044_00565		copper resistant protein PcoD	KPN_pKPN3p05938
pK2044_00575		PcoB	KPN_pKPN3p05940
pK2044_00580		copper resistant protein PcoA	KPN_pKPN3p05941
pK2044_00585		PcoE	KPN_pKPN3p05933
pK2044_00600		hypothetical protein	KPN_pKPN3p05944
pK2044_00610		hypothetical protein	KPN_pKPN3p05946
pK2044_00645		silver binding protein precursor SilE	KPN_pKPN3p05933
pK2044_00665		hypothetical protein	KPN_pKPN4p07077
pK2044_00840		IS66 family transposase	KPN_pKPN5p08241
pK2044_01215		repC-like protein, plasmid replication	KPN_pKPN5p08213
pK2044_01220		pilA-like protein	KPN_pKPN5p08212

## Sheet: V
Common CDSs between Kp13 and Kp342 absent in MGH 78578 and NTUH-K2044
Kp13	Gene	Product	Kp342
KP00405	iraM	Anti-adapter protein iraM	KPK_5217
KP00492		hypothetical protein	KPK_5139
KP00716		hypothetical protein	KPK_0367
KP00759		hypothetical protein	KPK_0407
KP00873	munIM	phage modification methylase MunI	KPK_4187
KP00875		hypothetical protein	KPK_3135
KP00879		RecT-like protein	KPK_3134
KP00885		C-5 cytosine methyltransferase	KPK_4188
KP00951		hypothetical protein	KPK_1515
KP01011		hypothetical protein	KPK_1453
KP01211		hypothetical protein	KPK_4921
KP01317		hypothetical protein	KPK_4993
KP01393	pemI	Plasmid stable inheritance protein	KPK_1740
KP01420		hypothetical protein	KPK_4944
KP01612		hypothetical protein	KPK_1921
KP01675		hypothetical protein	KPK_A0011
KP01835		hypothetical protein	KPK_4574
KP01966		hypothetical protein	KPK_4709
KP02029		hypothetical protein	KPK_4791
KP02121		hypothetical protein	KPK_4390
KP02539		Fic domain-containing protein	KPK_1030
KP02724		hypothetical protein	KPK_0736
KP02725		hypothetical protein	KPK_0735
KP02764		hypothetical protein	KPK_0701
KP03065		hypothetical protein	KPK_3074
KP03174		hypothetical protein	KPK_1617
KP03834		hypothetical protein	KPK_1334
KP03941		hypothetical protein	KPK_B0083
KP03942		Polymerase/histidinol phosphatase domain-containing protein	KPK_B0082
KP03943		hypothetical protein	KPK_B0080
KP04006		hypothetical protein	KPK_3382
KP04012	arrD	putative lysozyme from lambdoid prophage DLP12	KPK_3373
KP04013		hypothetical protein	KPK_3372
KP04018		hypothetical protein	KPK_3369
KP04019		hypothetical protein	KPK_3368
KP04021		Putative terminase large subunit	KPK_3366
KP04023		Phage portal protein	KPK_3365
KP04025		Phage major capsid protein, HK97	KPK_3363
KP04034		Gp16 phage protein	KPK_3362
KP04035		Gp17 phage protein	KPK_3360
KP04036		Gp18 phage protein	KPK_3359
KP04039		Gp21 phage protein	KPK_3358
KP04040		putative phage tail protein	KPK_A0038
KP04066		OsmC-like protein	KPK_3347
KP04067		Isochorismatase-like protein	KPK_3346
KP04152		hypothetical protein	KPK_A0190
KP04153		hypothetical protein	KPK_A0189
KP04154	psiA	putative protein psiA	KPK_A0188
KP04156		hypothetical protein	KPK_A0187
KP04344		hypothetical protein	KPK_3061
KP04345		putative lipoprotein	KPK_3059
KP04347		putative lipoprotein	KPK_3059
KP04456		hypothetical protein	KPK_2416
KP04480		hypothetical protein	KPK_2441
KP04655		hypothetical protein	KPK_2161
KP04807		hypothetical protein	KPK_1779
KP04816		hypothetical protein	KPK_1787
KP04848		hypothetical protein	KPK_3394
KP04849		hypothetical protein	KPK_3395
KP04850		hypothetical protein	KPK_3396
KP04851		hypothetical protein	KPK_3397
KP04852		hypothetical protein	KPK_3398
KP04853		DNA-binding protein	KPK_3399
KP04856		putative transcriptional regulator	KPK_3402
KP04857	recE	Exodeoxyribonuclease 8	KPK_3403
KP04901		hypothetical protein	KPK_3446
KP04936		hypothetical protein	KPK_3482
KP04959		hypothetical protein	KPK_A0047
KP05024		hypothetical protein	KPK_2932
KP05343		hypothetical protein	KPK_3167
KP05416		hypothetical protein	KPK_1506
KP05572		putative acetyltransferase protein	KPK_B0054
KP05720	tnpR	Resolvase	KPK_B0030
KP05807		hypothetical protein	KPK_A0179
KP06734	trbF	conjugal transfer TrbF-like protein	KPK_1778
KP06744		thermonuclease family protein	KPK_A0183
KP06918		hypothetical protein	KPK_4426
KP31639		LexA DNA binding domain-containing protein	KPK_3383
KP31769		chloride channel protein	KPK_0327
KP31821		hypothetical protein	KPK_3391
KP31829		hypothetical protein	KPK_0822
KP31881		hypothetical protein	KPK_1642
KP31899		hypothetical protein	KPK_1887
KP31937		hypothetical protein	KPK_1951
KP31968		HNH endonuclease domain-containing protein	KPK_3370
KP31985		hypothetical protein	KPK_2219
KP32155		hypothetical protein	KPK_4640
KP32168		hypothetical protein	KPK_4977
KP32214		putative lipoprotein	KPK_3059
KP32233		phage terminase, small subunit, P27 family [fragment]	KPK_3367

## Sheet: VII
Common CDSs between Kp13, MGH 78578 and Kp342 absent in NTUH-K2044
Kp13	Gene	Product	Kp342	MGH78578
KP00440		hypothetical protein	KPK_5184	KPN_04484
KP00441		hypothetical protein	KPK_5183	KPN_04485
KP00506		putative kamA family protein	KPK_5124	KPN_04544
KP00633	rdoA	Protein rdoA	KPK_5513	KPN_04169
KP00668		hypothetical protein	KPK_0321	KPN_03793
KP00871		Putative prophage CPS-53 integrase	KPK_1285	KPN_04111
KP01193		hypothetical protein	KPK_4926	KPN_04719
KP01241		Glycosyl hydrolase 42 family protein	KPK_5057	KPN_04612
KP01394	pemK	Protein pemK	KPK_1741	KPN_pKPN7p10264
KP01414		Endonuclease Nuc	KPK_B0118	KPN_pKPN3p05863
KP01434	tnp	transposase for insertion sequence-like element IS431mec	KPK_B0033	KPN_pKPN3p05875
KP01444		transposase for insertion sequence element IS1328	KPK_3756	KPN_03824
KP02120		hypothetical protein	KPK_4389	KPN_00300
KP02265		hypothetical protein	KPK_0859	KPN_03255
KP02817		transposase for insertion sequence element IS1328, partial	KPK_3756	KPN_03824
KP03049		putative glycoside hydrolase family 24 protein	KPK_2846	KPN_04875
KP03072		putative transmembrane protein	KPK_3091	KPN_01312
KP03175		Rossmann-like alpha/beta/alpha sandwich fold domain-containing protein	KPK_1615	KPN_02552
KP03935	uidR	HTH-type transcriptional regulator uidR	KPK_3504	KPN_01053
KP03936		putative arginase protein	KPK_3503	KPN_01054
KP03937	tnp	Transposase for insertion sequence-like element IS431mec	KPK_B0033	KPN_pKPN3p05875
KP03958	tnp	Transposase for insertion sequence-like element IS431mec	KPK_B0033	KPN_pKPN3p05875
KP04061		putative HTH-type transcriptional regulator	KPK_3350	KPN_01145
KP04062		hypothetical protein	KPK_3349	KPN_01146
KP04063		Antibiotic biosynthesis monooxygenase	KPK_3348	KPN_01147
KP04069		Zinc-type alcohol dehydrogenase-like protein	KPK_3344	KPN_01148
KP04072		hypothetical protein	KPK_3341	KPN_01150
KP04074		putative manganese catalase	KPK_3339	KPN_01152
KP04077		hypothetical protein	KPK_3331	KPN_01155
KP04078		hypothetical protein	KPK_3329	KPN_01157
KP04079		hypothetical protein	KPK_3328	KPN_01158
KP04081		cyclic diguanylate phosphodiesterase domain-containing protein	KPK_A0040	KPN_01159
KP04082		carboxylyase-related protein	KPK_3325	KPN_01161
KP04083	budR	HTH-type transcriptional regulator budR	KPK_3324	KPN_01162
KP04084		putative diguanylate cyclase	KPK_3323	KPN_01163
KP04085		Metal-dependent phosphohydrolase	KPK_3322	KPN_01164
KP04086		L-asparaginase	KPK_3321	KPN_01165
KP04167		putative transposase	KPK_B0045	KPN_01714
KP04502		putative sugar hydrolase	KPK_2466	KPN_01890
KP04855		hypothetical protein	KPK_3401	KPN_01384
KP05182		AraC family transcriptional regulator	KPK_B0012	KPN_01709
KP05462		hypothetical protein	KPK_3092	KPN_01311
KP05464		hypothetical protein	KPK_3091	KPN_01312
KP05573		hypothetical protein	KPK_B0045	KPN_01715
KP05574		hypothetical protein	KPK_B0045	KPN_01714
KP05578		putative transposase	KPK_3756	KPN_03824
KP05944	tnp	transposase for insertion sequence-like element IS431mec	KPK_B0033	KPN_pKPN3p05875
KP06638		hypothetical protein	KPK_0321	KPN_03793
KP06698	tnp	transposase for insertion sequence-like element IS431mec	KPK_B0033	KPN_pKPN3p05875
KP06811		putative transposase	KPK_B0045	KPN_01714
KP31792		transposase for insertion sequence element IS1328, partial	KPK_3756	KPN_03824
KP31838		putative transposase	KPK_B0045	KPN_01714
KP31877		hypothetical protein	KPK_0633	KPN_03482
KP31962		hypothetical protein	KPK_3330	KPN_01156
KP32053		transposase for insertion sequence element IS1328	KPK_3756	KPN_03824
KP32071		resolvase	KPK_B0030	KPN_pKPN5p08187
KP32222	tnp	Transposase for insertion sequence-like element IS431mec	KPK_B0033	KPN_pKPN3p05875
KP32365	tnp	transposase for insertion sequence-like element IS431mec	KPK_B0033	KPN_pKPN3p05875

## Sheet: VIII
Common CDSs between NTUH-K2044, MGH 78578 and Kp342 absent in Kp13
NTUH-K2044	Gene	Product	Kp342	MGH78578
KP1_0050		putative 6-phosphofructokinase	KPK_5489	KPN_04193
KP1_0056		putative serine protease	KPK_5482	KPN_04198
KP1_0645		putative site-specific DNA methylase	KPK_3378	KPN_04707
KP1_0666		hypothetical protein	KPK_4925	KPN_04695
KP1_1108		hypothetical protein	KPK_4470	KPN_03550
KP1_1494		hypothetical protein	KPK_A0101	KPN_00558
KP1_1720		hypothetical protein	KPK_3803	KPN_00776
KP1_1738		hypothetical protein	KPK_B0073	KPN_00788
KP1_2166		putative site-specific DNA methylase	KPK_2860	KPN_01395
KP1_2171		putative prophage antitermination protein	KPK_2851	KPN_01401
KP1_2190		hypothetical protein	KPK_3314	KPN_01171
KP1_2594		hypothetical protein	KPK_2884	KPN_01571
KP1_3029		beta-lactam resistance protein	KPK_2388	KPN_01960
KP1_3081		short chain dehydrogenase	KPK_2337	KPN_02008
KP1_3082		putative AraC-type regulatory protein	KPK_B0013	KPN_02009
KP1_3605	vagC	virulence-associated protein	KPK_A0157	KPN_pKPN4p07074
KP1_4667		ABC-type xylose transport system periplasmic component	KPK_0175	KPN_03930
KP1_4854	gatC	galactitol-specific PTS family enzyme IIC component	KPK_4470	KPN_03550
KP1_5450	ivbL	ilvB operon leader peptide	KPK_0025	KPN_04075
pK2044_00520		hypothetical protein	KPK_A0145	KPN_pKPN3p05915
pK2044_00805		plasmid-partitioning protein SopA	KPK_A0023	KPN_pKPN3p05970
pK2044_00810		plasmid-partitioning protein	KPK_A0022	KPN_pKPN3p05971
pK2044_00995		hypothetical protein	KPK_3008	KPN_01462
pK2044_01260		virulence-associated protein	KPK_A0157	KPN_pKPN4p07074

## Sheet: IX
Common CDSs between MGH 78578 and Kp342 absent in Kp13 and NTUH-K2044
MGH78578	Gene	Product	Kp342
KPN_00033		putative citrate-sodium symport	KPK_4716
KPN_00034	citC2	putative citrate lyase synthetase (citrate (pro-3S)-lyase ligase	KPK_4715
KPN_00035	citD	Citrate lyase acyl carrier protein	KPK_4714
KPN_00036	citE2	putative citrate lyase beta chain (acyl lyase subunit)	KPK_4713
KPN_00037	citF2	putative bifunctional citrate lyase alpha chain/citrate-ACP transferase	KPK_4712
KPN_00805		putative cation/multidrug efflux pump	KPK_3767
KPN_01170		hypothetical protein	KPK_3315
KPN_01378		hypothetical protein	KPK_2861
KPN_01379		hypothetical protein	KPK_3136
KPN_01382		putative entero exodeoxyribonuclease VIII	KPK_3134
KPN_01383		putative entero exodeoxyribonuclease VIII	KPK_3133
KPN_01398		hypothetical protein	KPK_2856
KPN_01399		hypothetical protein	KPK_2855
KPN_01410		hypothetical protein	KPK_4147
KPN_01437		hypothetical protein	KPK_3128
KPN_01457		hypothetical protein	KPK_3014
KPN_01459		putative dioxygenase	KPK_3012
KPN_01461		LysR family transcriptional regulator	KPK_3009
KPN_01463		putative endoribonuclease	KPK_3007
KPN_01465		putative phytanoyl-CoA dioxygenase	KPK_3004
KPN_02003		hypothetical protein	KPK_2343
KPN_02046		putative chromate transporter	KPK_2288
KPN_02047		chromate resistance protein ChrB	KPK_2287
KPN_02048		hypothetical protein	KPK_2286
KPN_02049		putative 4-oxalocrotonate tautomerase	KPK_2285
KPN_02852		hypothetical protein	KPK_1267
KPN_04401		shikimate 5-dehydrogenase	KPK_5273
KPN_04402		hypothetical protein	KPK_5272
KPN_04406	manX	PTS enzyme IIAB, mannose-specific	KPK_5268
KPN_04407		sorbitol-6-phosphate 2-dehydrogenase	KPK_5267
KPN_04408		SorC family transcriptional regulator	KPK_5266
KPN_04470		hypothetical protein	KPK_5199
KPN_pKPN3p05859		hypothetical protein	KPK_B0113
KPN_pKPN3p05864	repB	replication protein	KPK_B0119
KPN_pKPN3p05865	repA	replication protein	KPK_B0121
KPN_pKPN3p05879		hypothetical protein	KPK_A0118
KPN_pKPN3p05880		nodulin 21-like protein	KPK_2818
KPN_pKPN3p05914		hypothetical protein	KPK_A0144
KPN_pKPN3p05919	arsD	ArsD	KPK_A0053
KPN_pKPN3p05920	arsA	arsenical pump-driving ATPase (arsenite-translocating ATPase)	KPK_A0054
KPN_pKPN3p05924	arsD	ABC-type phosphate/phosphonate transport system, periplasmic component	KPK_A0053
KPN_pKPN3p05925		hypothetical protein	KPK_A0060
KPN_pKPN3p05926	arsH	hypothetical protein	KPK_A0061
KPN_pKPN3p05927		hypothetical protein	KPK_A0062
KPN_pKPN3p05976		hypothetical protein	KPK_A0018
KPN_pKPN3p05995		hypothetical protein	KPK_4034
KPN_pKPN3p05996		hypothetical protein	KPK_4033
KPN_pKPN3p05998		hypothetical protein	KPK_4946
KPN_pKPN3p06020	traU	conjugal transfer pilus assembly protein TraU	KPK_B0099
KPN_pKPN3p06021	trbC	conjugal transfer pilus assembly protein TrbC	KPK_B0104
KPN_pKPN3p06022	traN	conjugal transfer mating pair stabilization protein TraN	KPK_B0105
KPN_pKPN3p06023	trbE	conjugal transfer protein TrbE	KPK_B0107
KPN_pKPN3p06025		hypothetical protein	KPK_B0108
KPN_pKPN3p06026	traF	conjugal pilus assembly protein TraF	KPK_B0109
KPN_pKPN3p06037	traX	F pilin acetylation	KPK_B0111
KPN_pKPN3p06038	finO	conjugal transfer fertility inhibition protein FinO	KPK_B0112
KPN_pKPN4p07038		hypothetical protein	KPK_B0113
KPN_pKPN4p07043	repB	replication protein	KPK_B0119
KPN_pKPN4p07044	repA	replication protein	KPK_B0121
KPN_pKPN4p07090		DNA-binding protein parB	KPK_B0097
KPN_pKPN4p07091		putative ParA protein	KPK_B0096
KPN_pKPN4p07096		hypothetical protein	KPK_A0018
KPN_pKPN4p07121		hypothetical protein	KPK_4946
KPN_pKPN4p07143	traU	conjugal transfer pilus assembly protein TraU	KPK_B0099
KPN_pKPN4p07144	trbC	conjugal transfer pilus assembly protein TrbC	KPK_B0104
KPN_pKPN4p07145	traN	conjugal transfer mating pair stabilization protein TraN	KPK_B0105
KPN_pKPN4p07146	trbE	conjugal transfer protein TrbE	KPK_B0107
KPN_pKPN4p07148		hypothetical protein	KPK_B0108
KPN_pKPN4p07149	traF	conjugal pilus assembly protein TraF	KPK_B0109
KPN_pKPN4p07160	traX	F pilin acetylation	KPK_B0111
KPN_pKPN4p07161	finO	conjugal transfer fertility inhibition protein FinO	KPK_B0112
KPN_pKPN5p08176		hypothetical protein	KPK_A0018
KPN_pKPN5p08189		putative adenosylmethionine-8-amino-7-oxononanoate aminotransferase	KPK_3265
KPN_pKPN5p08190		hypothetical protein	KPK_3264
KPN_pKPN5p08207		hypothetical protein	KPK_B0084
KPN_pKPN5p08209		hypothetical protein	KPK_A0166
KPN_pKPN5p08218		hypothetical protein	KPK_B0089
KPN_pKPN5p08220		hypothetical protein	KPK_B0092
KPN_pKPN5p08223	parA	plasmid partition protein A	KPK_B0096
KPN_pKPN5p08224	paraB	plasmid partition protein B	KPK_B0097
KPN_pKPN5p08254	tetR	tetracycline repressor protein TetR	KPK_3281

## Sheet: X
CDSs in MGH 78578 absent in Kp13, NTUH-K2044 and Kp342
MGH78578	Gene	Product
KPN_00019		Pseudogene compared to gi 16128018 ref NP_414565.1 orf, hypothetical protein [Escherichia coli K12]
KPN_00026		hypothetical protein
KPN_00162	pul	pullulanase protein
KPN_00262	stbE	putative fimbriae; chaperone
KPN_00263	stbD	putative fimbriae; usher
KPN_00264	stbC	putative fimbriae; usher
KPN_00267		hypothetical protein
KPN_00270		hypothetical protein
KPN_00271		hypothetical protein
KPN_00272		putative sensory transducer
KPN_00278		hypothetical protein
KPN_00285	yhhM	putative receptor
KPN_00957		hypothetical protein
KPN_00958	hsdM	DNA methylase M, host modification
KPN_00959	hsdR	putative type III restriction enzyme, res subunit
KPN_00960		putative transposase, IS204/IS1001/IS1096/IS1165
KPN_00982	rmf	ribosome modulation factor
KPN_00994		SD repeat-containing cell surface protein precursor
KPN_00995		putative outer membrane efflux protein
KPN_00996		putative ABC transporter, transmembrane region
KPN_00997		putative secretion protein HlyD
KPN_00998		putative glycosyl transferase, group I
KPN_00999		hypothetical protein
KPN_01009		putative protease
KPN_01160		hypothetical protein
KPN_01188		LysR family transcriptional regulator
KPN_01261		hypothetical protein
KPN_01262		hypothetical protein
KPN_01264		hypothetical protein
KPN_01307		Pseudogene compared to gi 16129285 ref NP_415840.1 thiol peroxidase [Escherichia coli K12]
KPN_01316		hypothetical protein
KPN_01330		hypothetical protein
KPN_01331		hypothetical protein
KPN_01332		hypothetical protein
KPN_01333		hypothetical protein
KPN_01334		putative membrane proteins
KPN_01335		hypothetical protein
KPN_01336		hypothetical protein
KPN_01339		maltose transport system permease protein
KPN_01348		hypothetical protein
KPN_01376		putative transposase/integrase
KPN_01377		putative excisionase
KPN_01380		hypothetical protein
KPN_01381		hypothetical protein
KPN_01385		regulatory protein
KPN_01386		hypothetical protein
KPN_01387		hypothetical protein
KPN_01388		hypothetical protein
KPN_01390		hypothetical protein
KPN_01392		hypothetical protein
KPN_01394		hypothetical protein
KPN_01396		putative N-acetyltransferase
KPN_01397		hypothetical protein
KPN_01400		hypothetical protein
KPN_01402		hypothetical protein
KPN_01406		hypothetical protein
KPN_01407		hypothetical protein
KPN_01408		hypothetical protein
KPN_01409		hypothetical protein
KPN_01411		hypothetical protein
KPN_01412		hypothetical protein
KPN_01413		hypothetical protein
KPN_01414		hypothetical protein
KPN_01415		hypothetical protein
KPN_01416		hypothetical protein
KPN_01417		hypothetical protein
KPN_01418		hypothetical protein
KPN_01419		hypothetical protein
KPN_01420		hypothetical protein
KPN_01421		hypothetical protein
KPN_01422		hypothetical protein
KPN_01423		hypothetical protein
KPN_01424		putative electron transfer flavoprotein subunit beta
KPN_01425		putative membrane component of transport system
KPN_01426		hypothetical protein
KPN_01427		hypothetical protein
KPN_01428		putative phage tail protein
KPN_01429		hypothetical protein
KPN_01430		alkanesulfonate ABC transporter membrane protein
KPN_01431		arsenical resistance transcriptional repressor
KPN_01433		flagellar biosynthesis, cell-distal portion of basal-body rod
KPN_01434		hypothetical protein
KPN_01435		RecA regulator RecX
KPN_01436		putative invertase
KPN_01440		hypothetical protein
KPN_01441		hypothetical protein
KPN_01442		hypothetical protein
KPN_01555		hypothetical protein
KPN_01556		hypothetical protein
KPN_01630		putative oxidoreductase
KPN_01631	mokB	hypothetical protein
KPN_01686		hypothetical protein
KPN_01711		hypothetical protein
KPN_01726		hypothetical protein
KPN_01782		putative deoxygluconate dehydrogenase
KPN_01783		putative isochorismatase hydrolase
KPN_01792		hypothetical protein
KPN_01793		hypothetical protein
KPN_01836		hypothetical protein
KPN_01849		hypothetical protein
KPN_01893		MutT-like protein
KPN_01933		hypothetical protein
KPN_02028		putative NADPH:quinone reductase and related Zn-dependent oxidoreductases
KPN_02030		hypothetical protein
KPN_02043		hypothetical protein
KPN_02044		hypothetical protein
KPN_02045		hypothetical protein
KPN_02154		hypothetical protein
KPN_02246		hypothetical protein
KPN_02442		hypothetical protein
KPN_02457		hypothetical protein
KPN_02483		glycosylhydrolase
KPN_02484		glycosyltransferase
KPN_02486		O-antigen export - TMD component
KPN_02487	wbbL	glycosyltransferase
KPN_02498	yfbL	hypothetical protein
KPN_02500		polysaccharide biosynthesis protein
KPN_02501		acyltransferase
KPN_02502		carbohydrate lyase
KPN_02503		polysaccharide polymerase
KPN_02504		putative glucuronosyltransferase
KPN_02505		glycosyltransferase
KPN_02506		glycosyltransferase
KPN_02507		glycosyltransferase
KPN_02829		putative inner membrane protein
KPN_02837		hypothetical protein
KPN_02840		hypothetical protein
KPN_02943	intA	putative integrase
KPN_02944		hypothetical protein
KPN_02945		hypothetical protein
KPN_02946		hypothetical protein
KPN_02947		hypothetical protein
KPN_02948		hypothetical protein
KPN_02949		putative transcriptional regulator
KPN_02956		hypothetical protein
KPN_02957		putative hexulose 6 phosphate synthase
KPN_02958		putative sugar phosphate aminotransferase
KPN_02959		putative cytoplasmic protein
KPN_02961		putative dipeptide/oligopeptide/nickel ABC-type transport system periplasmic component
KPN_02962		putative bifunctional deaminase-reductase
KPN_02963		hypothetical protein
KPN_02964		hypothetical protein
KPN_03041		hypothetical protein
KPN_03093		tagaturonate reductase
KPN_03171		hypothetical protein
KPN_03172		hypothetical protein
KPN_03173		hypothetical protein
KPN_03174		hypothetical protein
KPN_03176		hypothetical protein
KPN_03177		hypothetical protein
KPN_03178		hypothetical protein
KPN_03282		hypothetical protein
KPN_03331		hypothetical protein
KPN_03404	fim	putative fimbrial-like protein
KPN_03405	fim	putative fimbrial-like protein
KPN_03407	fim	putative fimbrial-like protein
KPN_03408		hypothetical protein
KPN_03417		hypothetical protein
KPN_03477		hypothetical protein
KPN_03638		hypothetical protein
KPN_03646		Pseudogene compared to gi 16131128 ref NP_417705.1 orf, hypothetical protein [Escherichia coli K12]
KPN_03941		Pseudogene compared to gi 16131468 ref NP_418054.1 putative membrane protein [Escherichia coli K12]
KPN_03957		hypothetical protein
KPN_03988		hypothetical protein
KPN_04112		hypothetical protein
KPN_04113		hypothetical protein
KPN_04114		hypothetical protein
KPN_04115		hypothetical protein
KPN_04116		hypothetical protein
KPN_04117		hypothetical protein
KPN_04118		hypothetical protein
KPN_04515		hypothetical protein
KPN_04599	ytfB	hypothetical protein
KPN_04688		hypothetical protein
KPN_04689		hypothetical protein
KPN_04690		hypothetical protein
KPN_04691		regulator of acetyl CoA synthetase; ankyrin-like regulatory protein
KPN_04692		putative transcriptional regulator
KPN_04694		hypothetical protein
KPN_04697		hypothetical protein
KPN_04698		hypothetical protein
KPN_04699		hypothetical protein
KPN_04700		hypothetical protein
KPN_04712		hypothetical protein
KPN_04713		hypothetical protein
KPN_04714		hypothetical protein
KPN_04715		hypothetical protein
KPN_04716		hypothetical protein
KPN_04717		hypothetical protein
KPN_04718		hypothetical protein
KPN_04725		hypothetical protein
KPN_04858		putative prophage tail protein
KPN_04859		putative prophage tail protein
KPN_04860		putative prophage tail length determinator
KPN_04861		putative prophage tail protein
KPN_04862		putative prophage tail protein
KPN_04863		putative prophage tail tube protein
KPN_04864		putative prophage tail sheath
KPN_04865		putative prophage tail fiber protein
KPN_04866		putative prophage endo-N-neuraminidase
KPN_04867		putative prophage tail protein
KPN_04868		putative prophage baseplate assembly protein
KPN_04869		putative prophage baseplate protein
KPN_04870		putative prophage baseplate assembly protein
KPN_04871		putative prophage protein
KPN_04872		putative prophage, tail completion protein
KPN_04873		putative prophage, tail completion protein
KPN_04874		putative prophage P2 LysB-like protein
KPN_04876		putative prophage holin
KPN_04877		putative prophage tail component protein
KPN_04878		putative prophage phage head completion protein
KPN_04879		putative prophage small terminase subunit
KPN_04880		putative prophage major capsid protein
KPN_04881		putative prophage capsid scaffolding protein
KPN_04882		putative prophage large terminase protein
KPN_04883		putative prophage presumed portal protein
KPN_04884		putative prophage protein
KPN_04885		putative prophage protein
KPN_04886		putative prophage protein
KPN_04887		putative prophage protein
KPN_04889		putative prophage protein
KPN_04890		putative prophage protein
KPN_04891		putative prophage protein for establishment of lysogeny
KPN_04892		putative prophage excisionase
KPN_04893		putative prophage repressor protein CI
KPN_04894	int	putative prophage gp Int for integrase
KPN_pKPN3p05860		hypothetical protein
KPN_pKPN3p05862		klebicin B immunity
KPN_pKPN3p05866		ATP-dependent helicase
KPN_pKPN3p05867		biotin carboxylase
KPN_pKPN3p05868		hypothetical protein
KPN_pKPN3p05878		hypothetical protein
KPN_pKPN3p05881		hypothetical protein
KPN_pKPN3p05887		transposase
KPN_pKPN3p05890	ptxB	ABC-type phosphate/phosphonate transport system, periplasmic component
KPN_pKPN3p05892		phosphonate dehydrogenase (NAD-dependent phosphite dehydrogenase)
KPN_pKPN3p05893	ptxE	transcriptional regulator
KPN_pKPN3p05894		transposase
KPN_pKPN3p05897		hypothetical protein
KPN_pKPN3p05898		molecular chaperone (small heat shock protein)
KPN_pKPN3p05900		hypothetical protein
KPN_pKPN3p05901		hypothetical protein
KPN_pKPN3p05902		Zn-dependent protease with chaperone function
KPN_pKPN3p05903		Zn-dependent protease with chaperone function
KPN_pKPN3p05904		hypothetical protein
KPN_pKPN3p05909		hypothetical protein
KPN_pKPN3p05913		hypothetical protein
KPN_pKPN3p05916		hypothetical protein
KPN_pKPN3p05917		hypothetical protein
KPN_pKPN3p05928		N-acetyltransferase-like protein
KPN_pKPN3p05929		hypothetical protein
KPN_pKPN3p05930		putative transposase
KPN_pKPN3p05931		putative transposase
KPN_pKPN3p05932		hypothetical protein
KPN_pKPN3p05953		putative transposase
KPN_pKPN3p05959		hypothetical protein
KPN_pKPN3p05960		hypothetical protein
KPN_pKPN3p05961		hypothetical protein
KPN_pKPN3p05964		hypothetical protein
KPN_pKPN3p05977		hypothetical protein
KPN_pKPN3p05979		hypothetical protein
KPN_pKPN3p05980		hypothetical protein
KPN_pKPN3p05981		hypothetical protein
KPN_pKPN3p05982		hypothetical protein
KPN_pKPN3p05984		hypothetical protein
KPN_pKPN3p05985		parB-like nuclease domain-containing protein
KPN_pKPN3p05986	psiB	plasmid SOS inhibition protein B
KPN_pKPN3p05987		plasmid SOS inhibition protein A
KPN_pKPN3p05988		hypothetical protein
KPN_pKPN3p05989		hypothetical protein
KPN_pKPN3p05991		hypothetical protein
KPN_pKPN3p05992		hypothetical protein
KPN_pKPN3p05993		hypothetical protein
KPN_pKPN3p05994		hypothetical protein
KPN_pKPN3p05999		hypothetical protein
KPN_pKPN3p06000		lytic transglycosylase-like protein
KPN_pKPN3p06001	traM	conjugal transfer protein TraM
KPN_pKPN3p06002	traJ	conjugal transfer transcriptional regulator TraJ
KPN_pKPN3p06003	traY	conjugal transfer protein TraY
KPN_pKPN3p06004	traA	conjugal transfer pilin subunit TraA
KPN_pKPN3p06005	traL	conjugal transfer pilus assembly protein TraL
KPN_pKPN3p06006	traE	conjugal transfer pilus assembly protein TraE
KPN_pKPN3p06007	traK	conjugal transfer protein TraK
KPN_pKPN3p06008	traB	conjugal transfer pilus assembly protein TraB
KPN_pKPN3p06009	traP	conjugal transfer protein TraP
KPN_pKPN3p06010	traV	conjugal transfer protein TraV
KPN_pKPN3p06011		hypothetical protein
KPN_pKPN3p06012		hypothetical protein
KPN_pKPN3p06013		hypothetical protein
KPN_pKPN3p06014		hypothetical protein
KPN_pKPN3p06015		hypothetical protein
KPN_pKPN3p06016		hypothetical protein
KPN_pKPN3p06017		hypothetical protein
KPN_pKPN3p06018	trbI	inner membrane protein
KPN_pKPN3p06019	traW	conjugal transfer pilus assembly protein TraW
KPN_pKPN3p06024		hypothetical protein
KPN_pKPN3p06027	traQ	conjugal transfer pilin chaperone TraQ
KPN_pKPN3p06028	trbB	conjugal transfer protein TrbB
KPN_pKPN3p06029	trbF	conjugal transfer protein TrbF
KPN_pKPN3p06030	traH	conjugal transfer pilus assembly protein TraH
KPN_pKPN3p06031	traG	conjugal transfer mating pair stabilization protein TraG
KPN_pKPN3p06032	traS	conjugal transfer entry exclusion protein TraS
KPN_pKPN3p06033	traT	conjugal transfer surface exclusion protein TraT
KPN_pKPN3p06034		hypothetical protein
KPN_pKPN3p06035	traD	conjugal transfer protein TraD
KPN_pKPN3p06036	traI	conjugal transfer nickase/helicase TraI
KPN_pKPN4p07039		hypothetical protein
KPN_pKPN4p07041		klebicin B immunity
KPN_pKPN4p07045		hypothetical protein
KPN_pKPN4p07046		putative cytoplasmic protein
KPN_pKPN4p07055		hypothetical protein
KPN_pKPN4p07072		hypothetical protein
KPN_pKPN4p07075		hypothetical protein
KPN_pKPN4p07076		hypothetical protein
KPN_pKPN4p07078		hypothetical protein
KPN_pKPN4p07079		hypothetical protein
KPN_pKPN4p07081		hypothetical protein
KPN_pKPN4p07082		hypothetical protein
KPN_pKPN4p07083		putative transposase
KPN_pKPN4p07084		hypothetical protein
KPN_pKPN4p07085		putative restriction endonuclease S subunit
KPN_pKPN4p07086		putative type I restriction-modification system DNA methylase
KPN_pKPN4p07087		hypothetical protein
KPN_pKPN4p07088		hypothetical protein
KPN_pKPN4p07089		hypothetical protein
KPN_pKPN4p07095	stbB	mediator of plasmid stability
KPN_pKPN4p07097		putative methylase
KPN_pKPN4p07098		hypothetical protein
KPN_pKPN4p07099		hypothetical protein
KPN_pKPN4p07100		hypothetical protein
KPN_pKPN4p07101		hypothetical protein
KPN_pKPN4p07102		hypothetical protein
KPN_pKPN4p07103		hypothetical protein
KPN_pKPN4p07105		hypothetical protein
KPN_pKPN4p07106		hypothetical protein
KPN_pKPN4p07107		hypothetical protein
KPN_pKPN4p07108		hypothetical protein
KPN_pKPN4p07110		hypothetical protein
KPN_pKPN4p07111		hypothetical protein
KPN_pKPN4p07112	psiB	plasmid SOS inhibition protein B
KPN_pKPN4p07113		hypothetical protein
KPN_pKPN4p07114		plasmid SOS inhibition protein A
KPN_pKPN4p07115		hypothetical protein
KPN_pKPN4p07116		hypothetical protein
KPN_pKPN4p07117		hypothetical protein
KPN_pKPN4p07119		hypothetical protein
KPN_pKPN4p07120		hypothetical protein
KPN_pKPN4p07122		hypothetical protein
KPN_pKPN4p07123		putative lytic transglycosylase
KPN_pKPN4p07124	traM	conjugal transfer protein TraM
KPN_pKPN4p07125	traJ	conjugal transfer transcriptional regulator TraJ
KPN_pKPN4p07126	traY	conjugal transfer protein TraY
KPN_pKPN4p07127	traA	conjugal transfer pilin subunit TraA
KPN_pKPN4p07128	traL	conjugal transfer pilus assembly protein TraL
KPN_pKPN4p07129	traE	conjugal transfer pilus assembly protein TraE
KPN_pKPN4p07130	traK	conjugal transfer protein TraK
KPN_pKPN4p07131	traB	conjugal transfer pilus assembly protein TraB
KPN_pKPN4p07132	traV	conjugal transfer protein TraV
KPN_pKPN4p07133		hypothetical protein
KPN_pKPN4p07134		hypothetical protein
KPN_pKPN4p07135		hypothetical protein
KPN_pKPN4p07136		hypothetical protein
KPN_pKPN4p07137		hypothetical protein
KPN_pKPN4p07138		hypothetical protein
KPN_pKPN4p07139	traC	conjugal transfer ATP-binding protein TraC
KPN_pKPN4p07140	trbI	inner membrane protein
KPN_pKPN4p07141	traW	conjugal transfer pilus assembly protein TraW
KPN_pKPN4p07142		hypothetical protein
KPN_pKPN4p07147		hypothetical protein
KPN_pKPN4p07150	traQ	conjugal transfer pilin chaperone TraQ
KPN_pKPN4p07151	trbE	conjugal transfer protein TrbB
KPN_pKPN4p07152	trbF	conjugal transfer protein TrbF
KPN_pKPN4p07153	traH	conjugal transfer pilus assembly protein TraH
KPN_pKPN4p07154	traG	conjugal transfer mating pair stabilization protein TraG
KPN_pKPN4p07155	traS	conjugal transfer entry exclusion protein TraS
KPN_pKPN4p07156	traT	conjugal transfer surface exclusion protein TraT
KPN_pKPN4p07157		hypothetical protein
KPN_pKPN4p07158	traD	conjugal transfer protein TraD
KPN_pKPN4p07159	traI	conjugal transfer nickase/helicase TraI
KPN_pKPN5p08162		putative transposase
KPN_pKPN5p08164		hypothetical protein
KPN_pKPN5p08165		hypothetical protein
KPN_pKPN5p08166		hypothetical protein
KPN_pKPN5p08167		hypothetical protein
KPN_pKPN5p08169		hypothetical protein
KPN_pKPN5p08170		putative antirestriction protein
KPN_pKPN5p08171		putative antirestriction protein
KPN_pKPN5p08172		hypothetical protein
KPN_pKPN5p08173		hypothetical protein
KPN_pKPN5p08174		hypothetical protein
KPN_pKPN5p08175		putative methylase
KPN_pKPN5p08179	str	putative APH(3'') streptomycin phosphotransferase
KPN_pKPN5p08180		streptomycin resistance protein B
KPN_pKPN5p08193		hypothetical protein
KPN_pKPN5p08194	aphA	aminoglycoside 3'-phosphotransferase; APH I
KPN_pKPN5p08196		replication initiator protein
KPN_pKPN5p08197		hypothetical protein
KPN_pKPN5p08198		putative dihydrofolate reductase
KPN_pKPN5p08203	int	integrase
KPN_pKPN5p08204		aminoglycoside adenylyltransferase
KPN_pKPN5p08208		hypothetical protein
KPN_pKPN5p08210		hypothetical protein
KPN_pKPN5p08211		hypothetical protein
KPN_pKPN5p08214		hypothetical protein
KPN_pKPN5p08215		hypothetical protein
KPN_pKPN5p08217		hypothetical protein
KPN_pKPN5p08221	repB	DNA replication
KPN_pKPN5p08222		hypothetical protein
KPN_pKPN5p08228	stbB	mediator of plasmid stability
KPN_pKPN5p08232		hypothetical protein
KPN_pKPN5p08233		hypothetical protein
KPN_pKPN5p08234	cmlA2	chloramphenicol acetyltransferase
KPN_pKPN5p08236		hypothetical protein
KPN_pKPN5p08239		hypothetical protein
KPN_pKPN5p08242		hypothetical protein
KPN_pKPN5p08243		hypothetical protein
KPN_pKPN5p08244		putative transposase
KPN_pKPN5p08245		putative transposase
KPN_pKPN5p08248		hypothetical protein
KPN_pKPN5p08249		major facilitator superfamily permease
KPN_pKPN5p08255		hypothetical protein
KPN_pKPN5p08256	tetD	tetracycline resistance protein, efflux, class D
KPN_pKPN6p09260		hypothetical protein
KPN_pKPN6p09261		hypothetical protein
KPN_pKPN6p09262		hypothetical protein
KPN_pKPN7p10262		hypothetical protein
KPN_pKPN7p10263		hypothetical protein

[truncated: 5 more sheets: XI, XII, XIII, XIV, XV]
