# Supplementary material for: Comparative analysis of the complete genome of KPC-2-producing Klebsiella pneumoniae Kp13 reveals remarkable genome plasticity and a wide repertoire of virulence and resistance mechanisms
Source: BMC Genomics. 2014 Jan 22;15:54. doi: 10.1186/1471-2164-15-54 (PMC3904158; doi:10.1186/1471-2164-15-54)
Supplement: Additional file 5 — Iron scavenging systems in compared K. pneumoniae strains. [file 1471-2164-15-54-S5.xls]

## Sheet: Plan1
			Additional file 4 - Iron scavenging systems in compared K. pneumoniae strains.
			Homolog system	Role	CDS∆	Found in
						Kp13	NTUH-K2044	MGH 78578	342
			fecABCDE	Ferric citrate transport		‒	+	‒	‒
			feoABC	Fe2+ transport	KP31748	+	+	+	+
			entABCDEF	Enterobactin synthesis	KP03396	+	+	+	+
			fepABCDG	Enterobactin transport	KP03410	+	+	+	+
			fhuABCD	Ferrichrome transport	KP01828	+	+	+	‡
			fyuA	Yersiniabactin transport	KP04821	+	+	‒	‒
			Yersinia HPI	Yersiniabactin synthesis	KP04822	+	+	‒	‒
			hmuRSTUV	Heme utilization	KP02544	+	+	+	+
			iroN	Salmochelin transport		‒	+	‒	‒
			iroBCDE	Salmochelin synthesis		‒	+	‒	‒
			iutA	Aerobactin transport	KP04902	±	+	±	±
			iucABCD	Aerobactin synthesis		‒	+	‒	‒
			fpbABC	Fe3+ transport		‒	+	‒	+
			sitABCD	Fe2+ transport	KP02553	+	+	+	+
			∆, initial CDS of the system relative to the Kp13 genome; ‒/+, absent/present in this strain; ‡, fhuD appears truncated in this strain; ±, a CDS sharing 70% identity is found, although the rest of the system was not identified.
