# Supplementary material for: Comparative analysis of the complete genome of KPC-2-producing Klebsiella pneumoniae Kp13 reveals remarkable genome plasticity and a wide repertoire of virulence and resistance mechanisms
Source: BMC Genomics. 2014 Jan 22;15:54. doi: 10.1186/1471-2164-15-54 (PMC3904158; doi:10.1186/1471-2164-15-54)
Supplement: Additional file 6 — Adhesins detected in compared K. pneumoniae strains. [file 1471-2164-15-54-S6.xls]

## Sheet: Plan1
					Additional file 5 - Adhesins detected in compared K. pneumoniae strains.
					CDS∆	Gene	Product	Found in
								NTUH-K2044	MGH 78578	342
					KP00426		Uncharacterized fimbrial-like protein	+	+	+
					KP00427		Uncharacterized fimbrial chaperone	+	+	+
					KP00428		Fimbrial biogenesis outer membrane usher protein	+	+	+
					KP00429		Fimbrial protein	+	+	+
					KP00430		Probable adhesin	+	+	+
					KP00500		Probable adhesin	+	+	+
					KP00501		Outer membrane usher protein	+	+	+
					KP00502		FimC-like chaperone protein	+	+	+
					KP00503		Fimbrial protein	+	+	+
					KP02130	matB	Fimbrillin matB homolog	+	+	+
					KP02150		Adhesion domain-containing protein	−	−	−
					KP02151		Fimbrial protein homolog	−	−	−
					KP02152		Pili assembly chaperone	−	−	−
					KP02153		Putative outer membrane usher protein	−	−	−
					KP02154		Fimbrial protein homolog	−	−	−
					KP02156		Fimbria A protein	−	−	−
					KP02223	fimK	Protein fimK	+	+	+
					KP02224	fimH	Protein fimH	+	+	+
					KP02225	fimG	Protein fimG	+	+	+
					KP02226	fimF	Protein fimF	+	+	+
					KP02227	fimD	Outer membrane usher protein fimD	+	+	+
					KP31603	fimC	Chaperone protein fimC	+	+	+
					KP02229	fimI	Fimbrin-like protein fimI	+	+	+
					KP02230	fimA	Fimbrial subunit type 1	+	+	+
					KP02231	fimE	Type 1 fimbriae regulatory protein fimE	+	+	+
					KP02232	fimB	Type 1 fimbriae regulatory protein fimB	+	+	+
					KP31830	mrkA	Fimbrial subunit type 3	+	+	+
					KP31831	mrkB	Chaperone protein mrkB	+	+	+
					KP02240	mrkC	Outer membrane usher protein mrkC	+	+	+
					KP02241	mrkD	Fimbria adhesin protein	+	+	+
					KP02242	mrkF	Protein mrkF	+	+	+
					KP02456		Type 1 fimbrial protein subunit	+	+	± (58%)
					KP02457		Pili assembly chaperone protein	+	+	± (60%)
					KP02458		Outer membrane usher protein	+	+	−
					KP02459		Putive fimbrial protein	+	+	−
					KP02460		Fimbrial protein homolog	+	+	+
					KP05178		Outer membrane usher protein	+	+	+
					KP04093		Long polar fimbria protein A	+	+	± (69%)
					KP03577		Fimbrial biogenesis outer membrane protein	+	+	+
					KP03578		Outer membrane usher protein	+	+	+
					KP03579		Probable pilin chaperone	+	+	+
					KP03580		Putative fimbrial protein	+	+	+
					KP05220		Chaperone protein	+	+	+
					KP05221		Putative outer membrane usher protein	+	+	+
					KP05222		Putative fimbrial protein	+	+	+
					∆, locus of the CDS in Kp13. +, gene found with BLASTP identity ≥ 90% and at least 80% coverage. −, gene absent according to the same criteria. ±, presence of a similar sequence, but which did not pass the constraints (% BLASTP similarity).
