# Supplementary material for: Comparative analysis of the complete genome of KPC-2-producing Klebsiella pneumoniae Kp13 reveals remarkable genome plasticity and a wide repertoire of virulence and resistance mechanisms
Source: BMC Genomics. 2014 Jan 22;15:54. doi: 10.1186/1471-2164-15-54 (PMC3904158; doi:10.1186/1471-2164-15-54)
Supplement: Additional file 7 — Selected common SNPs falling within virulence- and resistance-related CDSs identified in comparisons with the strains NTUH-K2044 and MGH 78578. [file 1471-2164-15-54-S7.xls]

## Sheet: Plan1
Additional file 7 - Selected common SNPs falling within virulence- and resistance-related CDSs identified in comparisons with the strains NTUH-K2044 and MGH 78578.
gene_ID	coding_region	gene_start	SNP_position	gene_stop	gene_strand	codon_num	Kp13_allele	MGH_allele	NTUH_allele	Kp13_aa	MGH_aa	NTUH_aa	SNP_class	ORF_product
KP00426	CODING	4932971	4933243	4933528	-	96	G	A	A	V	I	I	non-synonymous	Uncharacterized fimbrial-like protein	Adhesin
KP00427	CODING	4932221	4932790	4932910	-	41	A	G	G	I	V	V	non-synonymous	Uncharacterized fimbrial chaperone	Adhesin
KP00430	CODING	4927987	4928488	4929090	-	201	A	C	C	T	T	T	synonymous	Probable adhesin	Adhesin
KP02224	CODING	829447	829834	830352	-	173	C	T	T	N	N	N	synonymous	Protein fimH	Adhesin
KP02224	CODING	829447	829843	830352	-	170	T	C	C	I	I	I	synonymous	Protein fimH	Adhesin
KP02224	CODING	829447	829870	830352	-	161	T	C	C	S	S	S	synonymous	Protein fimH	Adhesin
KP02226	CODING	830880	831296	831410	-	39	A	G	G	T	A	A	non-synonymous	Protein fimF	Adhesin
KP02229	CODING	834866	835130	835402	-	91	G	T	T	G	G	G	synonymous	Fimbrin-like protein fimI	Adhesin
KP02232	CODING	837576	837636	838205	-	190	G	A	A	G	G	G	synonymous	Type 1 fimbriae regulatory protein fimB	Adhesin
KP02457	CODING	1153303	1153839	1153971	-	45	G	A	A	G	S	S	non-synonymous	Pili assembly chaperone protein	Adhesin
KP02458	CODING	1150736	1150940	1153273	-	778	T	C	C	A	A	A	synonymous	Possible fimbrial biogenesis outer membrane usher protein	Adhesin
KP02458	CODING	1150736	1151174	1153273	-	700	A	C	C	P	P	P	synonymous	Possible fimbrial biogenesis outer membrane usher protein	Adhesin
KP02458	CODING	1150736	1151600	1153273	-	558	G	C	C	T	T	T	synonymous	Possible fimbrial biogenesis outer membrane usher protein	Adhesin
KP02459	CODING	1149705	1150293	1150733	-	147	T	C	C	Y	Y	Y	synonymous	Uncharacterized fimbrial protein	Adhesin
KP02460	CODING	1148598	1148992	1149692	+	132	A	G	G	D	G	G	non-synonymous	Fimbrial protein homolog	Adhesin
KP05222	CODING	2692614	2692647	2693618	+	12	A	C	C	M	L	L	non-synonymous	Putative fimbrial protein	Adhesin
KP05222	CODING	2692614	2693340	2693618	+	243	T	G	G	S	A	A	non-synonymous	Putative fimbrial protein	Adhesin
KP15241	CODING	894487	894735	895050	+	83	C	G	G	G	G	G	synonymous	Prepilin peptidase-dependent protein B	Adhesin
KP15241	CODING	894487	894852	895050	+	122	G	C	C	R	R	R	synonymous	Prepilin peptidase-dependent protein B	Adhesin
KP31603	CODING	834112	834792	834837	-	16	T	C	C	Y	H	H	non-synonymous	Chaperone protein fimC	Adhesin
KP03136	CODING	1733085	1733949	1733987	+	289	A	G	G	T	A	A	non-synonymous	UTP--glucose-1-phosphate uridylyltransferase in cps region	capsule
KP03136	CODING	1733085	1733561	1733987	+	159	T	C	C	N	N	N	synonymous	UTP--glucose-1-phosphate uridylyltransferase in cps region	capsule
KP03786	CODING	1762511	1763018	1763515	-	166	T	C	C	S	S	S	synonymous	Uridine diphosphate galacturonate 4-epimerase	capsule
KP03786	CODING	1762511	1763068	1763515	-	150	T	C	C	L	L	L	synonymous	Uridine diphosphate galacturonate 4-epimerase	capsule
KP03786	CODING	1762511	1763120	1763515	-	132	C	T	T	L	L	L	synonymous	Uridine diphosphate galacturonate 4-epimerase	capsule
KP03794	CODING	1751824	1751880	1752990	+	19	T	C	C	I	I	I	synonymous	UDP-glucose 6-dehydrogenase in cps region	capsule
KP03794	CODING	1751824	1752702	1752990	+	293	C	T	T	A	A	A	synonymous	UDP-glucose 6-dehydrogenase in cps region	capsule
KP03809	CODING	1735968	1736132	1737401	+	55	G	C	A	L	L	L	synonymous	Capsule assembly 55.8 kDa protein in cps region	capsule
KP03809	CODING	1735968	1736159	1737401	+	64	A	G	T	L	L	L	synonymous	Capsule assembly 55.8 kDa protein in cps region	capsule
KP03809	CODING	1735968	1736183	1737401	+	72	C	T	A	S	S	S	synonymous	Capsule assembly 55.8 kDa protein in cps region	capsule
KP03809	CODING	1735968	1736237	1737401	+	90	C	G	G	A	A	A	synonymous	Capsule assembly 55.8 kDa protein in cps region	capsule
KP31534	CODING	1746561	1747400	1747967	+	280	C	T	A	I	I	I	synonymous	6-phosphogluconate dehydrogenase, decarboxylating	capsule
KP31534	CODING	1746561	1747685	1747967	+	375	C	T	T	T	T	T	synonymous	6-phosphogluconate dehydrogenase, decarboxylating	capsule
KP31534	CODING	1746561	1747952	1747967	+	464	T	C	C	T	T	T	synonymous	6-phosphogluconate dehydrogenase, decarboxylating	capsule
KP00399	CODING	4957121	4957409	4959379	-	657	T	C	C	G	G	G	synonymous	Ferrienterobactin receptor	Fe
KP00684	CODING	368263	369600	370581	-	328	G	A	A	A	T	T	non-synonymous	Ferrous iron transport protein B	Fe
KP00684	CODING	368263	369990	370581	-	198	A	C	C	T	P	P	non-synonymous	Ferrous iron transport protein B	Fe
KP00684	CODING	368263	368313	370581	-	757	A	C	C	R	R	R	synonymous	Ferrous iron transport protein B	Fe
KP00684	CODING	368263	368320	370581	-	754	T	G	G	L	L	L	synonymous	Ferrous iron transport protein B	Fe
KP00684	CODING	368263	368836	370581	-	582	A	G	G	E	E	E	synonymous	Ferrous iron transport protein B	Fe
KP01545	CODING	2022674	2023022	2024794	-	591	C	T	T	T	T	T	synonymous	Ferrioxamine receptor	Fe
KP02540	CODING	1043793	1044552	1044572	-	7	A	C	C	A	A	A	synonymous	Hemin import ATP-binding protein hmuV	Fe
KP02541	CODING	1044565	1044824	1045560	-	246	C	T	T	A	V	V	non-synonymous	Hemin transport system permease protein HmuU	Fe
KP02541	CODING	1044565	1044886	1045560	-	225	C	T	T	L	L	L	synonymous	Hemin transport system permease protein HmuU	Fe
KP02543	CODING	1046375	1047107	1047412	-	102	C	T	T	R	R	R	synonymous	Hemin transport protein HmuS	Fe
KP02544	CODING	1047478	1049473	1049841	-	123	C	A	A	V	V	V	synonymous	TonB-dependent outer membrane receptor HmuR	Fe
KP02544	CODING	1047478	1049743	1049841	-	33	C	T	T	D	D	D	synonymous	TonB-dependent outer membrane receptor HmuR	Fe
KP02550	CODING	1054623	1055081	1055477	-	133	A	C	C	S	R	R	non-synonymous	Iron transport system permease component SitD	Fe
KP02551	CODING	1055471	1055644	1056319	-	226	G	T	T	A	S	S	non-synonymous	Iron transport system inner membrane permease component SitC	Fe
KP02551	CODING	1055471	1055696	1056319	-	208	C	T	T	A	A	A	synonymous	Iron transport system inner membrane permease component SitC	Fe
KP02551	CODING	1055471	1055828	1056319	-	164	C	T	T	H	H	H	synonymous	Iron transport system inner membrane permease component SitC	Fe
KP02551	CODING	1055471	1056071	1056319	-	83	G	A	A	Q	Q	Q	synonymous	Iron transport system inner membrane permease component SitC	Fe
KP02551	CODING	1055471	1056116	1056319	-	68	G	A	A	A	A	A	synonymous	Iron transport system inner membrane permease component SitC	Fe
KP02551	CODING	1055471	1056167	1056319	-	51	G	A	A	V	V	V	synonymous	Iron transport system inner membrane permease component SitC	Fe
KP02552	CODING	1056316	1056731	1057137	-	136	A	T	T	Y	F	F	non-synonymous	Iron transport system ATP-binding component SitB	Fe
KP02552	CODING	1056316	1056445	1057137	-	231	C	T	T	T	T	T	synonymous	Iron transport system ATP-binding component SitB	Fe
KP02552	CODING	1056316	1056631	1057137	-	169	G	A	A	E	E	E	synonymous	Iron transport system ATP-binding component SitB	Fe
KP03398	CODING	3822873	3823218	3824480	-	421	C	T	T	D	D	D	synonymous	Enterobactin synthase component E bifunctional protein	Fe
KP03398	CODING	3822873	3823830	3824480	-	217	T	C	C	C	C	C	synonymous	Enterobactin synthase component E bifunctional protein	Fe
KP03402	CODING	3826938	3827511	3828179	-	223	T	C	C	S	S	S	synonymous	Enterobactin exporter entS	Fe
KP03402	CODING	3826938	3828060	3828179	-	40	C	T	T	I	I	I	synonymous	Enterobactin exporter entS	Fe
KP03409	CODING	3835267	3835637	3836415	-	260	C	T	T	A	V	V	non-synonymous	Enterochelin esterase	Fe
KP03409	CODING	3835267	3836239	3836415	-	59	A	G	G	T	T	T	synonymous	Enterochelin esterase	Fe
KP04902	CODING	3285532	3285846	3287727	+	105	A	G	G	R	R	R	synonymous	TonB-dependent siderophore receptor	Fe
KP04902	CODING	3285532	3286590	3287727	+	353	T	C	C	S	S	S	synonymous	TonB-dependent siderophore receptor	Fe
KP04902	CODING	3285532	3286659	3287727	+	376	G	A	A	Q	Q	Q	synonymous	TonB-dependent siderophore receptor	Fe
KP04902	CODING	3285532	3286677	3287727	+	382	C	A	A	P	P	P	synonymous	TonB-dependent siderophore receptor	Fe
KP04902	CODING	3285532	3287505	3287727	+	658	T	C	C	G	G	G	synonymous	TonB-dependent siderophore receptor	Fe
KP05333	CODING	2248938	2249783	2249891	+	282	G	A	A	L	L	L	synonymous	Putative iron compound ABC transport system periplasmic binding component	Fe
KP05334	CODING	2247872	2248735	2248924	+	288	T	C	C	F	F	F	synonymous	Putative iron compound ABC transport system permease component	Fe
KP05334	CODING	2247872	2248876	2248924	+	335	G	C	T	G	G	G	synonymous	Putative iron compound ABC transport system permease component	Fe
KP05369	CODING	3070972	3071836	3073290	+	289	G	T	T	A	S	S	non-synonymous	Catecholate siderophore receptor fiu	Fe
KP05369	CODING	3070972	3071829	3073290	+	286	T	G	G	S	S	S	synonymous	Catecholate siderophore receptor fiu	Fe
KP05375	CODING	3076993	3078243	3079239	+	417	A	G	G	S	S	S	synonymous	Ferric enterobactin receptor	Fe
KP00194	CODING	143256	143762	144383	-	208	T	C	C	L	L	L	synonymous	Lipopolysaccharide core biosynthesis protein rfaG	LPS
KP00200	CODING	149727	150498	150698	-	67	T	C	C	F	F	F	synonymous	Lipopolysaccharide heptosyltransferase 1	LPS
KP00201	CODING	150702	151398	151730	-	111	A	G	G	R	R	R	synonymous	ADP-heptose--LPS heptosyltransferase 2	LPS
KP00201	CODING	150702	151527	151730	-	68	G	A	A	E	E	E	synonymous	ADP-heptose--LPS heptosyltransferase 2	LPS
KP00201	CODING	150702	151551	151730	-	60	C	T	T	R	R	R	synonymous	ADP-heptose--LPS heptosyltransferase 2	LPS
KP00202	CODING	151770	151875	152702	-	276	A	T	T	T	T	T	synonymous	ADP-L-glycero-D-manno-heptose-6-epimerase	LPS
KP00202	CODING	151770	152004	152702	-	233	C	T	T	F	F	F	synonymous	ADP-L-glycero-D-manno-heptose-6-epimerase	LPS
KP01695	CODING	5121035	5121356	5121709	-	118	T	C	C	A	A	A	synonymous	Lipopolysaccharide biosynthesis protein rffC	LPS
KP01696	CODING	5119899	5119955	5121029	-	359	T	C	C	L	L	L	synonymous	Lipopolysaccharide biosynthesis protein rffA	LPS
KP01696	CODING	5119899	5120568	5121029	-	154	G	A	A	A	A	A	synonymous	Lipopolysaccharide biosynthesis protein rffA	LPS
KP01954	CODING	4469084	4470679	4471432	+	532	A	G	G	S	S	S	synonymous	LPS-assembly protein lptD	LPS
KP01954	CODING	4469084	4470811	4471432	+	576	T	C	C	V	V	V	synonymous	LPS-assembly protein lptD	LPS
KP00950	CODING	1585936	1586670	1587060	+	245	T	C	C	G	G	G	synonymous	Outer membrane protein C OmpK36	OM
KP00950	CODING	1585936	1586790	1587060	+	285	A	G	G	A	A	A	synonymous	Outer membrane protein C OmpK36	OM
KP01245	CODING	4784326	4785010	4786059	-	350	T	G	G	G	G	G	synonymous	Outer membrane antigen (D15)	OM
KP01508	CODING	2059217	2059775	2060914	+	187	G	A	A	V	I	I	non-synonymous	OmpA domain-containing protein	OM
KP01508	CODING	2059217	2059829	2060914	+	205	T	G	G	S	A	A	non-synonymous	OmpA domain-containing protein	OM
KP01508	CODING	2059217	2060393	2060914	+	393	G	C	C	E	Q	Q	non-synonymous	OmpA domain-containing protein	OM
KP01508	CODING	2059217	2060852	2060914	+	546	G	A	A	A	T	T	non-synonymous	OmpA domain-containing protein	OM
KP01508	CODING	2059217	2060761	2060914	+	515	T	C	C	S	S	S	synonymous	OmpA domain-containing protein	OM
KP01565	CODING	2003881	2004273	2004504	+	131	A	G	G	V	V	V	synonymous	Uncharacterized outer membrane lipoprotein	OM
KP01802	CODING	4300677	4301193	4303106	-	638	T	C	C	G	G	G	synonymous	Outer membrane protein assembly factor yaeT	OM
KP01802	CODING	4300677	4301799	4303106	-	436	T	C	C	S	S	S	synonymous	Outer membrane protein assembly factor yaeT	OM
KP02227	CODING	831418	833725	834030	-	102	A	G	G	T	T	T	synonymous	Outer membrane usher protein fimD	OM
KP02227	CODING	831418	833737	834030	-	98	C	A	A	S	S	S	synonymous	Outer membrane usher protein fimD	OM
KP02251	CODING	856285	856521	856980	+	79	C	T	T	G	G	G	synonymous	Uncharacterized 26 kDa outer membrane porin	OM
KP02251	CODING	856285	856644	856980	+	120	C	T	T	S	S	S	synonymous	Uncharacterized 26 kDa outer membrane porin	OM
KP03578	CODING	3980894	3981777	3983329	-	518	G	A	A	R	Q	Q	non-synonymous	Outer membrane usher protein	OM
KP03578	CODING	3980894	3982004	3983329	-	442	G	C	C	E	D	D	non-synonymous	Outer membrane usher protein	OM
KP03578	CODING	3980894	3981038	3983329	-	764	G	A	A	Q	Q	Q	synonymous	Outer membrane usher protein	OM
KP03578	CODING	3980894	3981047	3983329	-	761	G	A	A	R	R	R	synonymous	Outer membrane usher protein	OM
KP03596	CODING	3997475	3997610	3998620	-	337	C	T	T	Y	Y	Y	synonymous	Outer membrane protein C	OM
KP03871	CODING	3401879	3402496	3403018	+	206	C	T	T	T	T	T	synonymous	Outer membrane protein A	OM
KP03871	CODING	3401879	3402910	3403018	+	344	T	C	C	C	C	C	synonymous	Outer membrane protein A	OM
KP04370	CODING	2948135	2948609	2948941	-	111	A	G	G	L	L	L	synonymous	Outer membrane lipoprotein 1	OM
KP04680	CODING	2158895	2159260	2159653	+	122	A	T	T	T	T	T	synonymous	Probable salt-induced outer membrane protein	OM
KP04684	CODING	2155467	2156133	2156204	+	223	C	G	G	Q	E	E	non-synonymous	Protein tonB	OM
KP04684	CODING	2155467	2155898	2156204	+	144	C	T	T	S	S	S	synonymous	Protein tonB	OM
KP04684	CODING	2155467	2155937	2156204	+	157	A	G	G	P	P	P	synonymous	Protein tonB	OM
KP04834	CODING	1894480	1894531	1895625	-	365	C	T	T	S	S	S	synonymous	Outer membrane protein S1	OM
KP04984	CODING	2892853	2892874	2894232	+	8	A	G	G	T	A	A	non-synonymous	NodT family RND efflux system outer membrane lipoprotein	OM
KP04984	CODING	2892853	2893599	2894232	+	249	A	G	G	A	A	A	synonymous	NodT family RND efflux system outer membrane lipoprotein	OM
KP04984	CODING	2892853	2894025	2894232	+	391	G	A	A	E	E	E	synonymous	NodT family RND efflux system outer membrane lipoprotein	OM
KP05160	CODING	2363763	2363979	2364230	-	84	T	C	C	R	R	R	synonymous	Outer membrane lipoprotein slyB	OM
KP05160	CODING	2363763	2364099	2364230	-	44	C	T	T	T	T	T	synonymous	Outer membrane lipoprotein slyB	OM
KP05178	CODING	1146011	1147077	1148590	+	356	T	C	C	V	A	A	non-synonymous	Outer membrane usher protein	OM
KP05178	CODING	1146011	1147501	1148590	+	497	C	T	T	L	L	L	synonymous	Outer membrane usher protein	OM
KP05178	CODING	1146011	1148491	1148590	+	827	C	T	T	N	N	N	synonymous	Outer membrane usher protein	OM
KP05221	CODING	2690125	2691231	2692626	+	369	A	G	G	R	R	R	synonymous	Putative outer membrane usher protein	OM
KP05221	CODING	2690125	2691477	2692626	+	451	C	T	T	T	T	T	synonymous	Putative outer membrane usher protein	OM
KP05221	CODING	2690125	2691963	2692626	+	613	C	T	T	D	D	D	synonymous	Putative outer membrane usher protein	OM
KP05221	CODING	2690125	2692014	2692626	+	630	A	G	G	R	R	R	synonymous	Putative outer membrane usher protein	OM
KP05221	CODING	2690125	2692506	2692626	+	794	T	G	G	L	L	L	synonymous	Putative outer membrane usher protein	OM
KP05221	CODING	2690125	2692596	2692626	+	824	T	C	C	I	I	I	synonymous	Putative outer membrane usher protein	OM
KP00118	CODING	66411	66593	67574	-	328	A	G	G	N	D	D	non-synonymous	Drug resistance transporter, Bcr/CflA subfamily protein	R
KP00118	CODING	66411	66495	67574	-	360	A	G	G	T	T	T	synonymous	Drug resistance transporter, Bcr/CflA subfamily protein	R
KP00118	CODING	66411	67248	67574	-	109	T	C	C	G	G	G	synonymous	Drug resistance transporter, Bcr/CflA subfamily protein	R
KP00118	CODING	66411	67433	67574	-	48	C	T	T	L	L	L	synonymous	Drug resistance transporter, Bcr/CflA subfamily protein	R
KP00119	CODING	67620	68637	68984	-	116	G	A	A	S	S	S	synonymous	Antibiotic efflux pump outer membrane protein	R
KP00119	CODING	67620	68673	68984	-	104	T	C	C	R	R	R	synonymous	Antibiotic efflux pump outer membrane protein	R
KP00120	CODING	68988	70471	72095	-	542	T	C	C	V	A	A	non-synonymous	Acriflavine resistance protein B homolog	R
KP00120	CODING	68988	70565	72095	-	511	A	G	G	T	A	A	non-synonymous	Acriflavine resistance protein B homolog	R
KP00120	CODING	68988	69975	72095	-	707	G	A	A	E	E	E	synonymous	Acriflavine resistance protein B homolog	R
KP00120	CODING	68988	70167	72095	-	643	T	C	C	I	I	I	synonymous	Acriflavine resistance protein B homolog	R
KP00120	CODING	68988	71286	72095	-	270	G	A	A	E	E	E	synonymous	Acriflavine resistance protein B homolog	R
KP00121	CODING	72095	72431	73219	-	263	G	A	A	V	V	V	synonymous	RND family efflux transporter MFP subunit	R
KP00326	CODING	293346	294953	295331	+	536	C	T	T	C	C	C	synonymous	Bifunctional polymyxin resistance protein ArnA	R
KP00408	CODING	4948150	4948777	4948920	+	210	C	A	A	L	M	M	non-synonymous	Metallo-beta-lactamase superfamily protein	R
KP00408	CODING	4948150	4948815	4948920	+	222	A	G	G	A	A	A	synonymous	Metallo-beta-lactamase superfamily protein	R
KP00509	CODING	4850091	4850367	4850408	-	14	A	G	G	V	V	V	synonymous	Quaternary ammonium compound-resistance protein sugE	R
KP00697	CODING	383623	383629	386181	-	851	A	G	G	L	L	L	synonymous	Penicillin-binding protein 1A	R
KP00697	CODING	383623	383725	386181	-	819	A	G	G	R	R	R	synonymous	Penicillin-binding protein 1A	R
KP00697	CODING	383623	384826	386181	-	452	G	A	A	K	K	K	synonymous	Penicillin-binding protein 1A	R
KP00697	CODING	383623	385483	386181	-	233	G	A	A	G	G	G	synonymous	Penicillin-binding protein 1A	R
KP00857	CODING	1276253	1277620	1278577	+	456	T	C	C	A	A	A	synonymous	Penicillin-binding protein 1C	R
KP00857	CODING	1276253	1277851	1278577	+	533	T	C	C	G	G	G	synonymous	Penicillin-binding protein 1C	R
KP00935	CODING	1603286	1603907	1604515	-	203	A	G	G	K	K	K	synonymous	Beta-lactamase-related protein	R
KP01078	CODING	576909	577803	579053	-	417	T	C	C	A	A	A	synonymous	Penicillin-binding protein activator LpoA	R
KP01078	CODING	576909	578028	579053	-	342	T	G	G	A	A	A	synonymous	Penicillin-binding protein activator LpoA	R
KP01469	CODING	2092438	2092694	2093484	+	86	C	T	T	T	M	M	non-synonymous	MerR family transcriptional regulator	R
KP01601	CODING	1966170	1966373	1967039	+	68	A	G	G	I	M	M	non-synonymous	Copper resistance protein D homolog	R
KP01601	CODING	1966170	1966470	1967039	+	101	A	G	G	T	A	A	non-synonymous	Copper resistance protein D homolog	R
KP01601	CODING	1966170	1966939	1967039	+	257	G	A	A	R	Q	Q	non-synonymous	Copper resistance protein D homolog	R
KP01601	CODING	1966170	1966427	1967039	+	86	A	C	C	A	A	A	synonymous	Copper resistance protein D homolog	R
KP01601	CODING	1966170	1966655	1967039	+	162	T	C	C	F	F	F	synonymous	Copper resistance protein D homolog	R
KP01752	CODING	4603198	4603740	4604439	+	181	T	A	A	G	G	G	synonymous	Multidrug resistance protein mdtM	R
KP02091	CODING	4155306	4155348	4156505	-	386	G	A	A	Q	Q	Q	synonymous	Multidrug resistance protein mdtG	R
KP02213	CODING	818279	818996	819571	+	240	A	G	G	I	V	V	non-synonymous	Arsenic efflux pump protein	R
KP02213	CODING	818279	818911	819571	+	211	G	A	A	L	L	L	synonymous	Arsenic efflux pump protein	R
KP02214	CODING	819581	819668	820003	+	30	A	G	G	I	V	V	non-synonymous	Arsenate reductase	R
KP02214	CODING	819581	819731	820003	+	51	A	G	G	R	G	G	non-synonymous	Arsenate reductase	R
KP02217	CODING	822576	822579	824024	-	482	A	G	G	Q	Q	Q	synonymous	Multidrug resistance outer membrane protein mdtP	R
KP02218	CODING	824021	824123	825958	-	612	A	C	C	E	D	D	non-synonymous	Multidrug resistance protein mdtO	R
KP02218	CODING	824021	824453	825958	-	502	C	T	T	L	L	L	synonymous	Multidrug resistance protein mdtO	R
KP02439	CODING	1171880	1171972	1172137	+	31	A	G	G	L	L	L	synonymous	Multidrug resistance regulator RarA [truncated]	R
KP02440	CODING	1170266	1170365	1171441	-	359	T	G	G	G	G	G	synonymous	Efflux pump OqxA	R
KP02440	CODING	1170266	1171346	1171441	-	32	A	G	G	A	A	A	synonymous	Efflux pump OqxA	R
KP02441	CODING	1167090	1167855	1170242	-	796	T	C	C	R	R	R	synonymous	Efflux pump membrane transporter OqxB	R
KP02441	CODING	1167090	1169121	1170242	-	374	T	G	G	A	A	A	synonymous	Efflux pump membrane transporter OqxB	R
KP02441	CODING	1167090	1169202	1170242	-	347	A	G	G	L	L	L	synonymous	Efflux pump membrane transporter OqxB	R
KP02441	CODING	1167090	1169415	1170242	-	276	C	T	T	G	G	G	synonymous	Efflux pump membrane transporter OqxB	R
KP02615	CODING	1118661	1119213	1120199	-	329	C	T	T	H	H	H	synonymous	Multidrug resistance protein B	R
KP02615	CODING	1118661	1119333	1120199	-	289	G	A	A	V	V	V	synonymous	Multidrug resistance protein B	R
KP02796	CODING	678834	679677	680312	-	212	C	T	T	N	N	N	synonymous	Outer membrane protein tolC	R
KP02947	CODING	458184	459380	461294	-	639	G	A	A	E	K	K	non-synonymous	Acriflavine resistance protein F	R
KP02947	CODING	458184	458478	461294	-	939	C	T	T	N	N	N	synonymous	Acriflavine resistance protein F	R
KP02947	CODING	458184	458841	461294	-	818	T	C	C	N	N	N	synonymous	Acriflavine resistance protein F	R
KP02947	CODING	458184	458925	461294	-	790	C	T	T	R	R	R	synonymous	Acriflavine resistance protein F	R
KP02947	CODING	458184	459393	461294	-	634	G	A	A	A	A	A	synonymous	Acriflavine resistance protein F	R
KP02947	CODING	458184	460113	461294	-	394	G	A	A	T	T	T	synonymous	Acriflavine resistance protein F	R
KP02947	CODING	458184	460161	461294	-	378	C	A	A	G	G	G	synonymous	Acriflavine resistance protein F	R
KP02947	CODING	458184	460323	461294	-	324	C	T	T	V	V	V	synonymous	Acriflavine resistance protein F	R
KP02947	CODING	458184	460629	461294	-	222	A	G	G	T	T	T	synonymous	Acriflavine resistance protein F	R
KP03013	CODING	3643319	3644240	3646384	+	308	A	C	C	K	Q	Q	non-synonymous	Uncharacterized Acriflavin resistance protein	R
KP03013	CODING	3643319	3645904	3646384	+	862	A	G	G	G	G	G	synonymous	Uncharacterized Acriflavin resistance protein	R
KP03148	CODING	1717607	1717889	1718845	-	319	T	C	C	N	N	N	synonymous	Multidrug resistance protein mdtA	R
KP03148	CODING	1717607	1718129	1718845	-	239	T	G	G	L	L	L	synonymous	Multidrug resistance protein mdtA	R
KP03148	CODING	1717607	1718471	1718845	-	125	T	C	C	A	A	A	synonymous	Multidrug resistance protein mdtA	R
KP03149	CODING	1714485	1715652	1717607	-	652	G	C	C	P	P	P	synonymous	Multidrug resistance protein mdtB	R
KP03149	CODING	1714485	1716207	1717607	-	467	T	C	C	R	R	R	synonymous	Multidrug resistance protein mdtB	R
KP03149	CODING	1714485	1716435	1717607	-	391	C	T	T	F	F	F	synonymous	Multidrug resistance protein mdtB	R
KP03149	CODING	1714485	1717515	1717607	-	31	A	G	G	L	L	L	synonymous	Multidrug resistance protein mdtB	R
KP03150	CODING	1711407	1711686	1714484	-	933	C	T	T	R	R	R	synonymous	Multidrug resistance protein mdtC	R
KP03151	CODING	1709990	1710342	1711405	-	355	C	T	T	A	V	V	non-synonymous	Putative multidrug resistance protein mdtD	R
KP03151	CODING	1709990	1710052	1711405	-	452	C	A	A	R	R	R	synonymous	Putative multidrug resistance protein mdtD	R
KP03151	CODING	1709990	1710140	1711405	-	422	C	T	T	S	S	S	synonymous	Putative multidrug resistance protein mdtD	R
KP03151	CODING	1709990	1710353	1711405	-	351	C	G	G	G	G	G	synonymous	Putative multidrug resistance protein mdtD	R
KP03151	CODING	1709990	1710878	1711405	-	176	T	C	C	V	V	V	synonymous	Putative multidrug resistance protein mdtD	R
KP03151	CODING	1709990	1711079	1711405	-	109	A	G	G	G	G	G	synonymous	Putative multidrug resistance protein mdtD	R
KP03199	CODING	1657785	1658225	1659224	+	147	T	C	C	A	A	A	synonymous	Multidrug resistance outer membrane protein mdtQ	R
KP03199	CODING	1657785	1659047	1659224	+	421	A	G	G	V	V	V	synonymous	Multidrug resistance outer membrane protein mdtQ	R
KP03199	CODING	1657785	1659179	1659224	+	465	G	A	A	Q	Q	Q	synonymous	Multidrug resistance outer membrane protein mdtQ	R
KP03351	CODING	3773729	3774277	3774298	-	8	A	T	T	I	F	F	non-synonymous	Uncharacterized antimicrobial peptide resistance and lipid A acylation (PagP) protein	R
KP03612	CODING	4013922	4014123	4015142	+	68	G	A	A	A	T	T	non-synonymous	Fosmidomycin resistance protein	R
KP03612	CODING	4013922	4014845	4015142	+	308	A	T	C	L	L	L	synonymous	Fosmidomycin resistance protein	R
KP03629	CODING	4032534	4033019	4033727	+	162	G	T	T	A	A	A	synonymous	Acriflavine resistance protein A	R
KP03629	CODING	4032534	4033514	4033727	+	327	T	G	G	G	G	G	synonymous	Acriflavine resistance protein A	R
KP03663	CODING	4064385	4064666	4066163	-	500	C	T	T	L	L	L	synonymous	Multidrug resistance-like ATP-binding protein MdlB	R
KP03664	CODING	4066156	4066501	4067928	-	476	C	T	T	G	G	G	synonymous	Multidrug resistance-like ATP-binding protein MdlA	R
KP03664	CODING	4066156	4067398	4067928	-	177	T	C	C	R	R	R	synonymous	Multidrug resistance-like ATP-binding protein MdlA	R
KP03833	CODING	1369559	1370120	1372672	-	851	A	C	C	T	T	T	synonymous	Probable aminoglycoside efflux pump	R
KP03833	CODING	1369559	1371074	1372672	-	533	C	A	A	I	I	I	synonymous	Probable aminoglycoside efflux pump	R
KP03833	CODING	1369559	1371335	1372672	-	446	C	G	G	A	A	A	synonymous	Probable aminoglycoside efflux pump	R
KP04225	CODING	3495911	3497827	3497851	-	9	A	G	G	N	D	D	non-synonymous	Macrolide export ATP-binding/permease protein macB 1	R
KP04226	CODING	3497848	3498805	3498963	-	53	T	C	C	T	T	T	synonymous	Macrolide-specific efflux protein macA	R
KP04395	CODING	1608665	1609217	1609861	+	185	A	G	G	I	V	V	non-synonymous	Bicyclomycin resistance protein	R
KP04395	CODING	1608665	1609009	1609861	+	115	T	C	C	A	A	A	synonymous	Bicyclomycin resistance protein	R
KP04395	CODING	1608665	1609288	1609861	+	208	T	G	G	T	T	T	synonymous	Bicyclomycin resistance protein	R
KP04395	CODING	1608665	1609681	1609861	+	339	A	G	G	A	A	A	synonymous	Bicyclomycin resistance protein	R
KP04395	CODING	1608665	1609783	1609861	+	373	A	G	G	L	L	L	synonymous	Bicyclomycin resistance protein	R
KP04449	CODING	2401544	2402269	2402548	+	242	G	A	A	L	L	L	synonymous	Tellurite resistance protein tehA	R
KP04515	CODING	2469992	2470271	2471491	+	94	T	G	G	S	A	A	non-synonymous	Methyl viologen resistance protein smvA	R
KP04515	CODING	2469992	2471428	2471491	+	479	A	G	G	L	L	L	synonymous	Methyl viologen resistance protein smvA	R
KP04583	CODING	2530352	2531851	2532319	+	500	G	T	T	E	D	D	non-synonymous	Penicillin-binding protein 2	R
KP04583	CODING	2530352	2530639	2532319	+	96	C	T	T	G	G	G	synonymous	Penicillin-binding protein 2	R
KP04583	CODING	2530352	2531941	2532319	+	530	G	C	C	S	S	S	synonymous	Penicillin-binding protein 2	R
KP04638	CODING	2199644	2199922	2202736	+	93	A	G	G	I	M	M	non-synonymous	Multidrug resistance protein mdtB	R
KP04638	CODING	2199644	2200697	2202736	+	352	G	A	A	A	T	T	non-synonymous	Multidrug resistance protein mdtB	R
KP04638	CODING	2199644	2201220	2202736	+	526	G	A	A	R	H	H	non-synonymous	Multidrug resistance protein mdtB	R
KP04638	CODING	2199644	2199878	2202736	+	79	C	T	T	L	L	L	synonymous	Multidrug resistance protein mdtB	R
KP04638	CODING	2199644	2200099	2202736	+	152	G	A	T	A	A	A	synonymous	Multidrug resistance protein mdtB	R
KP04638	CODING	2199644	2200909	2202736	+	422	T	C	C	Y	Y	Y	synonymous	Multidrug resistance protein mdtB	R
KP04638	CODING	2199644	2202691	2202736	+	1016	C	T	T	R	R	R	synonymous	Multidrug resistance protein mdtB	R
KP04638	CODING	2199644	2202709	2202736	+	1022	G	A	A	Q	Q	Q	synonymous	Multidrug resistance protein mdtB	R
KP04639	CODING	2198538	2198677	2199647	+	47	C	T	T	A	V	V	non-synonymous	Multidrug resistance protein mdtA	R
KP04639	CODING	2198538	2198970	2199647	+	145	A	G	G	T	A	A	non-synonymous	Multidrug resistance protein mdtA	R
KP04639	CODING	2198538	2199314	2199647	+	259	G	A	A	V	V	V	synonymous	Multidrug resistance protein mdtA	R
KP04770	CODING	1818126	1818177	1818371	-	65	T	C	C	I	I	I	synonymous	Signal transduction protein pmrD	R
KP04770	CODING	1818126	1818210	1818371	-	54	C	T	T	C	C	C	synonymous	Signal transduction protein pmrD	R
KP04774	CODING	1822204	1822438	1822908	-	157	T	C	C	C	C	C	synonymous	putative regulatory protein TetR	R
KP04870	CODING	3252230	3253414	3253696	+	395	C	T	T	C	C	C	synonymous	Sensor protein phoQ	R
KP04870	CODING	3252230	3253549	3253696	+	440	T	G	G	L	L	L	synonymous	Sensor protein phoQ	R
KP04943	CODING	3326532	3326798	3327758	+	89	A	C	C	A	A	A	synonymous	Multidrug resistance protein mdtG	R
KP04943	CODING	3326532	3327404	3327758	+	291	C	G	G	V	V	V	synonymous	Multidrug resistance protein mdtG	R
KP04943	CODING	3326532	3327689	3327758	+	386	A	G	G	L	L	L	synonymous	Multidrug resistance protein mdtG	R
KP05118	CODING	2330131	2330155	2330814	-	220	G	T	T	L	L	L	synonymous	Possible chloramphenicol acetyltransferase	R
KP05126	CODING	2336052	2336604	2336888	-	95	C	T	T	P	P	P	synonymous	Beta-lactamase domain-containing protein	R
KP05126	CODING	2336052	2336769	2336888	-	40	A	G	G	E	E	E	synonymous	Beta-lactamase domain-containing protein	R
KP05126	CODING	2336052	2336784	2336888	-	35	A	G	G	S	S	S	synonymous	Beta-lactamase domain-containing protein	R
KP05135	CODING	2341587	2342139	2342960	-	274	T	C	C	H	H	H	synonymous	Multidrug resistance protein mdtK	R
KP05194	CODING	2661201	2661582	2661590	+	128	G	A	A	E	K	K	non-synonymous	Glyoxalase/bleomycin resistance protein/dioxygenase family protein	R
KP05275	CODING	2741104	2741148	2741538	+	15	T	C	C	G	G	G	synonymous	Multiple antibiotic resistance protein marR	R
KP05500	CODING	2577864	2578214	2579426	-	405	T	C	C	L	L	L	synonymous	Uncharacterized multidrug resistance transporter	R
KP05500	CODING	2577864	2578494	2579426	-	311	C	T	T	S	S	S	synonymous	Uncharacterized multidrug resistance transporter	R
KP05500	CODING	2577864	2578977	2579426	-	150	A	G	G	T	T	T	synonymous	Uncharacterized multidrug resistance transporter	R
KP05500	CODING	2577864	2578989	2579426	-	146	T	C	C	I	I	I	synonymous	Uncharacterized multidrug resistance transporter	R
KP05501	CODING	2579423	2579892	2580463	-	191	C	T	T	T	I	I	non-synonymous	Multidrug resistance protein A	R
KP05501	CODING	2579423	2579708	2580463	-	252	C	T	T	A	A	A	synonymous	Multidrug resistance protein A	R
KP05501	CODING	2579423	2579735	2580463	-	243	G	A	A	V	V	V	synonymous	Multidrug resistance protein A	R
KP05501	CODING	2579423	2579756	2580463	-	236	C	T	T	G	G	G	synonymous	Multidrug resistance protein A	R
KP05501	CODING	2579423	2579816	2580463	-	216	G	A	A	A	A	A	synonymous	Multidrug resistance protein A	R
KP05501	CODING	2579423	2579972	2580463	-	164	T	C	C	H	H	H	synonymous	Multidrug resistance protein A	R
KP05501	CODING	2579423	2580134	2580463	-	110	A	T	T	L	L	L	synonymous	Multidrug resistance protein A	R
KP05501	CODING	2579423	2580244	2580463	-	74	T	C	C	L	L	L	synonymous	Multidrug resistance protein A	R
KP31576	CODING	1120215	1120433	1121387	-	319	T	C	C	L	L	L	synonymous	Multidrug resistance protein A	R
KP04929	CODING	3314769	3315417	3316304	-	296	T	C	C	A	A	A	synonymous	Virulence factor mviN	Vir
KP04929	CODING	3314769	3315765	3316304	-	180	A	G	G	P	P	P	synonymous	Virulence factor mviN	Vir
KP04930	CODING	3316416	3316425	3317315	-	297	C	T	T	I	I	I	synonymous	Virulence factor mviM	Vir
KP04930	CODING	3316416	3316646	3317315	-	224	T	C	C	L	L	L	synonymous	Virulence factor mviM	Vir
KP04930	CODING	3316416	3316839	3317315	-	159	C	T	T	H	H	H	synonymous	Virulence factor mviM	Vir
Total: 274
