# Supplementary material for: Comparative analysis of the complete genome of KPC-2-producing Klebsiella pneumoniae Kp13 reveals remarkable genome plasticity and a wide repertoire of virulence and resistance mechanisms
Source: BMC Genomics. 2014 Jan 22;15:54. doi: 10.1186/1471-2164-15-54 (PMC3904158; doi:10.1186/1471-2164-15-54)
Supplement: Additional file 9 — Total number of common SNPs falling within intergenic regions and CDSs grouped by COG classification identified in comparisons with the strains NTUH-K2044 and MGH 78578. [file 1471-2164-15-54-S9.xls]

## Sheet: Plan1
Additional file 6 - Total number of common SNPs falling within intergenic regions and CDSs grouped by COG classification identified in comparisons with the strains NTUH-K2044 and MGH78578.
gene_ID	coding_region	gene_start	SNP_position	gene_stop	gene_strand	codon_num	Kp13_allele	MGH_allele	NTUH_allele	Kp13_aa	MGH_aa	NTUH_aa	SNP_class	ORF_product	cog_class_id	cog_description	cog_process
KP00002	CODING	5257667	5258143	5259064	+	159	T	G	G	V	V	V	synonymous	Probable transport protein hsrA	E	Amino acid transport and metabolism	METABOLISM
KP00002	CODING	5257667	5259058	5259064	+	464	G	A	A	K	K	K	synonymous	Probable transport protein hsrA	E	Amino acid transport and metabolism	METABOLISM
KP00007	CODING	5262979	5263744	5264514	-	257	C	A	A	P	P	P	synonymous	Ribose import ATP-binding protein rbsA	E	Amino acid transport and metabolism	METABOLISM
KP00060	CODING	13266	13551	14603	+	96	C	A	A	R	R	R	synonymous	D-galactonate transporter	E	Amino acid transport and metabolism	METABOLISM
KP00085	CODING	37353	37523	38681	+	57	T	C	C	L	L	L	synonymous	Regulatory protein uhpC	E	Amino acid transport and metabolism	METABOLISM
KP00085	CODING	37353	37589	38681	+	79	A	G	G	G	G	G	synonymous	Regulatory protein uhpC	E	Amino acid transport and metabolism	METABOLISM
KP00085	CODING	37353	37887	38681	+	179	C	T	T	L	L	L	synonymous	Regulatory protein uhpC	E	Amino acid transport and metabolism	METABOLISM
KP00085	CODING	37353	37919	38681	+	189	C	T	T	I	I	I	synonymous	Regulatory protein uhpC	E	Amino acid transport and metabolism	METABOLISM
KP00090	CODING	41816	42514	43009	+	233	T	C	C	F	F	F	synonymous	Purine ribonucleoside efflux pump nepI	E	Amino acid transport and metabolism	METABOLISM
KP00090	CODING	41816	42673	43009	+	286	T	C	C	I	I	I	synonymous	Purine ribonucleoside efflux pump nepI	E	Amino acid transport and metabolism	METABOLISM
KP00092	CODING	43825	44474	44928	-	152	C	A	A	A	E	E	missense	2-aminoethylphosphonate--pyruvate transaminase	E	Amino acid transport and metabolism	METABOLISM
KP00092	CODING	43825	44191	44928	-	246	C	G	A	T	T	T	synonymous	2-aminoethylphosphonate--pyruvate transaminase	E	Amino acid transport and metabolism	METABOLISM
KP00092	CODING	43825	44215	44928	-	238	T	C	C	G	G	G	synonymous	2-aminoethylphosphonate--pyruvate transaminase	E	Amino acid transport and metabolism	METABOLISM
KP00092	CODING	43825	44305	44928	-	208	C	T	T	R	R	R	synonymous	2-aminoethylphosphonate--pyruvate transaminase	E	Amino acid transport and metabolism	METABOLISM
KP00092	CODING	43825	44593	44928	-	112	C	T	T	C	C	C	synonymous	2-aminoethylphosphonate--pyruvate transaminase	E	Amino acid transport and metabolism	METABOLISM
KP00092	CODING	43825	44626	44928	-	101	G	A	A	Q	Q	Q	synonymous	2-aminoethylphosphonate--pyruvate transaminase	E	Amino acid transport and metabolism	METABOLISM
KP00092	CODING	43825	44842	44928	-	29	T	C	C	C	C	C	synonymous	2-aminoethylphosphonate--pyruvate transaminase	E	Amino acid transport and metabolism	METABOLISM
KP00092	CODING	43825	44881	44928	-	16	T	C	C	T	T	T	synonymous	2-aminoethylphosphonate--pyruvate transaminase	E	Amino acid transport and metabolism	METABOLISM
KP00096	CODING	46985	47395	48097	+	137	T	C	C	G	G	G	synonymous	Probable 2-aminoethylphosphonate import ATP-binding protein phnT	E	Amino acid transport and metabolism	METABOLISM
KP00096	CODING	46985	47419	48097	+	145	T	C	C	Y	Y	Y	synonymous	Probable 2-aminoethylphosphonate import ATP-binding protein phnT	E	Amino acid transport and metabolism	METABOLISM
KP00096	CODING	46985	47455	48097	+	157	C	G	G	V	V	V	synonymous	Probable 2-aminoethylphosphonate import ATP-binding protein phnT	E	Amino acid transport and metabolism	METABOLISM
KP00096	CODING	46985	47564	48097	+	194	T	C	C	L	L	L	synonymous	Probable 2-aminoethylphosphonate import ATP-binding protein phnT	E	Amino acid transport and metabolism	METABOLISM
KP00096	CODING	46985	47650	48097	+	222	T	C	C	I	I	I	synonymous	Probable 2-aminoethylphosphonate import ATP-binding protein phnT	E	Amino acid transport and metabolism	METABOLISM
KP00096	CODING	46985	47860	48097	+	292	A	G	G	K	K	K	synonymous	Probable 2-aminoethylphosphonate import ATP-binding protein phnT	E	Amino acid transport and metabolism	METABOLISM
KP00107	CODING	55034	55376	56404	+	115	T	C	C	L	L	L	synonymous	4-hydroxybenzoate transporter	E	Amino acid transport and metabolism	METABOLISM
KP00107	CODING	55034	56053	56404	+	340	A	G	G	V	V	V	synonymous	4-hydroxybenzoate transporter	E	Amino acid transport and metabolism	METABOLISM
KP00107	CODING	55034	56254	56404	+	407	C	A	A	A	A	A	synonymous	4-hydroxybenzoate transporter	E	Amino acid transport and metabolism	METABOLISM
KP00115	CODING	62834	63415	63772	-	120	T	C	C	L	L	L	synonymous	Uncharacterized inner membrane transporter yicL	E	Amino acid transport and metabolism	METABOLISM
KP00118	CODING	66411	66593	67574	-	328	A	G	G	N	D	D	missense	Drug resistance transporter, Bcr/CflA subfamily protein	E	Amino acid transport and metabolism	METABOLISM
KP00118	CODING	66411	66495	67574	-	360	A	G	G	T	T	T	synonymous	Drug resistance transporter, Bcr/CflA subfamily protein	E	Amino acid transport and metabolism	METABOLISM
KP00118	CODING	66411	67248	67574	-	109	T	C	C	G	G	G	synonymous	Drug resistance transporter, Bcr/CflA subfamily protein	E	Amino acid transport and metabolism	METABOLISM
KP00118	CODING	66411	67433	67574	-	48	C	T	T	L	L	L	synonymous	Drug resistance transporter, Bcr/CflA subfamily protein	E	Amino acid transport and metabolism	METABOLISM
KP00142	CODING	89314	90012	90708	+	233	T	C	C	V	V	V	synonymous	Inner membrane symporter yicJ	E	Amino acid transport and metabolism	METABOLISM
KP00227	CODING	175373	176444	176761	+	358	G	A	A	A	T	T	missense	L-seryl-tRNA(Sec) selenium transferase	E	Amino acid transport and metabolism	METABOLISM
KP00227	CODING	175373	175696	176761	+	108	T	C	C	V	V	V	synonymous	L-seryl-tRNA(Sec) selenium transferase	E	Amino acid transport and metabolism	METABOLISM
KP00227	CODING	175373	175810	176761	+	146	T	C	C	D	D	D	synonymous	L-seryl-tRNA(Sec) selenium transferase	E	Amino acid transport and metabolism	METABOLISM
KP00227	CODING	175373	175873	176761	+	167	C	T	T	G	G	G	synonymous	L-seryl-tRNA(Sec) selenium transferase	E	Amino acid transport and metabolism	METABOLISM
KP00227	CODING	175373	175918	176761	+	182	C	G	G	G	G	G	synonymous	L-seryl-tRNA(Sec) selenium transferase	E	Amino acid transport and metabolism	METABOLISM
KP00227	CODING	175373	175945	176761	+	191	T	C	C	R	R	R	synonymous	L-seryl-tRNA(Sec) selenium transferase	E	Amino acid transport and metabolism	METABOLISM
KP00227	CODING	175373	175957	176761	+	195	T	C	C	C	C	C	synonymous	L-seryl-tRNA(Sec) selenium transferase	E	Amino acid transport and metabolism	METABOLISM
KP00227	CODING	175373	176266	176761	+	298	C	T	T	G	G	G	synonymous	L-seryl-tRNA(Sec) selenium transferase	E	Amino acid transport and metabolism	METABOLISM
KP00231	CODING	179372	180374	180628	-	85	C	T	T	N	N	N	synonymous	Valine--pyruvate aminotransferase	E	Amino acid transport and metabolism	METABOLISM
KP00252	CODING	201676	201756	203031	-	426	T	A	A	F	I	I	missense	4-hydroxybenzoate transporter	E	Amino acid transport and metabolism	METABOLISM
KP00252	CODING	201676	202081	203031	-	317	T	C	C	I	I	I	synonymous	4-hydroxybenzoate transporter	E	Amino acid transport and metabolism	METABOLISM
KP00252	CODING	201676	202231	203031	-	267	C	T	T	G	G	G	synonymous	4-hydroxybenzoate transporter	E	Amino acid transport and metabolism	METABOLISM
KP00254	CODING	204291	204363	205262	-	300	C	T	T	C	C	C	synonymous	Glyoxylate/hydroxypyruvate reductase B	E	Amino acid transport and metabolism	METABOLISM
KP00255	CODING	205287	205569	206567	-	333	A	G	G	V	V	V	synonymous	Major facilitator superfamily protein	E	Amino acid transport and metabolism	METABOLISM
KP00263	CODING	214749	215927	215954	+	393	T	C	C	S	S	S	synonymous	Inner membrane protein yhjX	E	Amino acid transport and metabolism	METABOLISM
KP00271	CODING	224053	224265	225036	+	71	T	C	C	N	N	N	synonymous	Dipeptide transport ATP-binding protein dppD	E	Amino acid transport and metabolism	METABOLISM
KP00271	CODING	224053	224370	225036	+	106	C	T	T	F	F	F	synonymous	Dipeptide transport ATP-binding protein dppD	E	Amino acid transport and metabolism	METABOLISM
KP00272	CODING	225033	225626	226046	+	198	C	T	T	A	A	A	synonymous	Dipeptide transport ATP-binding protein dppF	E	Amino acid transport and metabolism	METABOLISM
KP00296	CODING	260860	260998	262182	-	395	C	T	T	A	A	A	synonymous	Inner membrane metabolite transport protein yhjE	E	Amino acid transport and metabolism	METABOLISM
KP00308	CODING	273763	275472	275805	+	570	G	A	A	G	G	G	synonymous	Oligopeptidase A	E	Amino acid transport and metabolism	METABOLISM
KP00321	CODING	287657	288900	289225	-	109	G	A	A	R	Q	Q	missense	Nickel-binding periplasmic protein	E	Amino acid transport and metabolism	METABOLISM
KP00330	CODING	298220	298361	298600	+	48	G	T	T	V	F	F	missense	Undecaprenyl phosphate-aminoarabinose flippase subunit ArnF	E	Amino acid transport and metabolism	METABOLISM
KP00332	CODING	299780	300740	301000	+	321	A	G	G	I	V	V	missense	Major facilitator superfamily MFS-1 protein	E	Amino acid transport and metabolism	METABOLISM
KP00332	CODING	299780	300872	301000	+	365	T	G	G	S	A	A	missense	Major facilitator superfamily MFS-1 protein	E	Amino acid transport and metabolism	METABOLISM
KP00332	CODING	299780	299953	301000	+	58	T	G	G	V	V	V	synonymous	Major facilitator superfamily MFS-1 protein	E	Amino acid transport and metabolism	METABOLISM
KP00332	CODING	299780	300052	301000	+	91	T	C	C	G	G	G	synonymous	Major facilitator superfamily MFS-1 protein	E	Amino acid transport and metabolism	METABOLISM
KP00332	CODING	299780	300436	301000	+	219	C	G	G	R	R	R	synonymous	Major facilitator superfamily MFS-1 protein	E	Amino acid transport and metabolism	METABOLISM
KP00332	CODING	299780	300655	301000	+	292	T	G	G	A	A	A	synonymous	Major facilitator superfamily MFS-1 protein	E	Amino acid transport and metabolism	METABOLISM
KP00342	CODING	308853	309278	309521	+	142	G	A	A	E	E	E	synonymous	Cell division ATP-binding protein ftsE	E	Amino acid transport and metabolism	METABOLISM
KP00345	CODING	311746	313042	313269	-	76	T	C	C	S	S	S	synonymous	HTH transcriptional regulator, GntR protein	E	Amino acid transport and metabolism	METABOLISM
KP00346	CODING	313388	313795	314653	+	136	C	T	T	G	G	G	synonymous	4-aminobutyrate aminotransferase	E	Amino acid transport and metabolism	METABOLISM
KP00354	CODING	5003666	5004577	5007349	-	925	A	G	G	M	V	V	missense	Methionine synthase	E	Amino acid transport and metabolism	METABOLISM
KP00354	CODING	5003666	5005292	5007349	-	686	T	C	C	A	A	A	synonymous	Methionine synthase	E	Amino acid transport and metabolism	METABOLISM
KP00354	CODING	5003666	5005856	5007349	-	498	A	T	T	I	I	I	synonymous	Methionine synthase	E	Amino acid transport and metabolism	METABOLISM
KP00354	CODING	5003666	5006831	5007349	-	173	T	C	C	G	G	G	synonymous	Methionine synthase	E	Amino acid transport and metabolism	METABOLISM
KP00360	CODING	4997226	4998011	4998575	+	262	A	G	G	A	A	A	synonymous	Lysine-sensitive aspartokinase 3	E	Amino acid transport and metabolism	METABOLISM
KP00360	CODING	4997226	4998056	4998575	+	277	T	C	C	G	G	G	synonymous	Lysine-sensitive aspartokinase 3	E	Amino acid transport and metabolism	METABOLISM
KP00363	CODING	4994306	4994473	4994761	+	56	G	A	A	Q	Q	Q	synonymous	LpxA-like domain-containing transferase	E	Amino acid transport and metabolism	METABOLISM
KP00367	CODING	4992226	4992934	4992966	+	237	G	A	A	V	M	M	missense	Uncharacterized branched-chain amino acid transport protein	E	Amino acid transport and metabolism	METABOLISM
KP00367	CODING	4992226	4992609	4992966	+	128	C	G	G	L	L	L	synonymous	Uncharacterized branched-chain amino acid transport protein	E	Amino acid transport and metabolism	METABOLISM
KP00391	CODING	4967085	4967187	4968278	-	364	C	T	T	D	D	D	synonymous	Tyrosine aminotransferase	E	Amino acid transport and metabolism	METABOLISM
KP00391	CODING	4967085	4967415	4968278	-	288	A	G	G	P	P	P	synonymous	Tyrosine aminotransferase	E	Amino acid transport and metabolism	METABOLISM
KP00391	CODING	4967085	4967457	4968278	-	274	T	G	G	G	G	G	synonymous	Tyrosine aminotransferase	E	Amino acid transport and metabolism	METABOLISM
KP00391	CODING	4967085	4967763	4968278	-	172	G	C	C	A	A	A	synonymous	Tyrosine aminotransferase	E	Amino acid transport and metabolism	METABOLISM
KP00431	CODING	4926285	4926599	4927940	+	105	A	G	G	G	G	G	synonymous	Cation/acetate symporter actP	E	Amino acid transport and metabolism	METABOLISM
KP00452	CODING	4904620	4904853	4905378	+	78	C	A	A	R	R	R	synonymous	Phosphonates transport ATP-binding protein phnK	E	Amino acid transport and metabolism	METABOLISM
KP00452	CODING	4904620	4904880	4905378	+	87	G	A	A	V	V	V	synonymous	Phosphonates transport ATP-binding protein phnK	E	Amino acid transport and metabolism	METABOLISM
KP00491	CODING	4866821	4867802	4868071	+	328	T	G	G	F	V	V	missense	Inner membrane protein yjeH	E	Amino acid transport and metabolism	METABOLISM
KP00517	CODING	4843216	4843841	4844718	-	293	G	C	C	R	T	T	missense	Inner membrane transporter yjeM	E	Amino acid transport and metabolism	METABOLISM
KP00517	CODING	4843216	4843324	4844718	-	465	T	C	C	S	S	S	synonymous	Inner membrane transporter yjeM	E	Amino acid transport and metabolism	METABOLISM
KP00517	CODING	4843216	4844389	4844718	-	110	A	C	C	L	L	L	synonymous	Inner membrane transporter yjeM	E	Amino acid transport and metabolism	METABOLISM
KP00554	CODING	5165557	5166196	5166930	-	245	C	T	T	G	G	G	synonymous	Argininosuccinate lyase	E	Amino acid transport and metabolism	METABOLISM
KP00554	CODING	5165557	5166265	5166930	-	222	T	C	C	T	T	T	synonymous	Argininosuccinate lyase	E	Amino acid transport and metabolism	METABOLISM
KP00554	CODING	5165557	5166313	5166930	-	206	A	G	G	E	E	E	synonymous	Argininosuccinate lyase	E	Amino acid transport and metabolism	METABOLISM
KP00562	CODING	5175620	5175844	5176723	+	75	T	C	C	R	R	R	synonymous	Glycerol dehydrogenase	E	Amino acid transport and metabolism	METABOLISM
KP00563	CODING	5176787	5177633	5177680	-	16	G	T	T	G	G	G	synonymous	Uncharacterized inner membrane transporter yiJE	E	Amino acid transport and metabolism	METABOLISM
KP00569	CODING	5183143	5185158	5185473	-	106	A	G	G	I	V	V	missense	Bifunctional aspartokinase/homoserine dehydrogenase 2	E	Amino acid transport and metabolism	METABOLISM
KP00588	CODING	5202572	5203531	5203621	+	320	T	C	C	N	N	N	synonymous	L-rhamnose-proton symporter	E	Amino acid transport and metabolism	METABOLISM
KP00600	CODING	5215739	5215805	5217046	-	414	A	C	C	I	I	I	synonymous	Raffinose permease	E	Amino acid transport and metabolism	METABOLISM
KP00600	CODING	5215739	5215889	5217046	-	386	C	T	T	A	A	A	synonymous	Raffinose permease	E	Amino acid transport and metabolism	METABOLISM
KP00600	CODING	5215739	5215940	5217046	-	369	C	T	T	Y	Y	Y	synonymous	Raffinose permease	E	Amino acid transport and metabolism	METABOLISM
KP00600	CODING	5215739	5216522	5217046	-	175	C	T	T	T	T	T	synonymous	Raffinose permease	E	Amino acid transport and metabolism	METABOLISM
KP00604	CODING	5220956	5220968	5221675	+	5	T	C	C	Y	H	H	missense	AzlC family protein	E	Amino acid transport and metabolism	METABOLISM
KP00604	CODING	5220956	5221327	5221675	+	124	G	A	A	G	G	G	synonymous	AzlC family protein	E	Amino acid transport and metabolism	METABOLISM
KP00641	CODING	321352	321933	322278	+	194	G	C	C	A	A	A	synonymous	High-affinity branched-chain amino acid transport system permease protein livH	E	Amino acid transport and metabolism	METABOLISM
KP00641	CODING	321352	322101	322278	+	250	T	G	G	G	G	G	synonymous	High-affinity branched-chain amino acid transport system permease protein livH	E	Amino acid transport and metabolism	METABOLISM
KP00641	CODING	321352	322200	322278	+	283	C	T	T	V	V	V	synonymous	High-affinity branched-chain amino acid transport system permease protein livH	E	Amino acid transport and metabolism	METABOLISM
KP00642	CODING	322275	322367	323552	+	31	T	C	C	N	N	N	synonymous	High-affinity branched-chain amino acid transport system permease protein livM	E	Amino acid transport and metabolism	METABOLISM
KP00642	CODING	322275	322418	323552	+	48	T	C	C	I	I	I	synonymous	High-affinity branched-chain amino acid transport system permease protein livM	E	Amino acid transport and metabolism	METABOLISM
KP00642	CODING	322275	322427	323552	+	51	C	T	T	G	G	G	synonymous	High-affinity branched-chain amino acid transport system permease protein livM	E	Amino acid transport and metabolism	METABOLISM
KP00642	CODING	322275	322535	323552	+	87	C	G	G	V	V	V	synonymous	High-affinity branched-chain amino acid transport system permease protein livM	E	Amino acid transport and metabolism	METABOLISM
KP00642	CODING	322275	322811	323552	+	179	C	T	T	G	G	G	synonymous	High-affinity branched-chain amino acid transport system permease protein livM	E	Amino acid transport and metabolism	METABOLISM
KP00642	CODING	322275	322853	323552	+	193	T	C	C	Y	Y	Y	synonymous	High-affinity branched-chain amino acid transport system permease protein livM	E	Amino acid transport and metabolism	METABOLISM
KP00642	CODING	322275	322961	323552	+	229	T	C	C	T	T	T	synonymous	High-affinity branched-chain amino acid transport system permease protein livM	E	Amino acid transport and metabolism	METABOLISM
KP00642	CODING	322275	323243	323552	+	323	C	T	T	A	A	A	synonymous	High-affinity branched-chain amino acid transport system permease protein livM	E	Amino acid transport and metabolism	METABOLISM
KP00653	CODING	331483	332136	333228	+	218	A	G	G	K	K	K	synonymous	Gamma-glutamyltranspeptidase	E	Amino acid transport and metabolism	METABOLISM
KP00653	CODING	331483	332649	333228	+	389	T	C	C	S	S	S	synonymous	Gamma-glutamyltranspeptidase	E	Amino acid transport and metabolism	METABOLISM
KP00653	CODING	331483	333153	333228	+	557	T	C	C	I	I	I	synonymous	Gamma-glutamyltranspeptidase	E	Amino acid transport and metabolism	METABOLISM
KP00662	CODING	340429	340476	341535	+	16	T	C	C	V	V	V	synonymous	Aspartate-semialdehyde dehydrogenase	E	Amino acid transport and metabolism	METABOLISM
KP00715	CODING	402262	402868	403449	-	194	T	C	C	S	S	S	synonymous	Protein tsgA homolog	E	Amino acid transport and metabolism	METABOLISM
KP00715	CODING	402262	402934	403449	-	172	G	A	A	V	V	V	synonymous	Protein tsgA homolog	E	Amino acid transport and metabolism	METABOLISM
KP00721	CODING	405848	406906	407068	+	353	T	C	C	R	R	R	synonymous	Acetylornithine/succinyldiaminopimelate aminotransferase bifunctional protein	E	Amino acid transport and metabolism	METABOLISM
KP00786	CODING	450274	450859	451092	+	196	A	G	G	I	V	V	missense	Shikimate dehydrogenase	E	Amino acid transport and metabolism	METABOLISM
KP00786	CODING	450274	450627	451092	+	118	G	A	A	P	P	P	synonymous	Shikimate dehydrogenase	E	Amino acid transport and metabolism	METABOLISM
KP00794	CODING	1207689	1208384	1208987	+	232	C	T	T	A	A	A	synonymous	Alpha-ketoglutarate permease	E	Amino acid transport and metabolism	METABOLISM
KP00820	CODING	1232498	1233082	1233109	+	195	C	T	T	P	P	P	synonymous	conserved hypothetical protein	E	Amino acid transport and metabolism	METABOLISM
KP00822	CODING	1233678	1233698	1235294	-	533	T	C	C	F	L	L	missense	Membrane-bound lytic murein transglycosylase F	E	Amino acid transport and metabolism	METABOLISM
KP00831	CODING	1245398	1245868	1246657	+	157	T	C	C	Y	Y	Y	synonymous	Serine hydroxymethyltransferase	E	Amino acid transport and metabolism	METABOLISM
KP00831	CODING	1245398	1246369	1246657	+	324	T	C	C	D	D	D	synonymous	Serine hydroxymethyltransferase	E	Amino acid transport and metabolism	METABOLISM
KP00831	CODING	1245398	1246477	1246657	+	360	G	A	A	V	V	V	synonymous	Serine hydroxymethyltransferase	E	Amino acid transport and metabolism	METABOLISM
KP00835	CODING	1251863	1252187	1253299	+	109	A	G	G	I	V	V	missense	D-xylose-proton symporter	E	Amino acid transport and metabolism	METABOLISM
KP00835	CODING	1251863	1252126	1253299	+	88	T	C	C	A	A	A	synonymous	D-xylose-proton symporter	E	Amino acid transport and metabolism	METABOLISM
KP00835	CODING	1251863	1252996	1253299	+	378	A	G	G	A	A	A	synonymous	D-xylose-proton symporter	E	Amino acid transport and metabolism	METABOLISM
KP00835	CODING	1251863	1253164	1253299	+	434	T	C	C	V	V	V	synonymous	D-xylose-proton symporter	E	Amino acid transport and metabolism	METABOLISM
KP00869	CODING	1291040	1291432	1292506	+	131	T	C	C	V	V	V	synonymous	Inosine-5'-monophosphate dehydrogenase	E	Amino acid transport and metabolism	METABOLISM
KP00869	CODING	1291040	1291873	1292506	+	278	T	C	C	V	V	V	synonymous	Inosine-5'-monophosphate dehydrogenase	E	Amino acid transport and metabolism	METABOLISM
KP00929	CODING	1338983	1339082	1340215	-	378	G	T	T	M	I	I	missense	Major facilitator superfamily MFS-1 protein	E	Amino acid transport and metabolism	METABOLISM
KP00929	CODING	1338983	1339412	1340215	-	268	T	C	C	L	L	L	synonymous	Major facilitator superfamily MFS-1 protein	E	Amino acid transport and metabolism	METABOLISM
KP00929	CODING	1338983	1339990	1340215	-	76	T	C	C	L	L	L	synonymous	Major facilitator superfamily MFS-1 protein	E	Amino acid transport and metabolism	METABOLISM
KP00929	CODING	1338983	1340108	1340215	-	36	C	T	T	I	I	I	synonymous	Major facilitator superfamily MFS-1 protein	E	Amino acid transport and metabolism	METABOLISM
KP00962	CODING	1566414	1567061	1568036	-	326	A	G	G	S	G	G	missense	Anaerobic glycerol-3-phosphate dehydrogenase subunit A	E	Amino acid transport and metabolism	METABOLISM
KP00962	CODING	1566414	1566600	1568036	-	479	C	A	A	G	G	G	synonymous	Anaerobic glycerol-3-phosphate dehydrogenase subunit A	E	Amino acid transport and metabolism	METABOLISM
KP00962	CODING	1566414	1566627	1568036	-	470	A	G	G	G	G	G	synonymous	Anaerobic glycerol-3-phosphate dehydrogenase subunit A	E	Amino acid transport and metabolism	METABOLISM
KP00962	CODING	1566414	1566639	1568036	-	466	T	G	G	G	G	G	synonymous	Anaerobic glycerol-3-phosphate dehydrogenase subunit A	E	Amino acid transport and metabolism	METABOLISM
KP00962	CODING	1566414	1566843	1568036	-	398	A	T	T	I	I	I	synonymous	Anaerobic glycerol-3-phosphate dehydrogenase subunit A	E	Amino acid transport and metabolism	METABOLISM
KP00962	CODING	1566414	1567176	1568036	-	287	C	T	T	D	D	D	synonymous	Anaerobic glycerol-3-phosphate dehydrogenase subunit A	E	Amino acid transport and metabolism	METABOLISM
KP00962	CODING	1566414	1567404	1568036	-	211	G	A	A	G	G	G	synonymous	Anaerobic glycerol-3-phosphate dehydrogenase subunit A	E	Amino acid transport and metabolism	METABOLISM
KP00963	CODING	1565165	1565644	1566424	-	261	A	C	C	K	Q	Q	missense	Anaerobic glycerol-3-phosphate dehydrogenase subunit B	E	Amino acid transport and metabolism	METABOLISM
KP00963	CODING	1565165	1565588	1566424	-	279	A	G	G	V	V	V	synonymous	Anaerobic glycerol-3-phosphate dehydrogenase subunit B	E	Amino acid transport and metabolism	METABOLISM
KP00963	CODING	1565165	1566182	1566424	-	81	A	C	C	A	A	A	synonymous	Anaerobic glycerol-3-phosphate dehydrogenase subunit B	E	Amino acid transport and metabolism	METABOLISM
KP00966	CODING	1561858	1561942	1563150	+	29	A	G	G	T	A	A	missense	Inner membrane transport protein yfaV	E	Amino acid transport and metabolism	METABOLISM
KP00966	CODING	1561858	1562721	1563150	+	288	A	G	G	A	A	A	synonymous	Inner membrane transport protein yfaV	E	Amino acid transport and metabolism	METABOLISM
KP00966	CODING	1561858	1562889	1563150	+	344	T	C	C	I	I	I	synonymous	Inner membrane transport protein yfaV	E	Amino acid transport and metabolism	METABOLISM
KP00977	CODING	1550301	1550609	1551971	+	103	G	A	A	L	L	L	synonymous	2-succinyl-5-enolpyruvyl-6-hydroxy-3-cyclohexene-1-carboxylate synthase	E	Amino acid transport and metabolism	METABOLISM
KP00977	CODING	1550301	1550792	1551971	+	164	A	G	G	V	V	V	synonymous	2-succinyl-5-enolpyruvyl-6-hydroxy-3-cyclohexene-1-carboxylate synthase	E	Amino acid transport and metabolism	METABOLISM
KP00977	CODING	1550301	1551380	1551971	+	360	A	G	G	A	A	A	synonymous	2-succinyl-5-enolpyruvyl-6-hydroxy-3-cyclohexene-1-carboxylate synthase	E	Amino acid transport and metabolism	METABOLISM
KP00977	CODING	1550301	1551830	1551971	+	510	T	C	C	R	R	R	synonymous	2-succinyl-5-enolpyruvyl-6-hydroxy-3-cyclohexene-1-carboxylate synthase	E	Amino acid transport and metabolism	METABOLISM
KP00997	CODING	1528608	1529100	1529825	-	242	T	C	C	Y	Y	Y	synonymous	Uncharacterized aminotransferase yfbQ	E	Amino acid transport and metabolism	METABOLISM
KP00997	CODING	1528608	1529538	1529825	-	96	G	A	A	E	E	E	synonymous	Uncharacterized aminotransferase yfbQ	E	Amino acid transport and metabolism	METABOLISM
KP01015	CODING	1513323	1513508	1514030	+	62	G	T	T	L	L	L	synonymous	Histidine transport system permease protein hisQ	E	Amino acid transport and metabolism	METABOLISM
KP01015	CODING	1513323	1513586	1514030	+	88	T	C	C	D	D	D	synonymous	Histidine transport system permease protein hisQ	E	Amino acid transport and metabolism	METABOLISM
KP01015	CODING	1513323	1513595	1514030	+	91	C	T	T	G	G	G	synonymous	Histidine transport system permease protein hisQ	E	Amino acid transport and metabolism	METABOLISM
KP01015	CODING	1513323	1513643	1514030	+	107	C	T	T	L	L	L	synonymous	Histidine transport system permease protein hisQ	E	Amino acid transport and metabolism	METABOLISM
KP01015	CODING	1513323	1513694	1514030	+	124	T	G	G	L	L	L	synonymous	Histidine transport system permease protein hisQ	E	Amino acid transport and metabolism	METABOLISM
KP01015	CODING	1513323	1513856	1514030	+	178	A	G	G	L	L	L	synonymous	Histidine transport system permease protein hisQ	E	Amino acid transport and metabolism	METABOLISM
KP01017	CODING	1511447	1511614	1512229	+	56	T	C	C	G	G	G	synonymous	Lysine-arginine-ornithine-binding periplasmic protein	E	Amino acid transport and metabolism	METABOLISM
KP01017	CODING	1511447	1511621	1512229	+	59	C	T	T	L	L	L	synonymous	Lysine-arginine-ornithine-binding periplasmic protein	E	Amino acid transport and metabolism	METABOLISM
KP01017	CODING	1511447	1511683	1512229	+	79	T	C	C	P	P	P	synonymous	Lysine-arginine-ornithine-binding periplasmic protein	E	Amino acid transport and metabolism	METABOLISM
KP01017	CODING	1511447	1512160	1512229	+	238	G	A	A	E	E	E	synonymous	Lysine-arginine-ornithine-binding periplasmic protein	E	Amino acid transport and metabolism	METABOLISM
KP01028	CODING	1501363	1501710	1502499	+	116	C	T	T	D	D	D	synonymous	Erythronate-4-phosphate dehydrogenase	E	Amino acid transport and metabolism	METABOLISM
KP01031	CODING	1499013	1499252	1500188	+	80	C	T	T	A	A	A	synonymous	UPF0226 membrane protein SARI_00527	E	Amino acid transport and metabolism	METABOLISM
KP01031	CODING	1499013	1499759	1500188	+	249	G	A	A	P	P	P	synonymous	UPF0226 membrane protein SARI_00527	E	Amino acid transport and metabolism	METABOLISM
KP01038	CODING	1491792	1492331	1492877	+	180	C	T	T	C	C	C	synonymous	Chorismate synthase	E	Amino acid transport and metabolism	METABOLISM
KP01038	CODING	1491792	1492466	1492877	+	225	T	C	C	R	R	R	synonymous	Chorismate synthase	E	Amino acid transport and metabolism	METABOLISM
KP01074	CODING	582109	582366	583440	+	86	C	T	T	Y	Y	Y	synonymous	Probable galactarate transporter	E	Amino acid transport and metabolism	METABOLISM
KP01092	CODING	566520	567296	567764	+	259	T	C	C	I	I	I	synonymous	Tryptophan-specific transport protein	E	Amino acid transport and metabolism	METABOLISM
KP01103	CODING	552411	553113	553754	-	214	T	C	C	V	V	V	synonymous	Argininosuccinate synthase	E	Amino acid transport and metabolism	METABOLISM
KP01121	CODING	535914	536219	537173	+	102	A	G	G	A	A	A	synonymous	UDP-N-acetylglucosamine 1-carboxyvinyltransferase	E	Amino acid transport and metabolism	METABOLISM
KP01121	CODING	535914	537137	537173	+	408	C	G	G	A	A	A	synonymous	UDP-N-acetylglucosamine 1-carboxyvinyltransferase	E	Amino acid transport and metabolism	METABOLISM
KP01151	CODING	2784112	2784223	2785395	-	391	T	C	C	G	G	G	synonymous	Inner membrane transport protein yjjL	E	Amino acid transport and metabolism	METABOLISM
KP01157	CODING	2788185	2788238	2788814	+	18	C	T	T	S	S	S	synonymous	Probable dimethyl sulfoxide reductase chain ynfF [truncated]	E	Amino acid transport and metabolism	METABOLISM
KP01165	CODING	2797355	2797411	2798578	+	19	A	G	G	K	K	K	synonymous	Inner membrane transport protein ynfM	E	Amino acid transport and metabolism	METABOLISM
KP01165	CODING	2797355	2797444	2798578	+	30	C	A	A	L	L	L	synonymous	Inner membrane transport protein ynfM	E	Amino acid transport and metabolism	METABOLISM
KP01165	CODING	2797355	2797589	2798578	+	79	C	T	T	L	L	L	synonymous	Inner membrane transport protein ynfM	E	Amino acid transport and metabolism	METABOLISM
KP01165	CODING	2797355	2797684	2798578	+	110	C	T	T	T	T	T	synonymous	Inner membrane transport protein ynfM	E	Amino acid transport and metabolism	METABOLISM
KP01165	CODING	2797355	2797723	2798578	+	123	T	G	G	A	A	A	synonymous	Inner membrane transport protein ynfM	E	Amino acid transport and metabolism	METABOLISM
KP01166	CODING	2798918	2799910	2800405	+	331	G	C	C	E	D	D	missense	Thermostable carboxypeptidase 1	E	Amino acid transport and metabolism	METABOLISM
KP01166	CODING	2798918	2799124	2800405	+	69	A	G	G	E	E	E	synonymous	Thermostable carboxypeptidase 1	E	Amino acid transport and metabolism	METABOLISM
KP01166	CODING	2798918	2799742	2800405	+	275	G	A	A	L	L	L	synonymous	Thermostable carboxypeptidase 1	E	Amino acid transport and metabolism	METABOLISM
KP01166	CODING	2798918	2800183	2800405	+	422	T	C	C	G	G	G	synonymous	Thermostable carboxypeptidase 1	E	Amino acid transport and metabolism	METABOLISM
KP01166	CODING	2798918	2800234	2800405	+	439	G	A	A	T	T	T	synonymous	Thermostable carboxypeptidase 1	E	Amino acid transport and metabolism	METABOLISM
KP01209	CODING	4656699	4657031	4658153	+	111	T	C	C	I	I	I	synonymous	Uncharacterized symporter ynaJ	E	Amino acid transport and metabolism	METABOLISM
KP01209	CODING	4656699	4657322	4658153	+	208	G	A	A	S	S	S	synonymous	Uncharacterized symporter ynaJ	E	Amino acid transport and metabolism	METABOLISM
KP01220	CODING	4806504	4806716	4807697	+	71	A	G	G	A	A	A	synonymous	Major facilitator family transporter	E	Amino acid transport and metabolism	METABOLISM
KP01220	CODING	4806504	4806893	4807697	+	130	T	C	C	D	D	D	synonymous	Major facilitator family transporter	E	Amino acid transport and metabolism	METABOLISM
KP01230	CODING	4800970	4801783	4802373	-	197	T	C	C	F	F	F	synonymous	D-serine/D-alanine/glycine transporter	E	Amino acid transport and metabolism	METABOLISM
KP01230	CODING	4800970	4802287	4802373	-	29	A	G	G	Q	Q	Q	synonymous	D-serine/D-alanine/glycine transporter	E	Amino acid transport and metabolism	METABOLISM
KP01232	CODING	4799131	4799427	4800120	+	99	C	T	T	V	V	V	synonymous	Inner membrane protein ytfF	E	Amino acid transport and metabolism	METABOLISM
KP01232	CODING	4799131	4799461	4800120	+	111	T	C	C	L	L	L	synonymous	Inner membrane protein ytfF	E	Amino acid transport and metabolism	METABOLISM
KP01232	CODING	4799131	4799670	4800120	+	180	C	T	T	A	A	A	synonymous	Inner membrane protein ytfF	E	Amino acid transport and metabolism	METABOLISM
KP01232	CODING	4799131	4799799	4800120	+	223	C	T	T	G	G	G	synonymous	Inner membrane protein ytfF	E	Amino acid transport and metabolism	METABOLISM
KP01232	CODING	4799131	4799835	4800120	+	235	C	T	T	R	R	R	synonymous	Inner membrane protein ytfF	E	Amino acid transport and metabolism	METABOLISM
KP01232	CODING	4799131	4799898	4800120	+	256	G	A	A	L	L	L	synonymous	Inner membrane protein ytfF	E	Amino acid transport and metabolism	METABOLISM
KP01271	CODING	4757624	4757676	4758742	-	356	C	A	A	A	E	E	missense	Probable selenocysteine synthase	E	Amino acid transport and metabolism	METABOLISM
KP01271	CODING	4757624	4758527	4758742	-	72	G	A	A	A	A	A	synonymous	Probable selenocysteine synthase	E	Amino acid transport and metabolism	METABOLISM
KP01305	CODING	4721580	4722797	4723091	+	406	G	A	A	L	L	L	synonymous	Probable cytosol aminopeptidase	E	Amino acid transport and metabolism	METABOLISM
KP01305	CODING	4721580	4722992	4723091	+	471	C	T	T	T	T	T	synonymous	Probable cytosol aminopeptidase	E	Amino acid transport and metabolism	METABOLISM
KP01318	CODING	4707009	4707309	4708949	-	547	C	T	T	R	R	R	synonymous	3D-(3,5/4)-trihydroxycyclohexane-1,2-dione hydrolase	E	Amino acid transport and metabolism	METABOLISM
KP01318	CODING	4707009	4707522	4708949	-	476	G	C	C	A	A	A	synonymous	3D-(3,5/4)-trihydroxycyclohexane-1,2-dione hydrolase	E	Amino acid transport and metabolism	METABOLISM
KP01318	CODING	4707009	4707678	4708949	-	424	C	T	T	V	V	V	synonymous	3D-(3,5/4)-trihydroxycyclohexane-1,2-dione hydrolase	E	Amino acid transport and metabolism	METABOLISM
KP01318	CODING	4707009	4707747	4708949	-	401	C	T	T	H	H	H	synonymous	3D-(3,5/4)-trihydroxycyclohexane-1,2-dione hydrolase	E	Amino acid transport and metabolism	METABOLISM
KP01323	CODING	4701537	4701617	4702610	+	27	C	T	T	G	G	G	synonymous	Probable sn-glycerol-3-phosphate import ATP-binding protein	E	Amino acid transport and metabolism	METABOLISM
KP01323	CODING	4701537	4701668	4702610	+	44	G	A	A	L	L	L	synonymous	Probable sn-glycerol-3-phosphate import ATP-binding protein	E	Amino acid transport and metabolism	METABOLISM
KP01323	CODING	4701537	4701974	4702610	+	146	C	T	T	I	I	I	synonymous	Probable sn-glycerol-3-phosphate import ATP-binding protein	E	Amino acid transport and metabolism	METABOLISM
KP01323	CODING	4701537	4702109	4702610	+	191	C	T	T	D	D	D	synonymous	Probable sn-glycerol-3-phosphate import ATP-binding protein	E	Amino acid transport and metabolism	METABOLISM
KP01323	CODING	4701537	4702308	4702610	+	258	T	C	C	L	L	L	synonymous	Probable sn-glycerol-3-phosphate import ATP-binding protein	E	Amino acid transport and metabolism	METABOLISM
KP01323	CODING	4701537	4702439	4702610	+	301	C	T	T	D	D	D	synonymous	Probable sn-glycerol-3-phosphate import ATP-binding protein	E	Amino acid transport and metabolism	METABOLISM
KP01525	CODING	2045784	2046389	2046503	+	202	C	T	T	N	N	N	synonymous	High-affinity branched-chain amino acid transport ATP-binding protein braG	E	Amino acid transport and metabolism	METABOLISM
KP01527	CODING	2043629	2043889	2044915	+	87	G	A	A	V	V	V	synonymous	High-affinity branched-chain amino acid transport system permease protein braE	E	Amino acid transport and metabolism	METABOLISM
KP01527	CODING	2043629	2044306	2044915	+	226	G	T	C	G	G	G	synonymous	High-affinity branched-chain amino acid transport system permease protein braE	E	Amino acid transport and metabolism	METABOLISM
KP01527	CODING	2043629	2044585	2044915	+	319	A	G	G	K	K	K	synonymous	High-affinity branched-chain amino acid transport system permease protein braE	E	Amino acid transport and metabolism	METABOLISM
KP01527	CODING	2043629	2044753	2044915	+	375	A	G	G	A	A	A	synonymous	High-affinity branched-chain amino acid transport system permease protein braE	E	Amino acid transport and metabolism	METABOLISM
KP01527	CODING	2043629	2044894	2044915	+	422	A	G	G	L	L	L	synonymous	High-affinity branched-chain amino acid transport system permease protein braE	E	Amino acid transport and metabolism	METABOLISM
KP01529	CODING	2041444	2042447	2042595	+	335	T	C	C	I	T	T	missense	ABC-type high-affinity branched-chain amino acid transport system	E	Amino acid transport and metabolism	METABOLISM
KP01529	CODING	2041444	2042058	2042595	+	205	C	G	G	T	T	T	synonymous	ABC-type high-affinity branched-chain amino acid transport system	E	Amino acid transport and metabolism	METABOLISM
KP01529	CODING	2041444	2042253	2042595	+	270	A	G	G	E	E	E	synonymous	ABC-type high-affinity branched-chain amino acid transport system	E	Amino acid transport and metabolism	METABOLISM
KP01532	CODING	2036159	2036488	2037490	+	110	G	A	A	P	P	P	synonymous	Threonine/serine transporter tdcC	E	Amino acid transport and metabolism	METABOLISM
KP01533	CODING	2035144	2035479	2036133	+	112	A	G	G	S	S	S	synonymous	Threonine dehydratase catabolic	E	Amino acid transport and metabolism	METABOLISM
KP01570	CODING	1999027	1999686	2000382	-	233	A	G	G	T	A	A	missense	Para-aminobenzoate synthase component 1	E	Amino acid transport and metabolism	METABOLISM
KP01570	CODING	1999027	1999558	2000382	-	275	A	G	G	L	L	L	synonymous	Para-aminobenzoate synthase component 1	E	Amino acid transport and metabolism	METABOLISM
KP01570	CODING	1999027	1999807	2000382	-	192	C	G	G	G	G	G	synonymous	Para-aminobenzoate synthase component 1	E	Amino acid transport and metabolism	METABOLISM
KP01580	CODING	1988920	1989444	1989486	-	15	G	A	A	V	M	M	missense	UPF0059 membrane protein	E	Amino acid transport and metabolism	METABOLISM
KP01610	CODING	1957520	1958275	1959319	+	252	A	G	G	A	A	A	synonymous	Phosphogluconate dehydratase	E	Amino acid transport and metabolism	METABOLISM
KP01610	CODING	1957520	1958860	1959319	+	447	T	C	C	F	F	F	synonymous	Phosphogluconate dehydratase	E	Amino acid transport and metabolism	METABOLISM
KP01636	CODING	1932550	1932628	1934133	+	27	T	C	C	L	L	L	synonymous	Uncharacterized symporter	E	Amino acid transport and metabolism	METABOLISM
KP01647	CODING	1920775	1920850	1922196	-	449	A	C	C	I	I	I	synonymous	Major facilitator superfamily transporter	E	Amino acid transport and metabolism	METABOLISM
KP01654	CODING	1915642	1915738	1916712	+	33	A	T	G	S	C	G	missense	Dihydrodipicolinate synthase	E	Amino acid transport and metabolism	METABOLISM
KP01654	CODING	1915642	1915784	1916712	+	48	T	C	C	V	A	A	missense	Dihydrodipicolinate synthase	E	Amino acid transport and metabolism	METABOLISM
KP01654	CODING	1915642	1915829	1916712	+	63	T	G	G	I	S	S	missense	Dihydrodipicolinate synthase	E	Amino acid transport and metabolism	METABOLISM
KP01654	CODING	1915642	1915838	1916712	+	66	C	G	G	T	S	S	missense	Dihydrodipicolinate synthase	E	Amino acid transport and metabolism	METABOLISM
KP01654	CODING	1915642	1916474	1916712	+	278	T	G	G	F	C	C	missense	Dihydrodipicolinate synthase	E	Amino acid transport and metabolism	METABOLISM
KP01660	CODING	1909525	1909737	1910277	+	71	T	C	C	R	R	R	synonymous	Uncharacterized amino-acid ABC transporter ATP-binding protein yecC	E	Amino acid transport and metabolism	METABOLISM
KP01662	CODING	1907858	1908266	1908844	+	137	A	G	G	T	A	A	missense	D-cysteine desulfhydrase	E	Amino acid transport and metabolism	METABOLISM
KP01663	CODING	1906962	1907087	1907762	+	42	T	C	C	T	T	T	synonymous	Cystine-binding periplasmic protein	E	Amino acid transport and metabolism	METABOLISM
KP01701	CODING	5113888	5114836	5115273	-	146	T	C	C	Y	Y	Y	synonymous	Probable transport protein yifK	E	Amino acid transport and metabolism	METABOLISM
KP01701	CODING	5113888	5115250	5115273	-	8	T	C	C	L	L	L	synonymous	Probable transport protein yifK	E	Amino acid transport and metabolism	METABOLISM
KP01710	CODING	5104317	5104548	5105144	-	199	T	C	C	G	G	G	synonymous	Diaminopimelate epimerase	E	Amino acid transport and metabolism	METABOLISM
KP01720	CODING	5093427	5093646	5094047	-	134	G	A	A	S	S	S	synonymous	Threonine efflux protein	E	Amino acid transport and metabolism	METABOLISM
KP01725	CODING	5088756	5089497	5089655	-	53	T	G	G	S	S	S	synonymous	Uncharacterized carboxylate/aminoacid/amine transporter	E	Amino acid transport and metabolism	METABOLISM
KP01743	CODING	5068411	5069170	5069742	-	191	A	G	G	G	G	G	synonymous	Xaa-Pro dipeptidase	E	Amino acid transport and metabolism	METABOLISM
KP01743	CODING	5068411	5069683	5069742	-	20	T	C	C	R	R	R	synonymous	Xaa-Pro dipeptidase	E	Amino acid transport and metabolism	METABOLISM
KP01750	CODING	4601197	4601439	4601859	+	81	G	A	A	E	E	E	synonymous	Amino acid transporter, LysE family	E	Amino acid transport and metabolism	METABOLISM
KP01752	CODING	4603198	4603740	4604439	+	181	T	A	A	G	G	G	synonymous	Multidrug resistance protein mdtM	E	Amino acid transport and metabolism	METABOLISM
KP01757	CODING	4606978	4607353	4608042	-	230	T	C	C	R	R	R	synonymous	Uncharacterized membrane protein	E	Amino acid transport and metabolism	METABOLISM
KP01757	CODING	4606978	4607368	4608042	-	225	T	C	C	F	F	F	synonymous	Uncharacterized membrane protein	E	Amino acid transport and metabolism	METABOLISM
KP01761	CODING	4610077	4611288	4611489	+	404	G	T	T	V	V	V	synonymous	Uncharacterized HTH-type transcriptional regulator yjiR	E	Amino acid transport and metabolism	METABOLISM
KP01761	CODING	4610077	4611306	4611489	+	410	G	A	A	V	V	V	synonymous	Uncharacterized HTH-type transcriptional regulator yjiR	E	Amino acid transport and metabolism	METABOLISM
KP01761	CODING	4610077	4611327	4611489	+	417	A	G	G	K	K	K	synonymous	Uncharacterized HTH-type transcriptional regulator yjiR	E	Amino acid transport and metabolism	METABOLISM
KP01763	CODING	4613656	4613710	4614075	-	122	G	T	T	R	R	R	synonymous	Glutathione transferase fosA	E	Amino acid transport and metabolism	METABOLISM
KP01763	CODING	4613656	4614001	4614075	-	25	A	G	G	L	L	L	synonymous	Glutathione transferase fosA	E	Amino acid transport and metabolism	METABOLISM
KP01779	CODING	4278426	4279007	4279457	+	194	T	C	C	I	I	I	synonymous	Methionine import ATP-binding protein metN 1	E	Amino acid transport and metabolism	METABOLISM
KP01779	CODING	4278426	4279211	4279457	+	262	G	A	A	T	T	T	synonymous	Methionine import ATP-binding protein metN 1	E	Amino acid transport and metabolism	METABOLISM
KP01793	CODING	4289202	4289307	4291391	-	695	T	C	C	G	G	G	synonymous	Lysine decarboxylase, constitutive	E	Amino acid transport and metabolism	METABOLISM
KP01793	CODING	4289202	4291110	4291391	-	94	C	T	T	F	F	F	synonymous	Lysine decarboxylase, constitutive	E	Amino acid transport and metabolism	METABOLISM
KP01814	CODING	4314947	4315396	4315771	+	150	G	A	A	A	A	A	synonymous	2,3,4,5-tetrahydropyridine-2,6-dicarboxylate N-succinyltransferase	E	Amino acid transport and metabolism	METABOLISM
KP01814	CODING	4314947	4315750	4315771	+	268	A	G	G	E	E	E	synonymous	2,3,4,5-tetrahydropyridine-2,6-dicarboxylate N-succinyltransferase	E	Amino acid transport and metabolism	METABOLISM
KP01824	CODING	4325122	4325667	4326402	+	182	T	C	C	N	N	N	synonymous	Glutamate-1-semialdehyde 2,1-aminomutase	E	Amino acid transport and metabolism	METABOLISM
KP01824	CODING	4325122	4326300	4326402	+	393	G	C	C	L	L	L	synonymous	Glutamate-1-semialdehyde 2,1-aminomutase	E	Amino acid transport and metabolism	METABOLISM
KP01873	CODING	4376703	4377471	4379300	-	610	G	A	A	K	K	K	synonymous	Aconitate hydratase	E	Amino acid transport and metabolism	METABOLISM
KP01873	CODING	4376703	4378839	4379300	-	154	A	G	G	E	E	E	synonymous	Aconitate hydratase	E	Amino acid transport and metabolism	METABOLISM
KP01883	CODING	4390419	4390988	4391789	+	190	T	C	C	D	D	D	synonymous	Aromatic amino acid transport protein aroP	E	Amino acid transport and metabolism	METABOLISM
KP01921	CODING	4431367	4431582	4432938	+	72	C	T	T	A	A	A	synonymous	2-isopropylmalate synthase	E	Amino acid transport and metabolism	METABOLISM
KP01921	CODING	4431367	4432218	4432938	+	284	T	C	C	N	N	N	synonymous	2-isopropylmalate synthase	E	Amino acid transport and metabolism	METABOLISM
KP01926	CODING	4438488	4438979	4439351	+	164	T	C	C	A	A	A	synonymous	Shikimate dehydrogenase	E	Amino acid transport and metabolism	METABOLISM
KP01927	CODING	4439359	4440235	4440576	+	293	C	T	T	L	L	L	synonymous	Inner membrane transport protein	E	Amino acid transport and metabolism	METABOLISM
KP01927	CODING	4439359	4440477	4440576	+	373	A	G	G	L	L	L	synonymous	Inner membrane transport protein	E	Amino acid transport and metabolism	METABOLISM
KP01930	CODING	4442630	4442798	4443838	+	57	C	G	G	L	V	V	missense	D-galactonate transporter	E	Amino acid transport and metabolism	METABOLISM
KP01930	CODING	4442630	4443172	4443838	+	181	T	G	G	D	E	E	missense	D-galactonate transporter	E	Amino acid transport and metabolism	METABOLISM
KP01931	CODING	4443872	4444775	4445056	-	94	A	G	G	A	A	A	synonymous	Sugar efflux transporter A	E	Amino acid transport and metabolism	METABOLISM
KP01934	CODING	4445564	4445968	4447219	+	135	A	C	C	P	P	P	synonymous	HTH-type transcriptional regulator sgrR	E	Amino acid transport and metabolism	METABOLISM
KP01934	CODING	4445564	4446160	4447219	+	199	G	C	C	A	A	A	synonymous	HTH-type transcriptional regulator sgrR	E	Amino acid transport and metabolism	METABOLISM
KP01934	CODING	4445564	4446931	4447219	+	456	T	C	C	S	S	S	synonymous	HTH-type transcriptional regulator sgrR	E	Amino acid transport and metabolism	METABOLISM
KP01934	CODING	4445564	4447006	4447219	+	481	C	T	T	I	I	I	synonymous	HTH-type transcriptional regulator sgrR	E	Amino acid transport and metabolism	METABOLISM
KP01965	CODING	4483206	4484061	4484381	-	107	A	C	C	L	L	L	synonymous	Carbamoyl-phosphate synthase small chain	E	Amino acid transport and metabolism	METABOLISM
KP01965	CODING	4483206	4484118	4484381	-	88	T	G	G	G	G	G	synonymous	Carbamoyl-phosphate synthase small chain	E	Amino acid transport and metabolism	METABOLISM
KP01967	CODING	4484812	4484893	4485633	-	247	T	C	C	A	A	A	synonymous	Dihydrodipicolinate reductase	E	Amino acid transport and metabolism	METABOLISM
KP01967	CODING	4484812	4485076	4485633	-	186	C	T	T	L	L	L	synonymous	Dihydrodipicolinate reductase	E	Amino acid transport and metabolism	METABOLISM
KP01967	CODING	4484812	4485202	4485633	-	144	A	G	G	A	A	A	synonymous	Dihydrodipicolinate reductase	E	Amino acid transport and metabolism	METABOLISM
KP01985	CODING	4503158	4503922	4504462	-	181	T	A	A	S	T	T	missense	Putative proline/betaine transporter	E	Amino acid transport and metabolism	METABOLISM
KP01985	CODING	4503158	4503611	4504462	-	284	T	C	C	S	S	S	synonymous	Putative proline/betaine transporter	E	Amino acid transport and metabolism	METABOLISM
KP01988	CODING	4506425	4506907	4507855	+	161	A	G	G	V	V	V	synonymous	Uncharacterized transporter yaaJ	E	Amino acid transport and metabolism	METABOLISM
KP01993	CODING	4511682	4513242	4514138	-	299	A	G	G	E	E	E	synonymous	Bifunctional aspartokinase/homoserine dehydrogenase 1	E	Amino acid transport and metabolism	METABOLISM
KP01993	CODING	4511682	4513338	4514138	-	267	T	C	C	T	T	T	synonymous	Bifunctional aspartokinase/homoserine dehydrogenase 1	E	Amino acid transport and metabolism	METABOLISM
KP02007	CODING	4525566	4526654	4527212	+	363	C	T	T	S	S	S	synonymous	Uncharacterized ABC transporter ATP-binding protein yjjK	E	Amino acid transport and metabolism	METABOLISM
KP02071	CODING	4136455	4137223	4137828	-	202	T	G	G	V	V	V	synonymous	Proline-specific permease proY	E	Amino acid transport and metabolism	METABOLISM
KP02087	CODING	4151934	4152102	4152749	+	57	G	A	A	G	S	S	missense	Pyrroline-5-carboxylate reductase	E	Amino acid transport and metabolism	METABOLISM
KP02087	CODING	4151934	4152569	4152749	+	212	T	C	C	G	G	G	synonymous	Pyrroline-5-carboxylate reductase	E	Amino acid transport and metabolism	METABOLISM
KP02091	CODING	4155306	4155348	4156505	-	386	G	A	A	Q	Q	Q	synonymous	Multidrug resistance protein mdtG	E	Amino acid transport and metabolism	METABOLISM
KP02110	CODING	4172152	4173454	4173561	-	36	C	T	T	F	F	F	synonymous	Probable S-methylmethionine permease	E	Amino acid transport and metabolism	METABOLISM
KP02111	CODING	4173835	4174392	4175214	+	186	A	C	T	E	D	D	missense	Uncharacterized amino acid permease	E	Amino acid transport and metabolism	METABOLISM
KP02111	CODING	4173835	4174269	4175214	+	145	T	C	C	I	I	I	synonymous	Uncharacterized amino acid permease	E	Amino acid transport and metabolism	METABOLISM
KP02111	CODING	4173835	4175104	4175214	+	424	C	T	T	L	L	L	synonymous	Uncharacterized amino acid permease	E	Amino acid transport and metabolism	METABOLISM
KP02113	CODING	4176609	4176893	4177385	+	95	A	C	C	A	A	A	synonymous	Ethanolamine ammonia-lyase light chain	E	Amino acid transport and metabolism	METABOLISM
KP02115	CODING	4177930	4178649	4179066	+	240	A	G	G	Q	Q	Q	synonymous	-	E	Amino acid transport and metabolism	METABOLISM
KP02115	CODING	4177930	4178925	4179066	+	332	G	A	A	V	V	V	synonymous	-	E	Amino acid transport and metabolism	METABOLISM
KP02122	CODING	4183062	4183256	4183922	+	65	T	C	C	S	S	S	synonymous	Amino acid ABC superfamily ATP binding cassette transporter, binding protein	E	Amino acid transport and metabolism	METABOLISM
KP02123	CODING	4183924	4184339	4184742	+	139	A	G	G	Q	R	R	missense	Amino acid ABC superfamily ATP binding cassette transporter, ABC protein	E	Amino acid transport and metabolism	METABOLISM
KP02123	CODING	4183924	4184181	4184742	+	86	G	C	C	P	P	P	synonymous	Amino acid ABC superfamily ATP binding cassette transporter, ABC protein	E	Amino acid transport and metabolism	METABOLISM
KP02124	CODING	4184739	4185053	4185491	+	105	T	C	C	G	G	G	synonymous	Amino acid ABC superfamily ATP binding cassette transporter, membrane protein	E	Amino acid transport and metabolism	METABOLISM
KP02135	CODING	4196556	4196603	4197440	+	16	A	G	G	Q	Q	Q	synonymous	Phosphonate transport system permease protein	E	Amino acid transport and metabolism	METABOLISM
KP02135	CODING	4196556	4196994	4197440	+	147	T	C	C	L	L	L	synonymous	Phosphonate transport system permease protein	E	Amino acid transport and metabolism	METABOLISM
KP02135	CODING	4196556	4197032	4197440	+	159	C	A	A	A	A	A	synonymous	Phosphonate transport system permease protein	E	Amino acid transport and metabolism	METABOLISM
KP02135	CODING	4196556	4197065	4197440	+	170	T	C	C	G	G	G	synonymous	Phosphonate transport system permease protein	E	Amino acid transport and metabolism	METABOLISM
KP02138	CODING	4199286	4199345	4200179	-	279	G	A	A	V	M	M	missense	conserved hypothetical protein	E	Amino acid transport and metabolism	METABOLISM
KP02179	CODING	786533	787038	789406	+	169	A	G	G	N	S	S	missense	Glycine dehydrogenase [decarboxylating]	E	Amino acid transport and metabolism	METABOLISM
KP02179	CODING	786533	787111	789406	+	193	T	C	C	T	T	T	synonymous	Glycine dehydrogenase [decarboxylating]	E	Amino acid transport and metabolism	METABOLISM
KP02179	CODING	786533	787270	789406	+	246	C	T	T	A	A	A	synonymous	Glycine dehydrogenase [decarboxylating]	E	Amino acid transport and metabolism	METABOLISM
KP02179	CODING	786533	788977	789406	+	815	T	C	C	C	C	C	synonymous	Glycine dehydrogenase [decarboxylating]	E	Amino acid transport and metabolism	METABOLISM
KP02179	CODING	786533	789206	789406	+	892	T	C	C	L	L	L	synonymous	Glycine dehydrogenase [decarboxylating]	E	Amino acid transport and metabolism	METABOLISM
KP02202	CODING	809732	810547	811123	-	193	T	G	G	F	V	V	missense	Uncharacterized transporter yebQ	E	Amino acid transport and metabolism	METABOLISM
KP02215	CODING	820476	821327	822029	+	284	T	C	C	A	A	A	synonymous	Uncharacterized transporter yclF	E	Amino acid transport and metabolism	METABOLISM
KP02215	CODING	820476	821363	822029	+	296	G	A	A	V	V	V	synonymous	Uncharacterized transporter yclF	E	Amino acid transport and metabolism	METABOLISM
KP02224	CODING	829447	829834	830352	-	173	C	T	T	N	N	N	synonymous	Protein fimH	E	Amino acid transport and metabolism	METABOLISM
KP02224	CODING	829447	829843	830352	-	170	T	C	C	I	I	I	synonymous	Protein fimH	E	Amino acid transport and metabolism	METABOLISM
KP02224	CODING	829447	829870	830352	-	161	T	C	C	S	S	S	synonymous	Protein fimH	E	Amino acid transport and metabolism	METABOLISM
KP02258	CODING	862489	863038	863730	+	184	C	T	T	L	L	L	synonymous	Raffinose permease	E	Amino acid transport and metabolism	METABOLISM
KP02262	CODING	868011	868226	869138	-	305	A	G	G	S	G	G	missense	sn-glycerol-3-phosphate import ATP-binding protein UgpC	E	Amino acid transport and metabolism	METABOLISM
KP02267	CODING	873598	873639	874860	+	14	A	G	G	A	A	A	synonymous	Diaminopimelate decarboxylase	E	Amino acid transport and metabolism	METABOLISM
KP02267	CODING	873598	873660	874860	+	21	C	G	G	P	P	P	synonymous	Diaminopimelate decarboxylase	E	Amino acid transport and metabolism	METABOLISM
KP02267	CODING	873598	873675	874860	+	26	T	C	C	C	C	C	synonymous	Diaminopimelate decarboxylase	E	Amino acid transport and metabolism	METABOLISM
KP02267	CODING	873598	873717	874860	+	40	T	A	A	I	I	I	synonymous	Diaminopimelate decarboxylase	E	Amino acid transport and metabolism	METABOLISM
KP02298	CODING	910970	911716	912046	+	249	T	C	C	N	N	N	synonymous	Threonine-phosphate decarboxylase	E	Amino acid transport and metabolism	METABOLISM
KP02338	CODING	942919	942996	943596	+	26	G	A	A	L	L	L	synonymous	Cobalt transport protein CbiQ	E	Amino acid transport and metabolism	METABOLISM
KP02339	CODING	943605	944168	944429	+	188	C	G	G	R	R	R	synonymous	Cobalt import ATP-binding protein CbiO	E	Amino acid transport and metabolism	METABOLISM
KP02339	CODING	943605	944246	944429	+	214	G	A	A	V	V	V	synonymous	Cobalt import ATP-binding protein CbiO	E	Amino acid transport and metabolism	METABOLISM
KP02346	CODING	950670	950872	951875	-	335	A	G	G	D	G	G	missense	Cysteine sulfinate desulfinase	E	Amino acid transport and metabolism	METABOLISM
KP02346	CODING	950670	951459	951875	-	139	G	A	A	K	K	K	synonymous	Cysteine sulfinate desulfinase	E	Amino acid transport and metabolism	METABOLISM
KP02346	CODING	950670	951798	951875	-	26	C	G	G	A	A	A	synonymous	Cysteine sulfinate desulfinase	E	Amino acid transport and metabolism	METABOLISM
KP02355	CODING	959649	959772	960920	-	383	T	C	C	T	T	T	synonymous	L-fucose-proton symporter	E	Amino acid transport and metabolism	METABOLISM
KP02367	CODING	973354	973953	974775	+	200	G	A	A	L	L	L	synonymous	Possible metabolite transport protein	E	Amino acid transport and metabolism	METABOLISM
KP02370	CODING	977135	978236	978502	-	89	T	C	C	D	D	D	synonymous	L-serine dehydratase 2	E	Amino acid transport and metabolism	METABOLISM
KP02371	CODING	978568	979102	979857	-	252	T	G	G	A	A	A	synonymous	Serine transporter	E	Amino acid transport and metabolism	METABOLISM
KP02380	CODING	985980	987182	987332	+	401	A	G	G	P	P	P	synonymous	Probable glucarate transporter	E	Amino acid transport and metabolism	METABOLISM
KP02398	CODING	1008783	1009226	1009517	+	148	T	C	C	N	N	N	synonymous	Phosphoadenosine phosphosulfate reductase	E	Amino acid transport and metabolism	METABOLISM
KP02401	CODING	1012299	1012652	1013207	+	118	C	G	G	G	G	G	synonymous	Sulfate adenylyltransferase subunit 2	E	Amino acid transport and metabolism	METABOLISM
KP02413	CODING	1194482	1195148	1195642	-	165	A	G	G	G	G	G	synonymous	Bifunctional P-protein	E	Amino acid transport and metabolism	METABOLISM
KP02415	CODING	1192429	1192647	1193550	+	73	T	C	C	D	D	D	synonymous	Bifunctional T-protein	E	Amino acid transport and metabolism	METABOLISM
KP02416	CODING	1191349	1191921	1192419	+	191	T	C	C	D	D	D	synonymous	Phospho-2-dehydro-3-deoxyheptonate aldolase, Tyr-sensitive	E	Amino acid transport and metabolism	METABOLISM
KP02427	CODING	1182191	1182547	1182982	-	146	C	T	T	L	L	L	synonymous	Cytochrome c assembly protein	E	Amino acid transport and metabolism	METABOLISM
KP02448	CODING	1161389	1161590	1162195	-	202	G	A	A	A	A	A	synonymous	Cystine-binding periplasmic protein	E	Amino acid transport and metabolism	METABOLISM
KP02448	CODING	1161389	1161611	1162195	-	195	C	T	T	A	A	A	synonymous	Cystine-binding periplasmic protein	E	Amino acid transport and metabolism	METABOLISM
KP02448	CODING	1161389	1161770	1162195	-	142	C	T	T	G	G	G	synonymous	Cystine-binding periplasmic protein	E	Amino acid transport and metabolism	METABOLISM
KP02448	CODING	1161389	1162025	1162195	-	57	C	T	T	N	N	N	synonymous	Cystine-binding periplasmic protein	E	Amino acid transport and metabolism	METABOLISM
KP02449	CODING	1159838	1161008	1161358	-	117	A	G	G	L	L	L	synonymous	Amino acid ABC transporter, permease protein/ATP-binding protein	E	Amino acid transport and metabolism	METABOLISM
KP02451	CODING	1158171	1158438	1159103	-	222	C	T	T	N	N	N	synonymous	Glyoxylate/hydroxypyruvate reductase A	E	Amino acid transport and metabolism	METABOLISM
KP02499	CODING	4586710	4586790	4588080	+	27	A	G	G	K	K	K	synonymous	4-hydroxyphenylacetate permease domain-containing protein	E	Amino acid transport and metabolism	METABOLISM
KP02499	CODING	4586710	4586937	4588080	+	76	T	C	C	Y	Y	Y	synonymous	4-hydroxyphenylacetate permease domain-containing protein	E	Amino acid transport and metabolism	METABOLISM
KP02499	CODING	4586710	4586964	4588080	+	85	T	C	C	P	P	P	synonymous	4-hydroxyphenylacetate permease domain-containing protein	E	Amino acid transport and metabolism	METABOLISM
KP02499	CODING	4586710	4587162	4588080	+	151	T	C	C	Y	Y	Y	synonymous	4-hydroxyphenylacetate permease domain-containing protein	E	Amino acid transport and metabolism	METABOLISM
KP02499	CODING	4586710	4587282	4588080	+	191	G	A	A	Q	Q	Q	synonymous	4-hydroxyphenylacetate permease domain-containing protein	E	Amino acid transport and metabolism	METABOLISM
KP02499	CODING	4586710	4587633	4588080	+	308	C	T	T	T	T	T	synonymous	4-hydroxyphenylacetate permease domain-containing protein	E	Amino acid transport and metabolism	METABOLISM
KP02499	CODING	4586710	4587672	4588080	+	321	G	C	C	R	R	R	synonymous	4-hydroxyphenylacetate permease domain-containing protein	E	Amino acid transport and metabolism	METABOLISM
KP02499	CODING	4586710	4587747	4588080	+	346	A	G	G	T	T	T	synonymous	4-hydroxyphenylacetate permease domain-containing protein	E	Amino acid transport and metabolism	METABOLISM
KP02499	CODING	4586710	4587852	4588080	+	381	A	G	G	Q	Q	Q	synonymous	4-hydroxyphenylacetate permease domain-containing protein	E	Amino acid transport and metabolism	METABOLISM
KP02499	CODING	4586710	4587885	4588080	+	392	C	T	T	A	A	A	synonymous	4-hydroxyphenylacetate permease domain-containing protein	E	Amino acid transport and metabolism	METABOLISM
KP02523	CODING	1023316	1024045	1024518	-	158	C	T	T	S	S	S	synonymous	Uncharacterized MFS-type transporter	E	Amino acid transport and metabolism	METABOLISM
KP02523	CODING	1023316	1024477	1024518	-	14	C	T	T	G	G	G	synonymous	Uncharacterized MFS-type transporter	E	Amino acid transport and metabolism	METABOLISM
KP02546	CODING	1050390	1050780	1052099	-	440	A	G	G	A	A	A	synonymous	uncharacterized thiamin pyrophosphate enzyme	E	Amino acid transport and metabolism	METABOLISM
KP02546	CODING	1050390	1050906	1052099	-	398	G	T	T	A	A	A	synonymous	uncharacterized thiamin pyrophosphate enzyme	E	Amino acid transport and metabolism	METABOLISM
KP02546	CODING	1050390	1051227	1052099	-	291	G	A	A	A	A	A	synonymous	uncharacterized thiamin pyrophosphate enzyme	E	Amino acid transport and metabolism	METABOLISM
KP02546	CODING	1050390	1051317	1052099	-	261	T	C	C	T	T	T	synonymous	uncharacterized thiamin pyrophosphate enzyme	E	Amino acid transport and metabolism	METABOLISM
KP02615	CODING	1118661	1119213	1120199	-	329	C	T	T	H	H	H	synonymous	Multidrug resistance protein B	E	Amino acid transport and metabolism	METABOLISM
KP02615	CODING	1118661	1119333	1120199	-	289	G	A	A	V	V	V	synonymous	Multidrug resistance protein B	E	Amino acid transport and metabolism	METABOLISM
KP02695	CODING	5146389	5146437	5146646	-	70	C	T	T	V	V	V	synonymous	Acetolactate synthase isozyme 2 small subunit	E	Amino acid transport and metabolism	METABOLISM
KP02697	CODING	5143532	5143664	5145304	-	547	G	A	A	E	E	E	synonymous	Dihydroxy-acid dehydratase	E	Amino acid transport and metabolism	METABOLISM
KP02697	CODING	5143532	5144741	5145304	-	188	A	G	G	S	S	S	synonymous	Dihydroxy-acid dehydratase	E	Amino acid transport and metabolism	METABOLISM
KP02697	CODING	5143532	5144954	5145304	-	117	G	T	T	V	V	V	synonymous	Dihydroxy-acid dehydratase	E	Amino acid transport and metabolism	METABOLISM
KP02697	CODING	5143532	5144987	5145304	-	106	T	C	C	A	A	A	synonymous	Dihydroxy-acid dehydratase	E	Amino acid transport and metabolism	METABOLISM
KP02700	CODING	5139470	5139575	5140945	-	457	A	G	G	Q	Q	Q	synonymous	Ketol-acid reductoisomerase	E	Amino acid transport and metabolism	METABOLISM
KP02700	CODING	5139470	5139992	5140945	-	318	A	G	G	A	A	A	synonymous	Ketol-acid reductoisomerase	E	Amino acid transport and metabolism	METABOLISM
KP02757	CODING	716671	717263	717759	-	166	G	A	A	G	E	E	missense	Cystathionine beta-lyase	E	Amino acid transport and metabolism	METABOLISM
KP02757	CODING	716671	717298	717759	-	154	T	C	C	F	F	F	synonymous	Cystathionine beta-lyase	E	Amino acid transport and metabolism	METABOLISM
KP02762	CODING	712882	713104	714063	+	75	T	C	C	L	L	L	synonymous	Uncharacterized aminotransferase	E	Amino acid transport and metabolism	METABOLISM
KP02762	CODING	712882	713574	714063	+	231	A	G	G	Q	Q	Q	synonymous	Uncharacterized aminotransferase	E	Amino acid transport and metabolism	METABOLISM
KP02762	CODING	712882	713601	714063	+	240	G	A	A	K	K	K	synonymous	Uncharacterized aminotransferase	E	Amino acid transport and metabolism	METABOLISM
KP02771	CODING	704140	704536	705591	+	133	T	C	C	L	L	L	synonymous	Uncharacterized sodium: galactoside symporter	E	Amino acid transport and metabolism	METABOLISM
KP02816	CODING	659562	659929	661436	-	503	G	A	A	G	E	E	missense	Urease subunit alpha	E	Amino acid transport and metabolism	METABOLISM
KP02816	CODING	659562	660129	661436	-	436	G	A	A	S	S	S	synonymous	Urease subunit alpha	E	Amino acid transport and metabolism	METABOLISM
KP02816	CODING	659562	660936	661436	-	167	T	C	C	A	A	A	synonymous	Urease subunit alpha	E	Amino acid transport and metabolism	METABOLISM
KP02816	CODING	659562	661137	661436	-	100	T	C	C	G	G	G	synonymous	Urease subunit alpha	E	Amino acid transport and metabolism	METABOLISM
KP02816	CODING	659562	661212	661436	-	75	T	C	C	I	I	I	synonymous	Urease subunit alpha	E	Amino acid transport and metabolism	METABOLISM
KP02816	CODING	659562	661263	661436	-	58	G	A	A	G	G	G	synonymous	Urease subunit alpha	E	Amino acid transport and metabolism	METABOLISM
KP02816	CODING	659562	661331	661436	-	36	C	T	T	L	L	L	synonymous	Urease subunit alpha	E	Amino acid transport and metabolism	METABOLISM
KP02820	CODING	656618	657158	657235	-	26	G	A	A	A	A	A	synonymous	Urease accessory protein ureG	E	Amino acid transport and metabolism	METABOLISM
KP02854	CODING	621006	621051	622385	-	445	A	G	G	A	A	A	synonymous	Putrescine aminotransferase	E	Amino acid transport and metabolism	METABOLISM
KP02854	CODING	621006	621198	622385	-	396	C	T	T	V	V	V	synonymous	Putrescine aminotransferase	E	Amino acid transport and metabolism	METABOLISM
KP02854	CODING	621006	621600	622385	-	262	T	C	C	D	D	D	synonymous	Putrescine aminotransferase	E	Amino acid transport and metabolism	METABOLISM
KP02859	CODING	616731	617292	617765	+	188	A	G	G	I	V	V	missense	Autoinducer 2 import system permease protein lsrC	E	Amino acid transport and metabolism	METABOLISM
KP02859	CODING	616731	617096	617765	+	122	C	T	T	G	G	G	synonymous	Autoinducer 2 import system permease protein lsrC	E	Amino acid transport and metabolism	METABOLISM
KP02859	CODING	616731	617651	617765	+	307	T	C	C	R	R	R	synonymous	Autoinducer 2 import system permease protein lsrC	E	Amino acid transport and metabolism	METABOLISM
KP02874	CODING	597773	598235	599074	-	280	T	C	C	C	C	C	synonymous	D-galactonate transporter family protein	E	Amino acid transport and metabolism	METABOLISM
KP02908	CODING	4238204	4238375	4239487	+	58	T	C	C	L	L	L	synonymous	4-aminobutyrate aminotransferase bifunctional protein	E	Amino acid transport and metabolism	METABOLISM
KP02942	CODING	4268779	4268985	4269969	-	329	G	A	A	V	I	I	missense	Uncharacterized MFS general substrate transporter	E	Amino acid transport and metabolism	METABOLISM
KP02942	CODING	4268779	4269390	4269969	-	194	A	C	C	M	L	L	missense	Uncharacterized MFS general substrate transporter	E	Amino acid transport and metabolism	METABOLISM
KP02942	CODING	4268779	4268923	4269969	-	349	C	T	T	G	G	G	synonymous	Uncharacterized MFS general substrate transporter	E	Amino acid transport and metabolism	METABOLISM
KP02942	CODING	4268779	4268932	4269969	-	346	C	G	G	S	S	S	synonymous	Uncharacterized MFS general substrate transporter	E	Amino acid transport and metabolism	METABOLISM
KP02942	CODING	4268779	4269031	4269969	-	313	G	C	C	V	V	V	synonymous	Uncharacterized MFS general substrate transporter	E	Amino acid transport and metabolism	METABOLISM
KP02942	CODING	4268779	4269117	4269969	-	285	T	C	C	L	L	L	synonymous	Uncharacterized MFS general substrate transporter	E	Amino acid transport and metabolism	METABOLISM
KP02942	CODING	4268779	4269313	4269969	-	219	C	T	T	A	A	A	synonymous	Uncharacterized MFS general substrate transporter	E	Amino acid transport and metabolism	METABOLISM
KP02942	CODING	4268779	4269331	4269969	-	213	C	T	T	Y	Y	Y	synonymous	Uncharacterized MFS general substrate transporter	E	Amino acid transport and metabolism	METABOLISM
KP02942	CODING	4268779	4269448	4269969	-	174	C	T	T	S	S	S	synonymous	Uncharacterized MFS general substrate transporter	E	Amino acid transport and metabolism	METABOLISM
KP02942	CODING	4268779	4269493	4269969	-	159	G	C	C	T	T	T	synonymous	Uncharacterized MFS general substrate transporter	E	Amino acid transport and metabolism	METABOLISM
KP02942	CODING	4268779	4269508	4269969	-	154	T	C	C	F	F	F	synonymous	Uncharacterized MFS general substrate transporter	E	Amino acid transport and metabolism	METABOLISM
KP02942	CODING	4268779	4269568	4269969	-	134	C	T	T	G	G	G	synonymous	Uncharacterized MFS general substrate transporter	E	Amino acid transport and metabolism	METABOLISM
KP02942	CODING	4268779	4269595	4269969	-	125	G	A	A	A	A	A	synonymous	Uncharacterized MFS general substrate transporter	E	Amino acid transport and metabolism	METABOLISM
KP02942	CODING	4268779	4269742	4269969	-	76	C	G	G	V	V	V	synonymous	Uncharacterized MFS general substrate transporter	E	Amino acid transport and metabolism	METABOLISM
KP02942	CODING	4268779	4269750	4269969	-	74	T	C	C	L	L	L	synonymous	Uncharacterized MFS general substrate transporter	E	Amino acid transport and metabolism	METABOLISM
KP02942	CODING	4268779	4269943	4269969	-	9	T	C	C	T	T	T	synonymous	Uncharacterized MFS general substrate transporter	E	Amino acid transport and metabolism	METABOLISM
KP02955	CODING	466100	467204	467551	-	116	T	G	G	A	A	A	synonymous	Sodium/pantothenate symporter	E	Amino acid transport and metabolism	METABOLISM
KP02996	CODING	3658887	3659058	3660371	+	58	A	C	C	T	P	P	missense	Probable molybdenum transport ATP-binding protein modF	E	Amino acid transport and metabolism	METABOLISM
KP02996	CODING	3658887	3659039	3660371	+	51	G	A	A	R	R	R	synonymous	Probable molybdenum transport ATP-binding protein modF	E	Amino acid transport and metabolism	METABOLISM
KP02996	CODING	3658887	3659087	3660371	+	67	C	T	T	H	H	H	synonymous	Probable molybdenum transport ATP-binding protein modF	E	Amino acid transport and metabolism	METABOLISM
KP02996	CODING	3658887	3659099	3660371	+	71	A	G	G	V	V	V	synonymous	Probable molybdenum transport ATP-binding protein modF	E	Amino acid transport and metabolism	METABOLISM
KP02996	CODING	3658887	3659753	3660371	+	289	A	G	G	P	P	P	synonymous	Probable molybdenum transport ATP-binding protein modF	E	Amino acid transport and metabolism	METABOLISM
KP02996	CODING	3658887	3660362	3660371	+	492	T	C	C	P	P	P	synonymous	Probable molybdenum transport ATP-binding protein modF	E	Amino acid transport and metabolism	METABOLISM
KP03021	CODING	3631927	3632705	3633657	-	318	C	A	A	A	D	D	missense	Urocanate hydratase	E	Amino acid transport and metabolism	METABOLISM
KP03021	CODING	3631927	3632971	3633657	-	229	G	C	C	A	A	A	synonymous	Urocanate hydratase	E	Amino acid transport and metabolism	METABOLISM
KP03022	CODING	3630404	3631424	3631930	-	169	A	C	C	E	D	D	missense	Histidine ammonia-lyase	E	Amino acid transport and metabolism	METABOLISM
KP03022	CODING	3630404	3631642	3631930	-	97	A	G	G	T	A	A	missense	Histidine ammonia-lyase	E	Amino acid transport and metabolism	METABOLISM
KP03022	CODING	3630404	3630659	3631930	-	424	T	G	G	A	A	A	synonymous	Histidine ammonia-lyase	E	Amino acid transport and metabolism	METABOLISM
KP03023	CODING	3628923	3629616	3630305	-	230	G	T	T	P	P	P	synonymous	Uncharacterized amino acid/polyamine transporter	E	Amino acid transport and metabolism	METABOLISM
KP03151	CODING	1709990	1710342	1711405	-	355	C	T	T	A	V	V	missense	Putative multidrug resistance protein mdtD	E	Amino acid transport and metabolism	METABOLISM
KP03151	CODING	1709990	1710052	1711405	-	452	C	A	A	R	R	R	synonymous	Putative multidrug resistance protein mdtD	E	Amino acid transport and metabolism	METABOLISM
KP03151	CODING	1709990	1710140	1711405	-	422	C	T	T	S	S	S	synonymous	Putative multidrug resistance protein mdtD	E	Amino acid transport and metabolism	METABOLISM
KP03151	CODING	1709990	1710353	1711405	-	351	C	G	G	G	G	G	synonymous	Putative multidrug resistance protein mdtD	E	Amino acid transport and metabolism	METABOLISM
KP03151	CODING	1709990	1710878	1711405	-	176	T	C	C	V	V	V	synonymous	Putative multidrug resistance protein mdtD	E	Amino acid transport and metabolism	METABOLISM
KP03151	CODING	1709990	1711079	1711405	-	109	A	G	G	G	G	G	synonymous	Putative multidrug resistance protein mdtD	E	Amino acid transport and metabolism	METABOLISM
KP03156	CODING	1703961	1704169	1704734	+	70	A	G	G	E	G	G	missense	Uncharacterized ABC transporter	E	Amino acid transport and metabolism	METABOLISM
KP03156	CODING	1703961	1704658	1704734	+	233	T	C	C	M	T	T	missense	Uncharacterized ABC transporter	E	Amino acid transport and metabolism	METABOLISM
KP03156	CODING	1703961	1704323	1704734	+	121	G	A	A	L	L	L	synonymous	Uncharacterized ABC transporter	E	Amino acid transport and metabolism	METABOLISM
KP03160	CODING	1699458	1699495	1701179	+	13	A	C	C	Q	P	P	missense	Probable D,D-dipeptide-binding periplasmic protein ddpA	E	Amino acid transport and metabolism	METABOLISM
KP03160	CODING	1699458	1700278	1701179	+	274	A	G	G	H	R	R	missense	Probable D,D-dipeptide-binding periplasmic protein ddpA	E	Amino acid transport and metabolism	METABOLISM
KP03163	CODING	1695997	1696131	1697274	+	45	T	C	C	F	F	F	synonymous	D-arabinitol transporter	E	Amino acid transport and metabolism	METABOLISM
KP03163	CODING	1695997	1696296	1697274	+	100	A	C	C	L	L	L	synonymous	D-arabinitol transporter	E	Amino acid transport and metabolism	METABOLISM
KP03163	CODING	1695997	1696305	1697274	+	103	T	C	C	A	A	A	synonymous	D-arabinitol transporter	E	Amino acid transport and metabolism	METABOLISM
KP03163	CODING	1695997	1697010	1697274	+	338	A	G	G	V	V	V	synonymous	D-arabinitol transporter	E	Amino acid transport and metabolism	METABOLISM
KP03170	CODING	1686911	1687893	1688194	-	101	T	G	G	V	G	G	missense	Ribitol transporter	E	Amino acid transport and metabolism	METABOLISM
KP03170	CODING	1686911	1687055	1688194	-	380	C	T	T	Y	Y	Y	synonymous	Ribitol transporter	E	Amino acid transport and metabolism	METABOLISM
KP03170	CODING	1686911	1687709	1688194	-	162	A	G	G	P	P	P	synonymous	Ribitol transporter	E	Amino acid transport and metabolism	METABOLISM
KP03189	CODING	1669020	1669170	1669967	+	51	T	C	C	L	L	L	synonymous	Putative osmoprotectant uptake system ATP-binding protein yehX	E	Amino acid transport and metabolism	METABOLISM
KP03221	CODING	516356	516985	517639	-	219	A	G	G	T	A	A	missense	Uncharacterized MFS general substrate transporter	E	Amino acid transport and metabolism	METABOLISM
KP03221	CODING	516356	517472	517639	-	56	T	C	C	Y	Y	Y	synonymous	Uncharacterized MFS general substrate transporter	E	Amino acid transport and metabolism	METABOLISM
KP03240	CODING	533187	533708	533969	+	174	G	T	T	G	G	G	synonymous	Probable phospholipid ABC transporter permease protein mlaE	E	Amino acid transport and metabolism	METABOLISM
KP03290	CODING	3707788	3708269	3708444	-	59	A	G	G	H	R	R	missense	Allophanate hydrolase subunit 1 domain-containing protein	E	Amino acid transport and metabolism	METABOLISM
KP03290	CODING	3707788	3708070	3708444	-	125	C	T	T	Y	Y	Y	synonymous	Allophanate hydrolase subunit 1 domain-containing protein	E	Amino acid transport and metabolism	METABOLISM
KP03290	CODING	3707788	3708094	3708444	-	117	T	C	C	V	V	V	synonymous	Allophanate hydrolase subunit 1 domain-containing protein	E	Amino acid transport and metabolism	METABOLISM
KP03290	CODING	3707788	3708115	3708444	-	110	G	T	T	G	G	G	synonymous	Allophanate hydrolase subunit 1 domain-containing protein	E	Amino acid transport and metabolism	METABOLISM
KP03292	CODING	3709512	3710588	3710948	+	359	C	T	T	G	G	G	synonymous	Inner membrane transporter ybgH	E	Amino acid transport and metabolism	METABOLISM
KP03292	CODING	3709512	3710720	3710948	+	403	C	T	T	I	I	I	synonymous	Inner membrane transporter ybgH	E	Amino acid transport and metabolism	METABOLISM
KP03308	CODING	3727349	3728093	3728752	-	220	T	C	C	Y	Y	Y	synonymous	OprD-like protein	E	Amino acid transport and metabolism	METABOLISM
KP03362	CODING	3784666	3785270	3785826	-	186	G	C	C	G	A	A	missense	Aminotransferase ybdL	E	Amino acid transport and metabolism	METABOLISM
KP03362	CODING	3784666	3785437	3785826	-	130	T	C	C	P	P	P	synonymous	Aminotransferase ybdL	E	Amino acid transport and metabolism	METABOLISM
KP03368	CODING	3791032	3791037	3792534	+	2	C	G	G	D	E	E	missense	Uncharacterized ABC transporter	E	Amino acid transport and metabolism	METABOLISM
KP03368	CODING	3791032	3791774	3792534	+	248	A	G	G	H	R	R	missense	Uncharacterized ABC transporter	E	Amino acid transport and metabolism	METABOLISM
KP03368	CODING	3791032	3792203	3792534	+	391	C	G	G	A	G	G	missense	Uncharacterized ABC transporter	E	Amino acid transport and metabolism	METABOLISM
KP03368	CODING	3791032	3792530	3792534	+	500	T	C	C	L	P	P	missense	Uncharacterized ABC transporter	E	Amino acid transport and metabolism	METABOLISM
KP03368	CODING	3791032	3791046	3792534	+	5	C	T	T	G	G	G	synonymous	Uncharacterized ABC transporter	E	Amino acid transport and metabolism	METABOLISM
KP03368	CODING	3791032	3791106	3792534	+	25	A	G	G	E	E	E	synonymous	Uncharacterized ABC transporter	E	Amino acid transport and metabolism	METABOLISM
KP03368	CODING	3791032	3791169	3792534	+	46	C	T	T	G	G	G	synonymous	Uncharacterized ABC transporter	E	Amino acid transport and metabolism	METABOLISM
KP03368	CODING	3791032	3791181	3792534	+	50	T	C	C	A	A	A	synonymous	Uncharacterized ABC transporter	E	Amino acid transport and metabolism	METABOLISM
KP03368	CODING	3791032	3791196	3792534	+	55	G	C	C	A	A	A	synonymous	Uncharacterized ABC transporter	E	Amino acid transport and metabolism	METABOLISM
KP03368	CODING	3791032	3791241	3792534	+	70	T	C	C	I	I	I	synonymous	Uncharacterized ABC transporter	E	Amino acid transport and metabolism	METABOLISM
KP03368	CODING	3791032	3791319	3792534	+	96	C	G	G	L	L	L	synonymous	Uncharacterized ABC transporter	E	Amino acid transport and metabolism	METABOLISM
KP03368	CODING	3791032	3791763	3792534	+	244	C	T	T	T	T	T	synonymous	Uncharacterized ABC transporter	E	Amino acid transport and metabolism	METABOLISM
KP03368	CODING	3791032	3792000	3792534	+	323	G	A	A	P	P	P	synonymous	Uncharacterized ABC transporter	E	Amino acid transport and metabolism	METABOLISM
KP03368	CODING	3791032	3792036	3792534	+	335	A	G	G	P	P	P	synonymous	Uncharacterized ABC transporter	E	Amino acid transport and metabolism	METABOLISM
KP03368	CODING	3791032	3792117	3792534	+	362	T	C	C	A	A	A	synonymous	Uncharacterized ABC transporter	E	Amino acid transport and metabolism	METABOLISM
KP03368	CODING	3791032	3792306	3792534	+	425	T	G	G	L	L	L	synonymous	Uncharacterized ABC transporter	E	Amino acid transport and metabolism	METABOLISM
KP03368	CODING	3791032	3792345	3792534	+	438	G	T	A	R	R	R	synonymous	Uncharacterized ABC transporter	E	Amino acid transport and metabolism	METABOLISM
KP03369	CODING	3792531	3792539	3793520	+	3	C	T	T	T	T	T	synonymous	ABC transporter permease family protein	E	Amino acid transport and metabolism	METABOLISM
KP03369	CODING	3792531	3792638	3793520	+	36	T	G	G	S	S	S	synonymous	ABC transporter permease family protein	E	Amino acid transport and metabolism	METABOLISM
KP03369	CODING	3792531	3792740	3793520	+	70	G	A	A	G	G	G	synonymous	ABC transporter permease family protein	E	Amino acid transport and metabolism	METABOLISM
KP03369	CODING	3792531	3792812	3793520	+	94	T	C	C	S	S	S	synonymous	ABC transporter permease family protein	E	Amino acid transport and metabolism	METABOLISM
KP03369	CODING	3792531	3792881	3793520	+	117	C	G	G	L	L	L	synonymous	ABC transporter permease family protein	E	Amino acid transport and metabolism	METABOLISM
KP03369	CODING	3792531	3792953	3793520	+	141	C	G	G	S	S	S	synonymous	ABC transporter permease family protein	E	Amino acid transport and metabolism	METABOLISM
KP03369	CODING	3792531	3793028	3793520	+	166	T	C	C	A	A	A	synonymous	ABC transporter permease family protein	E	Amino acid transport and metabolism	METABOLISM
KP03369	CODING	3792531	3793037	3793520	+	169	T	C	C	D	D	D	synonymous	ABC transporter permease family protein	E	Amino acid transport and metabolism	METABOLISM
KP03369	CODING	3792531	3793154	3793520	+	208	C	T	T	N	N	N	synonymous	ABC transporter permease family protein	E	Amino acid transport and metabolism	METABOLISM
KP03369	CODING	3792531	3793370	3793520	+	280	G	C	C	G	G	G	synonymous	ABC transporter permease family protein	E	Amino acid transport and metabolism	METABOLISM
KP03380	CODING	3804978	3805652	3806336	+	225	A	G	G	E	E	E	synonymous	Uncharacterized MFS general substrate transporter	E	Amino acid transport and metabolism	METABOLISM
KP03381	CODING	3806362	3807509	3807630	+	383	G	A	A	R	H	H	missense	Histidine acid phosphatase family protein	E	Amino acid transport and metabolism	METABOLISM
KP03402	CODING	3826938	3827511	3828179	-	223	T	C	C	S	S	S	synonymous	Enterobactin exporter entS	E	Amino acid transport and metabolism	METABOLISM
KP03402	CODING	3826938	3828060	3828179	-	40	C	T	T	I	I	I	synonymous	Enterobactin exporter entS	E	Amino acid transport and metabolism	METABOLISM
KP03430	CODING	3859131	3859325	3860795	+	65	A	G	G	E	E	E	synonymous	Choline dehydrogenase	E	Amino acid transport and metabolism	METABOLISM
KP03432	CODING	3861817	3861849	3863385	+	11	A	G	G	L	L	L	synonymous	Probable extracellular solute-binding protein, family 5	E	Amino acid transport and metabolism	METABOLISM
KP03432	CODING	3861817	3862374	3863385	+	186	T	C	C	N	N	N	synonymous	Probable extracellular solute-binding protein, family 5	E	Amino acid transport and metabolism	METABOLISM
KP03432	CODING	3861817	3862917	3863385	+	367	T	C	C	L	L	L	synonymous	Probable extracellular solute-binding protein, family 5	E	Amino acid transport and metabolism	METABOLISM
KP03433	CODING	3863475	3863549	3864527	+	25	T	G	G	L	L	L	synonymous	Uncharacterized ABC transport system permease component	E	Amino acid transport and metabolism	METABOLISM
KP03435	CODING	3865353	3866104	3866189	+	251	A	G	G	Q	R	R	missense	Uncharacterized ABC transport system ATP-binding component	E	Amino acid transport and metabolism	METABOLISM
KP03435	CODING	3865353	3866114	3866189	+	254	G	C	C	A	A	A	synonymous	Uncharacterized ABC transport system ATP-binding component	E	Amino acid transport and metabolism	METABOLISM
KP03436	CODING	3866176	3866325	3866880	+	50	T	C	C	A	A	A	synonymous	Uncharacterized ABC transport system ATP-binding component	E	Amino acid transport and metabolism	METABOLISM
KP03438	CODING	3867909	3868041	3869246	-	402	T	C	C	A	A	A	synonymous	Aminotransferase class-III family protein	E	Amino acid transport and metabolism	METABOLISM
KP03440	CODING	3870245	3870410	3871006	-	199	T	C	C	G	G	G	synonymous	Uncharacterized ABC transporter	E	Amino acid transport and metabolism	METABOLISM
KP03440	CODING	3870245	3870422	3871006	-	195	C	T	T	L	L	L	synonymous	Uncharacterized ABC transporter	E	Amino acid transport and metabolism	METABOLISM
KP03440	CODING	3870245	3870683	3871006	-	108	A	G	G	Q	Q	Q	synonymous	Uncharacterized ABC transporter	E	Amino acid transport and metabolism	METABOLISM
KP03440	CODING	3870245	3870743	3871006	-	88	T	C	C	I	I	I	synonymous	Uncharacterized ABC transporter	E	Amino acid transport and metabolism	METABOLISM
KP03440	CODING	3870245	3870800	3871006	-	69	A	G	G	R	R	R	synonymous	Uncharacterized ABC transporter	E	Amino acid transport and metabolism	METABOLISM
KP03444	CODING	3873365	3874642	3874924	+	426	A	G	G	E	E	E	synonymous	Probable transcriptional regulator, GntR family	E	Amino acid transport and metabolism	METABOLISM
KP03445	CODING	3874921	3875332	3876255	-	308	G	C	C	R	R	R	synonymous	Possible transcriptional regulator, GntR family/aminotransferase, classes I and II	E	Amino acid transport and metabolism	METABOLISM
KP03451	CODING	3881694	3882366	3882647	-	94	A	G	G	A	A	A	synonymous	Probable binding-protein-dependent transport system protein	E	Amino acid transport and metabolism	METABOLISM
KP03483	CODING	3917228	3917873	3918604	-	244	A	G	G	A	A	A	synonymous	Phenylalanine-specific permease	E	Amino acid transport and metabolism	METABOLISM
KP03483	CODING	3917228	3918431	3918604	-	58	T	C	C	G	G	G	synonymous	Phenylalanine-specific permease	E	Amino acid transport and metabolism	METABOLISM
KP03483	CODING	3917228	3918449	3918604	-	52	C	T	T	G	G	G	synonymous	Phenylalanine-specific permease	E	Amino acid transport and metabolism	METABOLISM
KP03488	CODING	3924090	3924440	3925391	+	117	T	C	C	Y	Y	Y	synonymous	possible oxidoreductase protein	E	Amino acid transport and metabolism	METABOLISM
KP03488	CODING	3924090	3924560	3925391	+	157	G	A	A	E	E	E	synonymous	possible oxidoreductase protein	E	Amino acid transport and metabolism	METABOLISM
KP03510	CODING	3944288	3944536	3945370	+	83	T	C	C	R	R	R	synonymous	Uncharacterized ABC transporter permease protein	E	Amino acid transport and metabolism	METABOLISM
KP03510	CODING	3944288	3945106	3945370	+	273	T	C	C	I	I	I	synonymous	Uncharacterized ABC transporter permease protein	E	Amino acid transport and metabolism	METABOLISM
KP03510	CODING	3944288	3945343	3945370	+	352	T	C	C	I	I	I	synonymous	Uncharacterized ABC transporter permease protein	E	Amino acid transport and metabolism	METABOLISM
KP03523	CODING	3957104	3958103	3958588	-	162	T	C	C	I	I	I	synonymous	Probable ribose/galactose/methyl galactoside import ATP-binding protein	E	Amino acid transport and metabolism	METABOLISM
KP03523	CODING	3957104	3958121	3958588	-	156	C	T	T	V	V	V	synonymous	Probable ribose/galactose/methyl galactoside import ATP-binding protein	E	Amino acid transport and metabolism	METABOLISM
KP03531	CODING	1394257	1394331	1395156	+	25	A	G	G	Q	Q	Q	synonymous	Ethanolamine ammonia-lyase light chain	E	Amino acid transport and metabolism	METABOLISM
KP03544	CODING	1405293	1406222	1406387	+	310	T	C	C	V	V	V	synonymous	Sulfate/thiosulfate import ATP-binding protein cysA	E	Amino acid transport and metabolism	METABOLISM
KP03544	CODING	1405293	1406273	1406387	+	327	T	C	C	D	D	D	synonymous	Sulfate/thiosulfate import ATP-binding protein cysA	E	Amino acid transport and metabolism	METABOLISM
KP03544	CODING	1405293	1406324	1406387	+	344	G	T	T	R	R	R	synonymous	Sulfate/thiosulfate import ATP-binding protein cysA	E	Amino acid transport and metabolism	METABOLISM
KP03545	CODING	1406506	1407224	1407417	+	240	T	C	C	I	T	T	missense	Cysteine synthase B	E	Amino acid transport and metabolism	METABOLISM
KP03545	CODING	1406506	1406655	1407417	+	50	C	T	T	V	V	V	synonymous	Cysteine synthase B	E	Amino acid transport and metabolism	METABOLISM
KP03545	CODING	1406506	1406856	1407417	+	117	A	G	G	Q	Q	Q	synonymous	Cysteine synthase B	E	Amino acid transport and metabolism	METABOLISM
KP03545	CODING	1406506	1406868	1407417	+	121	G	T	T	G	G	G	synonymous	Cysteine synthase B	E	Amino acid transport and metabolism	METABOLISM
KP03545	CODING	1406506	1406889	1407417	+	128	A	G	G	E	E	E	synonymous	Cysteine synthase B	E	Amino acid transport and metabolism	METABOLISM
KP03545	CODING	1406506	1406904	1407417	+	133	A	C	C	G	G	G	synonymous	Cysteine synthase B	E	Amino acid transport and metabolism	METABOLISM
KP03545	CODING	1406506	1406970	1407417	+	155	G	C	C	G	G	G	synonymous	Cysteine synthase B	E	Amino acid transport and metabolism	METABOLISM
KP03545	CODING	1406506	1407033	1407417	+	176	C	T	T	T	T	T	synonymous	Cysteine synthase B	E	Amino acid transport and metabolism	METABOLISM
KP03547	CODING	1407950	1408176	1409248	-	358	A	T	T	Y	F	F	missense	Uncharacterized aminotransferase, class I/classII	E	Amino acid transport and metabolism	METABOLISM
KP03547	CODING	1407950	1408183	1409248	-	356	T	C	C	Y	H	H	missense	Uncharacterized aminotransferase, class I/classII	E	Amino acid transport and metabolism	METABOLISM
KP03554	CODING	1413437	1413752	1414408	-	219	A	G	G	E	E	E	synonymous	Cysteine synthase A	E	Amino acid transport and metabolism	METABOLISM
KP03555	CODING	1414585	1415241	1415373	-	45	C	T	T	L	L	L	synonymous	Protein cysZ	E	Amino acid transport and metabolism	METABOLISM
KP03570	CODING	3971382	3971718	3973529	-	604	C	T	T	D	D	D	synonymous	Lysine decarboxylase, inducible	E	Amino acid transport and metabolism	METABOLISM
KP03570	CODING	3971382	3971955	3973529	-	525	T	A	A	V	V	V	synonymous	Lysine decarboxylase, inducible	E	Amino acid transport and metabolism	METABOLISM
KP03570	CODING	3971382	3972378	3973529	-	384	T	A	A	V	V	V	synonymous	Lysine decarboxylase, inducible	E	Amino acid transport and metabolism	METABOLISM
KP03571	CODING	3973612	3974473	3974946	-	158	G	A	A	V	V	V	synonymous	Probable cadaverine/lysine antiporter	E	Amino acid transport and metabolism	METABOLISM
KP03612	CODING	4013922	4014123	4015142	+	68	G	A	A	A	T	T	missense	Fosmidomycin resistance protein	E	Amino acid transport and metabolism	METABOLISM
KP03612	CODING	4013922	4014845	4015142	+	308	A	T	C	L	L	L	synonymous	Fosmidomycin resistance protein	E	Amino acid transport and metabolism	METABOLISM
KP03654	CODING	4057355	4057823	4058782	+	157	A	C	C	S	R	R	missense	conserved hypothetical protein	E	Amino acid transport and metabolism	METABOLISM
KP03654	CODING	4057355	4057882	4058782	+	176	C	G	G	A	A	A	synonymous	conserved hypothetical protein	E	Amino acid transport and metabolism	METABOLISM
KP03696	CODING	4098346	4098426	4099710	+	27	A	T	T	L	F	F	missense	4-hydroxybenzoate transporter	E	Amino acid transport and metabolism	METABOLISM
KP03696	CODING	4098346	4098417	4099710	+	24	A	G	G	L	L	L	synonymous	4-hydroxybenzoate transporter	E	Amino acid transport and metabolism	METABOLISM
KP03698	CODING	4101380	4101751	4102744	+	124	T	G	G	L	L	L	synonymous	Inner membrane transport protein yajR	E	Amino acid transport and metabolism	METABOLISM
KP03698	CODING	4101380	4101904	4102744	+	175	A	G	G	A	A	A	synonymous	Inner membrane transport protein yajR	E	Amino acid transport and metabolism	METABOLISM
KP03744	CODING	1439968	1440633	1441155	-	175	C	T	T	L	F	F	missense	Cyanate transport protein cynX	E	Amino acid transport and metabolism	METABOLISM
KP03744	CODING	1439968	1441154	1441155	-	1	T	C	C	V	A	A	missense	Cyanate transport protein cynX	E	Amino acid transport and metabolism	METABOLISM
KP03744	CODING	1439968	1440289	1441155	-	289	T	A	A	P	P	P	synonymous	Cyanate transport protein cynX	E	Amino acid transport and metabolism	METABOLISM
KP03744	CODING	1439968	1440883	1441155	-	91	T	C	C	A	A	A	synonymous	Cyanate transport protein cynX	E	Amino acid transport and metabolism	METABOLISM
KP03745	CODING	1438273	1438446	1439487	+	58	T	C	C	L	L	L	synonymous	Uncharacterized aminotransferase yfdZ	E	Amino acid transport and metabolism	METABOLISM
KP03745	CODING	1438273	1438800	1439487	+	176	T	C	C	I	I	I	synonymous	Uncharacterized aminotransferase yfdZ	E	Amino acid transport and metabolism	METABOLISM
KP03762	CODING	1785056	1786003	1786381	+	316	A	C	C	G	G	G	synonymous	Inner membrane transport protein yeeF	E	Amino acid transport and metabolism	METABOLISM
KP03762	CODING	1785056	1786180	1786381	+	375	A	G	G	K	K	K	synonymous	Inner membrane transport protein yeeF	E	Amino acid transport and metabolism	METABOLISM
KP03767	CODING	1781708	1782008	1782607	-	200	C	T	T	G	G	G	synonymous	ATP phosphoribosyltransferase	E	Amino acid transport and metabolism	METABOLISM
KP03767	CODING	1781708	1782029	1782607	-	193	C	T	T	A	A	A	synonymous	ATP phosphoribosyltransferase	E	Amino acid transport and metabolism	METABOLISM
KP03767	CODING	1781708	1782071	1782607	-	179	C	T	T	A	A	A	synonymous	ATP phosphoribosyltransferase	E	Amino acid transport and metabolism	METABOLISM
KP03767	CODING	1781708	1782160	1782607	-	150	C	T	T	L	L	L	synonymous	ATP phosphoribosyltransferase	E	Amino acid transport and metabolism	METABOLISM
KP03767	CODING	1781708	1782167	1782607	-	147	A	G	G	K	K	K	synonymous	ATP phosphoribosyltransferase	E	Amino acid transport and metabolism	METABOLISM
KP03768	CODING	1780364	1780586	1781668	-	361	T	C	C	Y	Y	Y	synonymous	Histidinol dehydrogenase	E	Amino acid transport and metabolism	METABOLISM
KP03768	CODING	1780364	1780811	1781668	-	286	A	G	G	E	E	E	synonymous	Histidinol dehydrogenase	E	Amino acid transport and metabolism	METABOLISM
KP03768	CODING	1780364	1780946	1781668	-	241	G	C	C	V	V	V	synonymous	Histidinol dehydrogenase	E	Amino acid transport and metabolism	METABOLISM
KP03769	CODING	1779306	1779986	1780367	-	128	A	G	G	T	A	A	missense	Histidinol-phosphate aminotransferase	E	Amino acid transport and metabolism	METABOLISM
KP03769	CODING	1779306	1779954	1780367	-	138	A	G	G	E	E	E	synonymous	Histidinol-phosphate aminotransferase	E	Amino acid transport and metabolism	METABOLISM
KP03769	CODING	1779306	1780281	1780367	-	29	A	C	C	V	V	V	synonymous	Histidinol-phosphate aminotransferase	E	Amino acid transport and metabolism	METABOLISM
KP03770	CODING	1778242	1779060	1779309	-	84	T	G	G	C	G	G	missense	Histidine biosynthesis bifunctional protein	E	Amino acid transport and metabolism	METABOLISM
KP03770	CODING	1778242	1778626	1779309	-	228	C	T	T	D	D	D	synonymous	Histidine biosynthesis bifunctional protein	E	Amino acid transport and metabolism	METABOLISM
KP03770	CODING	1778242	1778875	1779309	-	145	C	T	T	G	G	G	synonymous	Histidine biosynthesis bifunctional protein	E	Amino acid transport and metabolism	METABOLISM
KP03770	CODING	1778242	1778884	1779309	-	142	G	A	A	G	G	G	synonymous	Histidine biosynthesis bifunctional protein	E	Amino acid transport and metabolism	METABOLISM
KP03770	CODING	1778242	1778956	1779309	-	118	T	C	C	G	G	G	synonymous	Histidine biosynthesis bifunctional protein	E	Amino acid transport and metabolism	METABOLISM
KP03770	CODING	1778242	1778992	1779309	-	106	G	A	A	P	P	P	synonymous	Histidine biosynthesis bifunctional protein	E	Amino acid transport and metabolism	METABOLISM
KP03770	CODING	1778242	1779109	1779309	-	67	G	A	A	E	E	E	synonymous	Histidine biosynthesis bifunctional protein	E	Amino acid transport and metabolism	METABOLISM
KP03772	CODING	1776915	1777544	1777652	-	37	T	G	G	S	A	A	missense	1-(5-phosphoribosyl)-5-[(5-phosphoribosylamino)methylideneamino] imidazole-4-carboxamide isomerase	E	Amino acid transport and metabolism	METABOLISM
KP03772	CODING	1776915	1777194	1777652	-	153	A	G	G	L	L	L	synonymous	1-(5-phosphoribosyl)-5-[(5-phosphoribosylamino)methylideneamino] imidazole-4-carboxamide isomerase	E	Amino acid transport and metabolism	METABOLISM
KP03774	CODING	1775564	1776075	1776163	-	30	T	A	A	L	H	H	missense	Histidine biosynthesis bifunctional protein hisIE	E	Amino acid transport and metabolism	METABOLISM
KP03774	CODING	1775564	1775759	1776163	-	135	C	T	T	Y	Y	Y	synonymous	Histidine biosynthesis bifunctional protein hisIE	E	Amino acid transport and metabolism	METABOLISM
KP03831	CODING	1367522	1368319	1368649	-	111	A	G	G	T	A	A	missense	Succinyl-diaminopimelate desuccinylase	E	Amino acid transport and metabolism	METABOLISM
KP03831	CODING	1367522	1368074	1368649	-	192	C	G	G	G	G	G	synonymous	Succinyl-diaminopimelate desuccinylase	E	Amino acid transport and metabolism	METABOLISM
KP03831	CODING	1367522	1368200	1368649	-	150	A	G	G	A	A	A	synonymous	Succinyl-diaminopimelate desuccinylase	E	Amino acid transport and metabolism	METABOLISM
KP03852	CODING	1391460	1392088	1392863	+	210	T	C	C	V	A	A	missense	Ethanolamine utilization protein eutA	E	Amino acid transport and metabolism	METABOLISM
KP03852	CODING	1391460	1391646	1392863	+	63	C	T	T	L	L	L	synonymous	Ethanolamine utilization protein eutA	E	Amino acid transport and metabolism	METABOLISM
KP03852	CODING	1391460	1391906	1392863	+	149	T	C	C	L	L	L	synonymous	Ethanolamine utilization protein eutA	E	Amino acid transport and metabolism	METABOLISM
KP03863	CODING	3410096	3411110	3412003	-	298	C	T	T	R	R	R	synonymous	ABC transporter ATP-binding protein uup	E	Amino acid transport and metabolism	METABOLISM
KP03863	CODING	3410096	3411233	3412003	-	257	G	A	A	A	A	A	synonymous	ABC transporter ATP-binding protein uup	E	Amino acid transport and metabolism	METABOLISM
KP03902	CODING	3372246	3373062	3373667	-	202	T	C	C	A	A	A	synonymous	Gamma-glutamylputrescine synthetase	E	Amino acid transport and metabolism	METABOLISM
KP03902	CODING	3372246	3373089	3373667	-	193	T	C	C	Y	Y	Y	synonymous	Gamma-glutamylputrescine synthetase	E	Amino acid transport and metabolism	METABOLISM
KP03902	CODING	3372246	3373614	3373667	-	18	G	A	A	R	R	R	synonymous	Gamma-glutamylputrescine synthetase	E	Amino acid transport and metabolism	METABOLISM
KP03903	CODING	3370501	3371185	3371892	-	236	A	G	G	R	R	R	synonymous	Putrescine importer	E	Amino acid transport and metabolism	METABOLISM
KP03903	CODING	3370501	3371233	3371892	-	220	C	T	T	G	G	G	synonymous	Putrescine importer	E	Amino acid transport and metabolism	METABOLISM
KP03923	CODING	3351164	3351833	3352654	-	274	G	C	C	L	L	L	synonymous	Sodium/proline symporter	E	Amino acid transport and metabolism	METABOLISM
KP04109	CODING	1131521	1132684	1132873	+	388	A	G	G	I	M	M	missense	Uncharacterized HTH-type transcriptional regulator ydeL	E	Amino acid transport and metabolism	METABOLISM
KP04109	CODING	1131521	1132048	1132873	+	176	T	C	C	T	T	T	synonymous	Uncharacterized HTH-type transcriptional regulator ydeL	E	Amino acid transport and metabolism	METABOLISM
KP04109	CODING	1131521	1132864	1132873	+	448	C	T	T	I	I	I	synonymous	Uncharacterized HTH-type transcriptional regulator ydeL	E	Amino acid transport and metabolism	METABOLISM
KP04169	CODING	3421748	3424166	3424363	-	66	T	G	G	H	Q	Q	missense	Aminopeptidase N	E	Amino acid transport and metabolism	METABOLISM
KP04169	CODING	3421748	3422588	3424363	-	592	A	G	G	L	L	L	synonymous	Aminopeptidase N	E	Amino acid transport and metabolism	METABOLISM
KP04169	CODING	3421748	3422711	3424363	-	551	A	G	G	Q	Q	Q	synonymous	Aminopeptidase N	E	Amino acid transport and metabolism	METABOLISM
KP04169	CODING	3421748	3423527	3424363	-	279	C	T	T	A	A	A	synonymous	Aminopeptidase N	E	Amino acid transport and metabolism	METABOLISM
KP04169	CODING	3421748	3423854	3424363	-	170	C	T	T	N	N	N	synonymous	Aminopeptidase N	E	Amino acid transport and metabolism	METABOLISM
KP04169	CODING	3421748	3423947	3424363	-	139	A	G	G	L	L	L	synonymous	Aminopeptidase N	E	Amino acid transport and metabolism	METABOLISM
KP04172	CODING	3427120	3428200	3428358	-	53	T	G	G	L	L	L	synonymous	N-carbamoyl-L-amino acid hydrolase	E	Amino acid transport and metabolism	METABOLISM
KP04173	CODING	3428383	3428912	3429672	-	254	A	G	G	D	G	G	missense	Serine transporter	E	Amino acid transport and metabolism	METABOLISM
KP04173	CODING	3428383	3428656	3429672	-	339	T	C	C	R	R	R	synonymous	Serine transporter	E	Amino acid transport and metabolism	METABOLISM
KP04173	CODING	3428383	3429091	3429672	-	194	T	C	C	T	T	T	synonymous	Serine transporter	E	Amino acid transport and metabolism	METABOLISM
KP04173	CODING	3428383	3429274	3429672	-	133	G	A	A	A	A	A	synonymous	Serine transporter	E	Amino acid transport and metabolism	METABOLISM
KP04173	CODING	3428383	3429565	3429672	-	36	C	T	T	A	A	A	synonymous	Serine transporter	E	Amino acid transport and metabolism	METABOLISM
KP04174	CODING	3429795	3430418	3431006	-	197	A	C	C	K	Q	Q	missense	Diaminopropionate ammonia-lyase	E	Amino acid transport and metabolism	METABOLISM
KP04181	CODING	3437772	3438566	3438962	+	265	G	A	A	Q	Q	Q	synonymous	Aspartate aminotransferase	E	Amino acid transport and metabolism	METABOLISM
KP04201	CODING	3463663	3463729	3464751	-	341	A	C	C	A	A	A	synonymous	Phosphoserine aminotransferase	E	Amino acid transport and metabolism	METABOLISM
KP04208	CODING	3473603	3474342	3474466	-	42	T	A	A	L	Q	Q	missense	Anaerobic dimethyl sulfoxide reductase chain C	E	Amino acid transport and metabolism	METABOLISM
KP04242	CODING	3515401	3515664	3516129	+	88	C	T	T	F	F	F	synonymous	Arginine transport ATP-binding protein artP	E	Amino acid transport and metabolism	METABOLISM
KP04245	CODING	3517603	3517839	3518271	+	79	T	G	G	D	E	E	missense	Arginine ABC transporter permease protein artM	E	Amino acid transport and metabolism	METABOLISM
KP04245	CODING	3517603	3517824	3518271	+	74	T	C	C	F	F	F	synonymous	Arginine ABC transporter permease protein artM	E	Amino acid transport and metabolism	METABOLISM
KP04245	CODING	3517603	3518268	3518271	+	222	T	C	C	S	S	S	synonymous	Arginine ABC transporter permease protein artM	E	Amino acid transport and metabolism	METABOLISM
KP04253	CODING	3525058	3525403	3526239	-	279	G	T	T	R	R	R	synonymous	Putrescine transport ATP-binding protein potG	E	Amino acid transport and metabolism	METABOLISM
KP04253	CODING	3525058	3526006	3526239	-	78	A	G	G	L	L	L	synonymous	Putrescine transport ATP-binding protein potG	E	Amino acid transport and metabolism	METABOLISM
KP04267	CODING	3535584	3535604	3536732	+	7	A	C	C	G	G	G	synonymous	Inner membrane protein ybjJ	E	Amino acid transport and metabolism	METABOLISM
KP04282	CODING	3551155	3551263	3552075	-	271	T	C	C	Y	Y	Y	synonymous	Glutathione transport system permease protein gsiC	E	Amino acid transport and metabolism	METABOLISM
KP04282	CODING	3551155	3551449	3552075	-	209	A	G	G	R	R	R	synonymous	Glutathione transport system permease protein gsiC	E	Amino acid transport and metabolism	METABOLISM
KP04282	CODING	3551155	3551659	3552075	-	139	C	T	T	G	G	G	synonymous	Glutathione transport system permease protein gsiC	E	Amino acid transport and metabolism	METABOLISM
KP04282	CODING	3551155	3551803	3552075	-	91	A	T	T	I	I	I	synonymous	Glutathione transport system permease protein gsiC	E	Amino acid transport and metabolism	METABOLISM
KP04295	CODING	3565998	3566090	3567299	+	31	A	T	T	L	L	L	synonymous	Hexuronate transporter	E	Amino acid transport and metabolism	METABOLISM
KP04319	CODING	3590222	3590304	3591190	-	296	C	T	T	T	I	I	missense	Glycosyl transferase, family 3	E	Amino acid transport and metabolism	METABOLISM
KP04319	CODING	3590222	3591088	3591190	-	35	A	G	G	S	G	G	missense	Glycosyl transferase, family 3	E	Amino acid transport and metabolism	METABOLISM
KP04319	CODING	3590222	3590369	3591190	-	274	A	G	G	E	E	E	synonymous	Glycosyl transferase, family 3	E	Amino acid transport and metabolism	METABOLISM
KP04369	CODING	2949162	2950250	2950337	+	363	G	A	A	G	G	G	synonymous	Transaminase mtnE	E	Amino acid transport and metabolism	METABOLISM
KP04371	CODING	2947113	2947915	2948138	-	75	C	A	A	A	D	D	missense	Methionine import ATP-binding protein metN 1	E	Amino acid transport and metabolism	METABOLISM
KP04371	CODING	2947113	2947554	2948138	-	195	T	C	C	G	G	G	synonymous	Methionine import ATP-binding protein metN 1	E	Amino acid transport and metabolism	METABOLISM
KP04374	CODING	2945186	2945799	2946424	+	205	G	C	C	R	P	P	missense	Aromatic-amino-acid aminotransferase	E	Amino acid transport and metabolism	METABOLISM
KP04374	CODING	2945186	2945828	2946424	+	215	C	G	G	L	V	V	missense	Aromatic-amino-acid aminotransferase	E	Amino acid transport and metabolism	METABOLISM
KP04374	CODING	2945186	2945611	2946424	+	142	A	G	G	P	P	P	synonymous	Aromatic-amino-acid aminotransferase	E	Amino acid transport and metabolism	METABOLISM
KP04374	CODING	2945186	2945698	2946424	+	171	G	C	C	V	V	V	synonymous	Aromatic-amino-acid aminotransferase	E	Amino acid transport and metabolism	METABOLISM
KP04374	CODING	2945186	2945734	2946424	+	183	G	C	C	L	L	L	synonymous	Aromatic-amino-acid aminotransferase	E	Amino acid transport and metabolism	METABOLISM
KP04374	CODING	2945186	2945749	2946424	+	188	T	C	C	I	I	I	synonymous	Aromatic-amino-acid aminotransferase	E	Amino acid transport and metabolism	METABOLISM
KP04374	CODING	2945186	2945776	2946424	+	197	C	T	T	N	N	N	synonymous	Aromatic-amino-acid aminotransferase	E	Amino acid transport and metabolism	METABOLISM
KP04374	CODING	2945186	2945815	2946424	+	210	C	G	G	R	R	R	synonymous	Aromatic-amino-acid aminotransferase	E	Amino acid transport and metabolism	METABOLISM
KP04374	CODING	2945186	2945878	2946424	+	231	C	T	T	F	F	F	synonymous	Aromatic-amino-acid aminotransferase	E	Amino acid transport and metabolism	METABOLISM
KP04395	CODING	1608665	1609217	1609861	+	185	A	G	G	I	V	V	missense	Bicyclomycin resistance protein	E	Amino acid transport and metabolism	METABOLISM
KP04395	CODING	1608665	1609009	1609861	+	115	T	C	C	A	A	A	synonymous	Bicyclomycin resistance protein	E	Amino acid transport and metabolism	METABOLISM
KP04395	CODING	1608665	1609288	1609861	+	208	T	G	G	T	T	T	synonymous	Bicyclomycin resistance protein	E	Amino acid transport and metabolism	METABOLISM
KP04395	CODING	1608665	1609681	1609861	+	339	A	G	G	A	A	A	synonymous	Bicyclomycin resistance protein	E	Amino acid transport and metabolism	METABOLISM
KP04395	CODING	1608665	1609783	1609861	+	373	A	G	G	L	L	L	synonymous	Bicyclomycin resistance protein	E	Amino acid transport and metabolism	METABOLISM
KP04398	CODING	1610541	1611138	1612130	-	331	G	C	C	A	A	A	synonymous	Uncharacterized ABC transporter ATP-binding protein yejF	E	Amino acid transport and metabolism	METABOLISM
KP04398	CODING	1610541	1611216	1612130	-	305	C	T	T	L	L	L	synonymous	Uncharacterized ABC transporter ATP-binding protein yejF	E	Amino acid transport and metabolism	METABOLISM
KP04398	CODING	1610541	1611444	1612130	-	229	T	A	A	V	V	V	synonymous	Uncharacterized ABC transporter ATP-binding protein yejF	E	Amino acid transport and metabolism	METABOLISM
KP04399	CODING	1612132	1612687	1613157	-	157	C	G	G	L	L	L	synonymous	Inner membrane ABC transporter permease protein yejE	E	Amino acid transport and metabolism	METABOLISM
KP04399	CODING	1612132	1612864	1613157	-	98	A	G	G	V	V	V	synonymous	Inner membrane ABC transporter permease protein yejE	E	Amino acid transport and metabolism	METABOLISM
KP04400	CODING	1613157	1613421	1614251	-	277	T	C	C	H	H	H	synonymous	Inner membrane ABC transporter permease protein yejB	E	Amino acid transport and metabolism	METABOLISM
KP04400	CODING	1613157	1613529	1614251	-	241	T	C	C	A	A	A	synonymous	Inner membrane ABC transporter permease protein yejB	E	Amino acid transport and metabolism	METABOLISM
KP04401	CODING	1614261	1614754	1616066	-	438	T	C	C	L	P	P	missense	Uncharacterized protein yejA	E	Amino acid transport and metabolism	METABOLISM
KP04401	CODING	1614261	1615610	1616066	-	153	A	C	C	M	L	L	missense	Uncharacterized protein yejA	E	Amino acid transport and metabolism	METABOLISM
KP04401	CODING	1614261	1614708	1616066	-	453	A	G	G	L	L	L	synonymous	Uncharacterized protein yejA	E	Amino acid transport and metabolism	METABOLISM
KP04401	CODING	1614261	1614870	1616066	-	399	T	C	C	D	D	D	synonymous	Uncharacterized protein yejA	E	Amino acid transport and metabolism	METABOLISM
KP04401	CODING	1614261	1615383	1616066	-	228	C	G	G	R	R	R	synonymous	Uncharacterized protein yejA	E	Amino acid transport and metabolism	METABOLISM
KP04401	CODING	1614261	1615683	1616066	-	128	T	C	C	G	G	G	synonymous	Uncharacterized protein yejA	E	Amino acid transport and metabolism	METABOLISM
KP04437	CODING	2387159	2387506	2388277	+	116	A	G	G	G	G	G	synonymous	S-(hydroxymethyl)glutathione dehydrogenase	E	Amino acid transport and metabolism	METABOLISM
KP04437	CODING	2387159	2387716	2388277	+	186	T	C	C	A	A	A	synonymous	S-(hydroxymethyl)glutathione dehydrogenase	E	Amino acid transport and metabolism	METABOLISM
KP04445	CODING	2396653	2396821	2397741	-	307	A	T	T	I	I	I	synonymous	Aryl-alcohol dehydrogenase	E	Amino acid transport and metabolism	METABOLISM
KP04445	CODING	2396653	2396881	2397741	-	287	C	T	T	D	D	D	synonymous	Aryl-alcohol dehydrogenase	E	Amino acid transport and metabolism	METABOLISM
KP04445	CODING	2396653	2396965	2397741	-	259	A	G	G	T	T	T	synonymous	Aryl-alcohol dehydrogenase	E	Amino acid transport and metabolism	METABOLISM
KP04452	CODING	2404118	2404310	2405014	-	235	G	T	T	V	V	V	synonymous	Uncharacterized inner membrane transporter yedA	E	Amino acid transport and metabolism	METABOLISM
KP04462	CODING	2414092	2415377	2415540	+	429	T	C	C	V	A	A	missense	Uncharacterized HTH-type transcriptional regulator ydcR	E	Amino acid transport and metabolism	METABOLISM
KP04462	CODING	2414092	2415536	2415540	+	482	T	C	C	V	A	A	missense	Uncharacterized HTH-type transcriptional regulator ydcR	E	Amino acid transport and metabolism	METABOLISM
KP04462	CODING	2414092	2414784	2415540	+	231	A	G	G	V	V	V	synonymous	Uncharacterized HTH-type transcriptional regulator ydcR	E	Amino acid transport and metabolism	METABOLISM
KP04462	CODING	2414092	2414859	2415540	+	256	T	C	C	C	C	C	synonymous	Uncharacterized HTH-type transcriptional regulator ydcR	E	Amino acid transport and metabolism	METABOLISM
KP04462	CODING	2414092	2415501	2415540	+	470	T	G	G	V	V	V	synonymous	Uncharacterized HTH-type transcriptional regulator ydcR	E	Amino acid transport and metabolism	METABOLISM
KP04462	CODING	2414092	2415508	2415540	+	473	T	C	C	L	L	L	synonymous	Uncharacterized HTH-type transcriptional regulator ydcR	E	Amino acid transport and metabolism	METABOLISM
KP04463	CODING	2415845	2416393	2416990	+	183	A	G	G	Q	Q	Q	synonymous	Putative ABC transporter periplasmic-binding protein ydcS	E	Amino acid transport and metabolism	METABOLISM
KP04464	CODING	2417007	2417961	2418020	+	319	C	G	G	Q	E	E	missense	Uncharacterized ABC transporter ATP-binding protein ydcT	E	Amino acid transport and metabolism	METABOLISM
KP04474	CODING	2425462	2426958	2427060	+	499	T	C	C	I	I	I	synonymous	Periplasmic dipeptide transport protein	E	Amino acid transport and metabolism	METABOLISM
KP04479	CODING	2429093	2429239	2430130	+	49	T	G	G	S	S	S	synonymous	Putative NADP-dependent oxidoreductase yncB	E	Amino acid transport and metabolism	METABOLISM
KP04479	CODING	2429093	2430085	2430130	+	331	T	C	C	G	G	G	synonymous	Putative NADP-dependent oxidoreductase yncB	E	Amino acid transport and metabolism	METABOLISM
KP04495	CODING	2445994	2446392	2446920	+	133	C	G	G	V	V	V	synonymous	Inner membrane amino-acid ABC transporter permease protein yecS	E	Amino acid transport and metabolism	METABOLISM
KP04495	CODING	2445994	2446749	2446920	+	252	T	C	C	A	A	A	synonymous	Inner membrane amino-acid ABC transporter permease protein yecS	E	Amino acid transport and metabolism	METABOLISM
KP04496	CODING	2446904	2447302	2447683	+	133	T	C	C	R	R	R	synonymous	Glutamate transport ATP-binding protein gluA	E	Amino acid transport and metabolism	METABOLISM
KP04513	CODING	2467736	2467744	2469175	-	478	C	T	T	P	S	S	missense	Nitrite extrusion protein 2	E	Amino acid transport and metabolism	METABOLISM
KP04515	CODING	2469992	2470271	2471491	+	94	T	G	G	S	A	A	missense	Methyl viologen resistance protein smvA	E	Amino acid transport and metabolism	METABOLISM
KP04515	CODING	2469992	2471428	2471491	+	479	A	G	G	L	L	L	synonymous	Methyl viologen resistance protein smvA	E	Amino acid transport and metabolism	METABOLISM
KP04535	CODING	2486768	2487130	2487922	+	121	G	C	C	P	P	P	synonymous	Protein araJ	E	Amino acid transport and metabolism	METABOLISM
KP04538	CODING	2490016	2490620	2491632	-	338	T	C	C	I	T	T	missense	Glutathione import ATP-binding protein GsiA	E	Amino acid transport and metabolism	METABOLISM
KP04539	CODING	2491629	2492165	2492477	-	105	G	A	A	A	T	T	missense	Probable D,D-dipeptide transport system permease protein ddpC	E	Amino acid transport and metabolism	METABOLISM
KP04540	CODING	2492474	2493053	2493418	-	122	T	C	C	A	A	A	synonymous	Putative peptide transport system permease protein BRA1092	E	Amino acid transport and metabolism	METABOLISM
KP04540	CODING	2492474	2493083	2493418	-	112	C	G	G	A	A	A	synonymous	Putative peptide transport system permease protein BRA1092	E	Amino acid transport and metabolism	METABOLISM
KP04540	CODING	2492474	2493287	2493418	-	44	T	C	C	L	L	L	synonymous	Putative peptide transport system permease protein BRA1092	E	Amino acid transport and metabolism	METABOLISM
KP04541	CODING	2493429	2494458	2495051	-	198	A	G	G	V	V	V	synonymous	Glutathione-binding protein gsiB	E	Amino acid transport and metabolism	METABOLISM
KP04541	CODING	2493429	2494902	2495051	-	50	A	C	C	G	G	G	synonymous	Glutathione-binding protein gsiB	E	Amino acid transport and metabolism	METABOLISM
KP04542	CODING	2495221	2495704	2496231	-	176	G	C	C	L	L	L	synonymous	Alcohol dehydrogenase, propanol-preferring	E	Amino acid transport and metabolism	METABOLISM
KP04569	CODING	2515037	2515074	2515723	-	217	T	A	A	L	Q	Q	missense	hypothetical protein	E	Amino acid transport and metabolism	METABOLISM
KP04569	CODING	2515037	2515241	2515723	-	161	T	C	C	G	G	G	synonymous	hypothetical protein	E	Amino acid transport and metabolism	METABOLISM
KP04569	CODING	2515037	2515637	2515723	-	29	A	C	C	P	P	P	synonymous	hypothetical protein	E	Amino acid transport and metabolism	METABOLISM
KP04575	CODING	2521945	2522517	2523351	-	279	G	C	C	E	Q	Q	missense	Putative metabolite transport protein yyaJ	E	Amino acid transport and metabolism	METABOLISM
KP04590	CODING	2538799	2538826	2539890	-	355	A	G	G	R	R	R	synonymous	Uncharacterized protein in pqqA 5'region	E	Amino acid transport and metabolism	METABOLISM
KP04590	CODING	2538799	2539501	2539890	-	130	G	A	A	E	E	E	synonymous	Uncharacterized protein in pqqA 5'region	E	Amino acid transport and metabolism	METABOLISM
KP04596	CODING	2241991	2242758	2242764	+	256	T	C	C	D	D	D	synonymous	Taurine import ATP-binding protein TauB	E	Amino acid transport and metabolism	METABOLISM
KP04606	CODING	2231416	2232067	2232612	+	218	T	C	C	L	L	L	synonymous	Putative 3-hydroxyphenylpropionic acid transporter	E	Amino acid transport and metabolism	METABOLISM
KP04608	CODING	2229377	2229794	2230327	+	140	A	G	G	I	V	V	missense	Acetaldehyde dehydrogenase	E	Amino acid transport and metabolism	METABOLISM
KP04608	CODING	2229377	2230010	2230327	+	212	G	A	A	V	I	I	missense	Acetaldehyde dehydrogenase	E	Amino acid transport and metabolism	METABOLISM
KP04619	CODING	2218283	2218579	2219554	+	99	T	G	G	T	T	T	synonymous	D-galactonate transporter	E	Amino acid transport and metabolism	METABOLISM
KP04619	CODING	2218283	2219236	2219554	+	318	C	T	T	I	I	I	synonymous	D-galactonate transporter	E	Amino acid transport and metabolism	METABOLISM
KP04620	CODING	2216307	2217404	2218160	+	366	G	C	C	Q	H	H	missense	Possible 4-hydroxyphenylpyruvate dioxygenase	E	Amino acid transport and metabolism	METABOLISM
KP04620	CODING	2216307	2218052	2218160	+	582	C	G	G	P	P	P	synonymous	Possible 4-hydroxyphenylpyruvate dioxygenase	E	Amino acid transport and metabolism	METABOLISM
KP04620	CODING	2216307	2218061	2218160	+	585	T	C	C	A	A	A	synonymous	Possible 4-hydroxyphenylpyruvate dioxygenase	E	Amino acid transport and metabolism	METABOLISM
KP04620	CODING	2216307	2218085	2218160	+	593	T	C	C	T	T	T	synonymous	Possible 4-hydroxyphenylpyruvate dioxygenase	E	Amino acid transport and metabolism	METABOLISM
KP04631	CODING	2208057	2208611	2208803	+	185	C	G	G	S	S	S	synonymous	Probable ATP-dependent transporter sufC	E	Amino acid transport and metabolism	METABOLISM
KP04631	CODING	2208057	2208711	2208803	+	219	T	C	C	L	L	L	synonymous	Probable ATP-dependent transporter sufC	E	Amino acid transport and metabolism	METABOLISM
KP04631	CODING	2208057	2208722	2208803	+	222	G	A	A	G	G	G	synonymous	Probable ATP-dependent transporter sufC	E	Amino acid transport and metabolism	METABOLISM
KP04667	CODING	2170659	2170789	2172092	+	44	G	A	A	G	E	E	missense	putative H+/gluconate symporter	E	Amino acid transport and metabolism	METABOLISM
KP04667	CODING	2170659	2171273	2172092	+	205	C	T	T	S	S	S	synonymous	putative H+/gluconate symporter	E	Amino acid transport and metabolism	METABOLISM
KP04667	CODING	2170659	2171843	2172092	+	395	T	C	C	A	A	A	synonymous	putative H+/gluconate symporter	E	Amino acid transport and metabolism	METABOLISM
KP04669	CODING	2168161	2168373	2169414	-	348	A	G	G	K	E	E	missense	D-amino acid dehydrogenase 2 small subunit	E	Amino acid transport and metabolism	METABOLISM
KP04692	CODING	2149045	2149185	2150049	+	47	A	T	T	L	L	L	synonymous	Oligopeptide transport ATP-binding protein oppF	E	Amino acid transport and metabolism	METABOLISM
KP04693	CODING	2148035	2148736	2149048	+	234	T	G	G	G	G	G	synonymous	Oligopeptide transport ATP-binding protein oppD	E	Amino acid transport and metabolism	METABOLISM
KP04696	CODING	2144460	2144555	2146094	+	32	A	T	T	G	G	G	synonymous	Periplasmic oligopeptide-binding protein	E	Amino acid transport and metabolism	METABOLISM
KP04696	CODING	2144460	2144714	2146094	+	85	A	T	T	P	P	P	synonymous	Periplasmic oligopeptide-binding protein	E	Amino acid transport and metabolism	METABOLISM
KP04708	CODING	2130873	2131176	2131769	-	198	C	A	A	P	P	P	synonymous	Uncharacterized transporter	E	Amino acid transport and metabolism	METABOLISM
KP04708	CODING	2130873	2131266	2131769	-	168	A	G	G	A	A	A	synonymous	Uncharacterized transporter	E	Amino acid transport and metabolism	METABOLISM
KP04713	CODING	2122423	2122878	2123811	+	152	T	C	C	A	A	A	synonymous	Nitrite extrusion protein 1	E	Amino acid transport and metabolism	METABOLISM
KP04719	CODING	2110674	2110826	2111462	+	51	A	G	G	L	L	L	synonymous	Nitrate transport protein nasD	E	Amino acid transport and metabolism	METABOLISM
KP04726	CODING	316068	317120	317372	+	351	G	A	A	V	V	V	synonymous	probable aromatic amino acid transporter	E	Amino acid transport and metabolism	METABOLISM
KP04739	CODING	3138083	3138362	3139300	+	94	T	C	C	F	L	L	missense	Probable sugar efflux transporter	E	Amino acid transport and metabolism	METABOLISM
KP04739	CODING	3138083	3139194	3139300	+	371	A	G	G	E	G	G	missense	Probable sugar efflux transporter	E	Amino acid transport and metabolism	METABOLISM
KP04739	CODING	3138083	3138676	3139300	+	198	A	T	T	P	P	P	synonymous	Probable sugar efflux transporter	E	Amino acid transport and metabolism	METABOLISM
KP04739	CODING	3138083	3138796	3139300	+	238	G	A	A	P	P	P	synonymous	Probable sugar efflux transporter	E	Amino acid transport and metabolism	METABOLISM
KP04739	CODING	3138083	3138832	3139300	+	250	C	T	T	A	A	A	synonymous	Probable sugar efflux transporter	E	Amino acid transport and metabolism	METABOLISM
KP04739	CODING	3138083	3139090	3139300	+	336	G	T	T	A	A	A	synonymous	Probable sugar efflux transporter	E	Amino acid transport and metabolism	METABOLISM
KP04755	CODING	1804314	1804716	1805633	-	306	C	T	T	C	C	C	synonymous	Shikimate transporter	E	Amino acid transport and metabolism	METABOLISM
KP04755	CODING	1804314	1804845	1805633	-	263	G	A	A	E	E	E	synonymous	Shikimate transporter	E	Amino acid transport and metabolism	METABOLISM
KP04755	CODING	1804314	1804854	1805633	-	260	T	G	G	R	R	R	synonymous	Shikimate transporter	E	Amino acid transport and metabolism	METABOLISM
KP04755	CODING	1804314	1805241	1805633	-	131	T	A	A	R	R	R	synonymous	Shikimate transporter	E	Amino acid transport and metabolism	METABOLISM
KP04755	CODING	1804314	1805580	1805633	-	18	C	G	G	R	R	R	synonymous	Shikimate transporter	E	Amino acid transport and metabolism	METABOLISM
KP04872	CODING	3255042	3255540	3256310	-	257	G	A	A	V	V	V	synonymous	Peptidase T	E	Amino acid transport and metabolism	METABOLISM
KP04872	CODING	3255042	3255630	3256310	-	227	T	A	A	I	I	I	synonymous	Peptidase T	E	Amino acid transport and metabolism	METABOLISM
KP04940	CODING	3322881	3323609	3323999	+	243	T	C	C	N	N	N	synonymous	N-methyl-L-tryptophan oxidase	E	Amino acid transport and metabolism	METABOLISM
KP04943	CODING	3326532	3326798	3327758	+	89	A	C	C	A	A	A	synonymous	Multidrug resistance protein mdtG	E	Amino acid transport and metabolism	METABOLISM
KP04943	CODING	3326532	3327404	3327758	+	291	C	G	G	V	V	V	synonymous	Multidrug resistance protein mdtG	E	Amino acid transport and metabolism	METABOLISM
KP04943	CODING	3326532	3327689	3327758	+	386	A	G	G	L	L	L	synonymous	Multidrug resistance protein mdtG	E	Amino acid transport and metabolism	METABOLISM
KP04954	CODING	3336552	3336807	3337289	-	161	A	G	G	S	S	S	synonymous	conserved hypothetical protein	E	Amino acid transport and metabolism	METABOLISM
KP04955	CODING	3337378	3337993	3338316	-	108	G	C	C	L	L	L	synonymous	Glyoxylate/hydroxypyruvate reductase A bifunctional protein	E	Amino acid transport and metabolism	METABOLISM
KP04979	CODING	2900136	2900142	2900732	-	197	C	A	A	A	A	A	synonymous	Phenylacetic acid degradation protein paaY	E	Amino acid transport and metabolism	METABOLISM
KP04986	CODING	2890090	2890173	2891742	+	28	A	G	G	T	T	T	synonymous	Possible major facilitator superfamily permease	E	Amino acid transport and metabolism	METABOLISM
KP04986	CODING	2890090	2891014	2891742	+	309	C	T	T	L	L	L	synonymous	Possible major facilitator superfamily permease	E	Amino acid transport and metabolism	METABOLISM
KP04986	CODING	2890090	2891373	2891742	+	428	T	C	C	G	G	G	synonymous	Possible major facilitator superfamily permease	E	Amino acid transport and metabolism	METABOLISM
KP04991	CODING	2884341	2885537	2885546	-	4	T	A	A	C	S	S	missense	Succinylornithine transaminase	E	Amino acid transport and metabolism	METABOLISM
KP04994	CODING	2880481	2880686	2881821	-	379	T	A	A	V	E	E	missense	N-succinylarginine dihydrolase	E	Amino acid transport and metabolism	METABOLISM
KP04994	CODING	2880481	2880999	2881821	-	275	A	G	G	T	A	A	missense	N-succinylarginine dihydrolase	E	Amino acid transport and metabolism	METABOLISM
KP04996	CODING	2878035	2879106	2879465	-	120	G	A	A	V	V	V	synonymous	D-serine/D-alanine/glycine transporter	E	Amino acid transport and metabolism	METABOLISM
KP04997	CODING	2876501	2877794	2877826	+	432	G	A	A	G	S	S	missense	Shikimate transporter	E	Amino acid transport and metabolism	METABOLISM
KP04997	CODING	2876501	2876800	2877826	+	100	C	G	G	G	G	G	synonymous	Shikimate transporter	E	Amino acid transport and metabolism	METABOLISM
KP04997	CODING	2876501	2877295	2877826	+	265	G	A	A	V	V	V	synonymous	Shikimate transporter	E	Amino acid transport and metabolism	METABOLISM
KP04997	CODING	2876501	2877754	2877826	+	418	C	G	G	L	L	L	synonymous	Shikimate transporter	E	Amino acid transport and metabolism	METABOLISM
KP05010	CODING	2866105	2866185	2867277	+	27	T	C	C	A	A	A	synonymous	Protein malY	E	Amino acid transport and metabolism	METABOLISM
KP05010	CODING	2866105	2866389	2867277	+	95	T	G	G	S	S	S	synonymous	Protein malY	E	Amino acid transport and metabolism	METABOLISM
KP05010	CODING	2866105	2866398	2867277	+	98	C	T	T	Y	Y	Y	synonymous	Protein malY	E	Amino acid transport and metabolism	METABOLISM
KP05023	CODING	2850311	2851366	2851693	+	352	G	A	A	G	G	G	synonymous	Putative arginine/ornithine antiporter	E	Amino acid transport and metabolism	METABOLISM
KP05081	CODING	2294553	2294664	2296232	-	523	G	A	A	P	P	P	synonymous	Acetolactate synthase, catabolic	E	Amino acid transport and metabolism	METABOLISM
KP05081	CODING	2294553	2294769	2296232	-	488	T	C	C	Y	Y	Y	synonymous	Acetolactate synthase, catabolic	E	Amino acid transport and metabolism	METABOLISM
KP05081	CODING	2294553	2294847	2296232	-	462	C	T	T	R	R	R	synonymous	Acetolactate synthase, catabolic	E	Amino acid transport and metabolism	METABOLISM
KP05081	CODING	2294553	2295000	2296232	-	411	C	T	T	R	R	R	synonymous	Acetolactate synthase, catabolic	E	Amino acid transport and metabolism	METABOLISM
KP05081	CODING	2294553	2295108	2296232	-	375	T	C	C	R	R	R	synonymous	Acetolactate synthase, catabolic	E	Amino acid transport and metabolism	METABOLISM
KP05081	CODING	2294553	2296089	2296232	-	48	G	C	C	S	S	S	synonymous	Acetolactate synthase, catabolic	E	Amino acid transport and metabolism	METABOLISM
KP05085	CODING	2298814	2299165	2300205	-	347	A	C	C	A	A	A	synonymous	Possible D-beta-hydroxy butyrate permease	E	Amino acid transport and metabolism	METABOLISM
KP05085	CODING	2298814	2299696	2300205	-	170	T	C	C	S	S	S	synonymous	Possible D-beta-hydroxy butyrate permease	E	Amino acid transport and metabolism	METABOLISM
KP05097	CODING	2309316	2309387	2310146	-	254	A	G	G	T	A	A	missense	Putative ATP-binding protein BAB2_1147	E	Amino acid transport and metabolism	METABOLISM
KP05108	CODING	2320676	2321080	2322208	+	135	C	T	T	A	A	A	synonymous	Major facilitator superfamily protein	E	Amino acid transport and metabolism	METABOLISM
KP05112	CODING	2324188	2324793	2325159	-	123	C	G	G	Q	E	E	missense	Oligopeptide ABC transport system ATP-binding component	E	Amino acid transport and metabolism	METABOLISM
KP05112	CODING	2324188	2324359	2325159	-	267	T	C	C	S	S	S	synonymous	Oligopeptide ABC transport system ATP-binding component	E	Amino acid transport and metabolism	METABOLISM
KP05112	CODING	2324188	2324539	2325159	-	207	G	C	C	G	G	G	synonymous	Oligopeptide ABC transport system ATP-binding component	E	Amino acid transport and metabolism	METABOLISM
KP05113	CODING	2325156	2325195	2326136	-	314	C	T	T	A	A	A	synonymous	Oligopeptide ABC transport system ATP-binding component	E	Amino acid transport and metabolism	METABOLISM
KP05115	CODING	2327080	2327254	2328039	-	262	G	A	A	E	E	E	synonymous	Oligopeptide ABC transport system permease component	E	Amino acid transport and metabolism	METABOLISM
KP05115	CODING	2327080	2327863	2328039	-	59	A	G	G	L	L	L	synonymous	Oligopeptide ABC transport system permease component	E	Amino acid transport and metabolism	METABOLISM
KP05115	CODING	2327080	2328015	2328039	-	9	T	C	C	L	L	L	synonymous	Oligopeptide ABC transport system permease component	E	Amino acid transport and metabolism	METABOLISM
KP05116	CODING	2328083	2329103	2329786	-	228	A	G	G	L	L	L	synonymous	Oligopeptide ABC transport system oligopeptide-binding component	E	Amino acid transport and metabolism	METABOLISM
KP05116	CODING	2328083	2329400	2329786	-	129	C	T	T	G	G	G	synonymous	Oligopeptide ABC transport system oligopeptide-binding component	E	Amino acid transport and metabolism	METABOLISM
KP05121	CODING	2332096	2332369	2332725	-	119	A	G	G	L	L	L	synonymous	Probable amino acid exporter	E	Amino acid transport and metabolism	METABOLISM
KP05121	CODING	2332096	2332603	2332725	-	41	T	G	G	V	V	V	synonymous	Probable amino acid exporter	E	Amino acid transport and metabolism	METABOLISM
KP05142	CODING	2349106	2349405	2350272	+	100	C	G	G	R	R	R	synonymous	Inner membrane transport protein ydhP	E	Amino acid transport and metabolism	METABOLISM
KP05194	CODING	2661201	2661582	2661590	+	128	G	A	A	E	K	K	missense	Glyoxalase/bleomycin resistance protein/dioxygenase family protein	E	Amino acid transport and metabolism	METABOLISM
KP05199	CODING	2667068	2667801	2668405	+	245	A	C	C	N	T	T	missense	Putative tartrate transporter	E	Amino acid transport and metabolism	METABOLISM
KP05199	CODING	2667068	2667929	2668405	+	288	G	A	A	V	I	I	missense	Putative tartrate transporter	E	Amino acid transport and metabolism	METABOLISM
KP05199	CODING	2667068	2667149	2668405	+	28	T	C	C	L	L	L	synonymous	Putative tartrate transporter	E	Amino acid transport and metabolism	METABOLISM
KP05199	CODING	2667068	2667820	2668405	+	251	C	G	G	V	V	V	synonymous	Putative tartrate transporter	E	Amino acid transport and metabolism	METABOLISM
KP05199	CODING	2667068	2667853	2668405	+	262	T	C	C	H	H	H	synonymous	Putative tartrate transporter	E	Amino acid transport and metabolism	METABOLISM
KP05201	CODING	2669407	2669688	2670744	+	94	C	G	G	A	A	A	synonymous	Major facilitator family transporter	E	Amino acid transport and metabolism	METABOLISM
KP05201	CODING	2669407	2670555	2670744	+	383	T	C	C	I	I	I	synonymous	Major facilitator family transporter	E	Amino acid transport and metabolism	METABOLISM
KP05201	CODING	2669407	2670738	2670744	+	444	A	G	G	A	A	A	synonymous	Major facilitator family transporter	E	Amino acid transport and metabolism	METABOLISM
KP05240	CODING	2709597	2709967	2710388	+	124	A	C	C	E	A	A	missense	Methionine import ATP-binding protein MetN 1	E	Amino acid transport and metabolism	METABOLISM
KP05240	CODING	2709597	2709995	2710388	+	133	T	C	C	A	A	A	synonymous	Methionine import ATP-binding protein MetN 1	E	Amino acid transport and metabolism	METABOLISM
KP05246	CODING	2714988	2715286	2716175	+	100	C	T	T	A	V	V	missense	UPF0226 protein yhhS	E	Amino acid transport and metabolism	METABOLISM
KP05253	CODING	2719066	2719119	2719260	-	48	A	G	G	I	V	V	missense	conserved hypothetical protein	E	Amino acid transport and metabolism	METABOLISM
KP05253	CODING	2719066	2719182	2719260	-	27	G	A	A	V	I	I	missense	conserved hypothetical protein	E	Amino acid transport and metabolism	METABOLISM
KP05253	CODING	2719066	2719256	2719260	-	2	G	A	A	G	D	D	missense	conserved hypothetical protein	E	Amino acid transport and metabolism	METABOLISM
KP05253	CODING	2719066	2719090	2719260	-	57	T	C	C	V	V	V	synonymous	conserved hypothetical protein	E	Amino acid transport and metabolism	METABOLISM
KP05253	CODING	2719066	2719153	2719260	-	36	C	T	T	F	F	F	synonymous	conserved hypothetical protein	E	Amino acid transport and metabolism	METABOLISM
KP05253	CODING	2719066	2719234	2719260	-	9	G	A	A	K	K	K	synonymous	conserved hypothetical protein	E	Amino acid transport and metabolism	METABOLISM
KP05261	CODING	2725331	2725373	2726257	-	295	A	G	G	I	M	M	missense	Glutaminase	E	Amino acid transport and metabolism	METABOLISM
KP05273	CODING	2738951	2739473	2740105	+	175	C	A	A	P	T	T	missense	Probable sugar efflux transporter	E	Amino acid transport and metabolism	METABOLISM
KP05273	CODING	2738951	2739394	2740105	+	148	T	C	C	Y	Y	Y	synonymous	Probable sugar efflux transporter	E	Amino acid transport and metabolism	METABOLISM
KP05279	CODING	2743318	2743973	2744532	+	219	A	G	G	Y	C	C	missense	Uncharacterized MFS-type transporter ydeE	E	Amino acid transport and metabolism	METABOLISM
KP05279	CODING	2743318	2744376	2744532	+	353	C	A	A	A	A	A	synonymous	Uncharacterized MFS-type transporter ydeE	E	Amino acid transport and metabolism	METABOLISM
KP05283	CODING	2746685	2746844	2747758	-	305	C	T	T	I	I	I	synonymous	High-affinity branched-chain amino acid transport system permease protein livM	E	Amino acid transport and metabolism	METABOLISM
KP05283	CODING	2746685	2746988	2747758	-	257	A	G	G	V	V	V	synonymous	High-affinity branched-chain amino acid transport system permease protein livM	E	Amino acid transport and metabolism	METABOLISM
KP05283	CODING	2746685	2747171	2747758	-	196	G	T	T	P	P	P	synonymous	High-affinity branched-chain amino acid transport system permease protein livM	E	Amino acid transport and metabolism	METABOLISM
KP05284	CODING	2747758	2748303	2749332	-	344	T	C	C	L	L	L	synonymous	Probable high-affinity branched-chain amino acid ABC transporter membrane protein	E	Amino acid transport and metabolism	METABOLISM
KP05284	CODING	2747758	2749296	2749332	-	13	C	T	T	L	L	L	synonymous	Probable high-affinity branched-chain amino acid ABC transporter membrane protein	E	Amino acid transport and metabolism	METABOLISM
KP05285	CODING	2749394	2749583	2750665	-	361	T	A	A	G	G	G	synonymous	Probable high-affinity branched-chain amino acid transporter periplasmic binding component	E	Amino acid transport and metabolism	METABOLISM
KP05285	CODING	2749394	2749682	2750665	-	328	T	C	C	G	G	G	synonymous	Probable high-affinity branched-chain amino acid transporter periplasmic binding component	E	Amino acid transport and metabolism	METABOLISM
KP05285	CODING	2749394	2749715	2750665	-	317	A	G	G	V	V	V	synonymous	Probable high-affinity branched-chain amino acid transporter periplasmic binding component	E	Amino acid transport and metabolism	METABOLISM
KP05285	CODING	2749394	2749757	2750665	-	303	A	G	G	A	A	A	synonymous	Probable high-affinity branched-chain amino acid transporter periplasmic binding component	E	Amino acid transport and metabolism	METABOLISM
KP05285	CODING	2749394	2750099	2750665	-	189	C	T	T	F	F	F	synonymous	Probable high-affinity branched-chain amino acid transporter periplasmic binding component	E	Amino acid transport and metabolism	METABOLISM
KP05285	CODING	2749394	2750597	2750665	-	23	C	T	T	F	F	F	synonymous	Probable high-affinity branched-chain amino acid transporter periplasmic binding component	E	Amino acid transport and metabolism	METABOLISM
KP05286	CODING	2750837	2751148	2751940	-	265	G	A	A	G	S	S	missense	Uncharacterized protein yxjH	E	Amino acid transport and metabolism	METABOLISM
KP05286	CODING	2750837	2750990	2751940	-	317	T	A	A	R	R	R	synonymous	Uncharacterized protein yxjH	E	Amino acid transport and metabolism	METABOLISM
KP05286	CODING	2750837	2751229	2751940	-	238	C	T	T	L	L	L	synonymous	Uncharacterized protein yxjH	E	Amino acid transport and metabolism	METABOLISM
KP05286	CODING	2750837	2751323	2751940	-	206	C	T	T	R	R	R	synonymous	Uncharacterized protein yxjH	E	Amino acid transport and metabolism	METABOLISM
KP05295	CODING	2759001	2760260	2760272	+	420	C	G	G	H	Q	Q	missense	Lactose permease	E	Amino acid transport and metabolism	METABOLISM
KP05295	CODING	2759001	2759268	2760272	+	90	C	T	T	L	L	L	synonymous	Lactose permease	E	Amino acid transport and metabolism	METABOLISM
KP05295	CODING	2759001	2759309	2760272	+	103	C	T	T	S	S	S	synonymous	Lactose permease	E	Amino acid transport and metabolism	METABOLISM
KP05312	CODING	2269086	2270183	2270870	+	366	C	T	T	N	N	N	synonymous	Gluconate 2-dehydrogenase, flavoprotein subunit	E	Amino acid transport and metabolism	METABOLISM
KP05312	CODING	2269086	2270216	2270870	+	377	G	C	C	G	G	G	synonymous	Gluconate 2-dehydrogenase, flavoprotein subunit	E	Amino acid transport and metabolism	METABOLISM
KP05312	CODING	2269086	2270378	2270870	+	431	T	C	C	D	D	D	synonymous	Gluconate 2-dehydrogenase, flavoprotein subunit	E	Amino acid transport and metabolism	METABOLISM
KP05315	CODING	2266377	2266829	2267447	+	151	C	T	T	G	G	G	synonymous	Fe(3+) ions import ATP-binding protein FbpC	E	Amino acid transport and metabolism	METABOLISM
KP05315	CODING	2266377	2267252	2267447	+	292	T	C	C	L	L	L	synonymous	Fe(3+) ions import ATP-binding protein FbpC	E	Amino acid transport and metabolism	METABOLISM
KP05316	CODING	2264615	2265604	2266384	+	330	A	C	C	I	I	I	synonymous	ABC transporter, permease protein	E	Amino acid transport and metabolism	METABOLISM
KP05316	CODING	2264615	2265883	2266384	+	423	G	A	A	V	V	V	synonymous	ABC transporter, permease protein	E	Amino acid transport and metabolism	METABOLISM
KP05324	CODING	2256428	2256485	2256862	-	126	C	G	G	V	V	V	synonymous	Probable glyoxalase family protein	E	Amino acid transport and metabolism	METABOLISM
KP05339	CODING	3040857	3040953	3043529	-	859	C	A	A	D	E	E	missense	Aconitate hydratase 1	E	Amino acid transport and metabolism	METABOLISM
KP05339	CODING	3040857	3041578	3043529	-	651	T	C	C	V	A	A	missense	Aconitate hydratase 1	E	Amino acid transport and metabolism	METABOLISM
KP05339	CODING	3040857	3043479	3043529	-	17	G	T	T	E	D	D	missense	Aconitate hydratase 1	E	Amino acid transport and metabolism	METABOLISM
KP05339	CODING	3040857	3040917	3043529	-	871	C	A	A	T	T	T	synonymous	Aconitate hydratase 1	E	Amino acid transport and metabolism	METABOLISM
KP05339	CODING	3040857	3041124	3043529	-	802	C	T	T	H	H	H	synonymous	Aconitate hydratase 1	E	Amino acid transport and metabolism	METABOLISM
KP05339	CODING	3040857	3041697	3043529	-	611	G	A	A	A	A	A	synonymous	Aconitate hydratase 1	E	Amino acid transport and metabolism	METABOLISM
KP05339	CODING	3040857	3041988	3043529	-	514	A	T	T	P	P	P	synonymous	Aconitate hydratase 1	E	Amino acid transport and metabolism	METABOLISM
KP05355	CODING	3056575	3057521	3058137	+	316	T	C	C	V	A	A	missense	Anthranilate synthase component 1	E	Amino acid transport and metabolism	METABOLISM
KP05356	CODING	3058137	3059042	3059732	+	302	G	A	A	L	L	L	synonymous	Bifunctional anthranilate synthase/anthranilate phosphoribosyltransferase	E	Amino acid transport and metabolism	METABOLISM
KP05357	CODING	3059736	3060137	3061094	+	134	C	T	T	C	C	C	synonymous	Bifunctional indole-3-glycerol phosphate synthase/phosphoribosylanthranilate isomerase	E	Amino acid transport and metabolism	METABOLISM
KP05357	CODING	3059736	3060218	3061094	+	161	C	G	G	L	L	L	synonymous	Bifunctional indole-3-glycerol phosphate synthase/phosphoribosylanthranilate isomerase	E	Amino acid transport and metabolism	METABOLISM
KP05357	CODING	3059736	3060566	3061094	+	277	C	T	T	I	I	I	synonymous	Bifunctional indole-3-glycerol phosphate synthase/phosphoribosylanthranilate isomerase	E	Amino acid transport and metabolism	METABOLISM
KP05357	CODING	3059736	3060608	3061094	+	291	A	G	G	V	V	V	synonymous	Bifunctional indole-3-glycerol phosphate synthase/phosphoribosylanthranilate isomerase	E	Amino acid transport and metabolism	METABOLISM
KP05358	CODING	3061104	3061242	3062297	+	47	A	G	G	N	D	D	missense	Tryptophan synthase beta chain	E	Amino acid transport and metabolism	METABOLISM
KP05358	CODING	3061104	3061541	3062297	+	146	C	G	G	V	V	V	synonymous	Tryptophan synthase beta chain	E	Amino acid transport and metabolism	METABOLISM
KP05359	CODING	3062297	3062356	3063106	+	20	T	C	C	V	V	V	synonymous	Tryptophan synthase alpha chain	E	Amino acid transport and metabolism	METABOLISM
KP05359	CODING	3062297	3062398	3063106	+	34	C	G	G	L	L	L	synonymous	Tryptophan synthase alpha chain	E	Amino acid transport and metabolism	METABOLISM
KP05359	CODING	3062297	3062443	3063106	+	49	G	A	A	E	E	E	synonymous	Tryptophan synthase alpha chain	E	Amino acid transport and metabolism	METABOLISM
KP05359	CODING	3062297	3062602	3063106	+	102	C	T	T	Y	Y	Y	synonymous	Tryptophan synthase alpha chain	E	Amino acid transport and metabolism	METABOLISM
KP05359	CODING	3062297	3062845	3063106	+	183	C	G	G	T	T	T	synonymous	Tryptophan synthase alpha chain	E	Amino acid transport and metabolism	METABOLISM
KP05359	CODING	3062297	3063058	3063106	+	254	A	G	G	E	E	E	synonymous	Tryptophan synthase alpha chain	E	Amino acid transport and metabolism	METABOLISM
KP05359	CODING	3062297	3063088	3063106	+	264	G	A	A	A	A	A	synonymous	Tryptophan synthase alpha chain	E	Amino acid transport and metabolism	METABOLISM
KP05395	CODING	3096016	3096247	3096981	-	245	G	A	A	P	P	P	synonymous	Succinylglutamate desuccinylase	E	Amino acid transport and metabolism	METABOLISM
KP05395	CODING	3096016	3096721	3096981	-	87	C	T	T	N	N	N	synonymous	Succinylglutamate desuccinylase	E	Amino acid transport and metabolism	METABOLISM
KP05396	CODING	3096991	3097830	3098316	-	163	T	C	C	S	P	P	missense	N-succinylarginine dihydrolase	E	Amino acid transport and metabolism	METABOLISM
KP05396	CODING	3096991	3098051	3098316	-	89	C	T	T	A	V	V	missense	N-succinylarginine dihydrolase	E	Amino acid transport and metabolism	METABOLISM
KP05396	CODING	3096991	3097135	3098316	-	394	C	T	T	L	L	L	synonymous	N-succinylarginine dihydrolase	E	Amino acid transport and metabolism	METABOLISM
KP05396	CODING	3096991	3097885	3098316	-	144	C	T	T	T	T	T	synonymous	N-succinylarginine dihydrolase	E	Amino acid transport and metabolism	METABOLISM
KP05396	CODING	3096991	3097939	3098316	-	126	C	T	T	H	H	H	synonymous	N-succinylarginine dihydrolase	E	Amino acid transport and metabolism	METABOLISM
KP05407	CODING	3108097	3108430	3108729	+	112	G	A	A	A	T	T	missense	Uncharacterized ABC transporter ATP-binding protein ynjD	E	Amino acid transport and metabolism	METABOLISM
KP05412	CODING	3112872	3113652	3113852	-	67	T	C	C	G	G	G	synonymous	Quinone oxidoreductase PIG3	E	Amino acid transport and metabolism	METABOLISM
KP05436	CODING	3027246	3027456	3028055	+	71	T	C	C	L	L	L	synonymous	Peptide transport system ATP-binding protein sapF	E	Amino acid transport and metabolism	METABOLISM
KP05439	CODING	3024410	3024583	3025375	+	58	A	C	C	V	V	V	synonymous	Peptide transport system permease protein sapB	E	Amino acid transport and metabolism	METABOLISM
KP05440	CODING	3022770	3023429	3024413	+	220	T	A	A	L	L	L	synonymous	Peptide transport periplasmic protein sapA	E	Amino acid transport and metabolism	METABOLISM
KP05440	CODING	3022770	3023552	3024413	+	261	G	A	A	K	K	K	synonymous	Peptide transport periplasmic protein sapA	E	Amino acid transport and metabolism	METABOLISM
KP05440	CODING	3022770	3023702	3024413	+	311	T	C	C	N	N	N	synonymous	Peptide transport periplasmic protein sapA	E	Amino acid transport and metabolism	METABOLISM
KP05440	CODING	3022770	3024050	3024413	+	427	T	C	C	D	D	D	synonymous	Peptide transport periplasmic protein sapA	E	Amino acid transport and metabolism	METABOLISM
KP05446	CODING	3015532	3016447	3016923	-	159	C	T	T	V	V	V	synonymous	MF family transporter	E	Amino acid transport and metabolism	METABOLISM
KP05467	CODING	2547357	2547765	2548742	-	326	C	T	T	G	G	G	synonymous	Diaminobutyrate--2-oxoglutarate aminotransferase	E	Amino acid transport and metabolism	METABOLISM
KP05482	CODING	2562559	2562731	2563281	+	58	A	G	G	K	R	R	missense	Hydantoin racemase	E	Amino acid transport and metabolism	METABOLISM
KP05482	CODING	2562559	2562564	2563281	+	2	C	T	T	I	I	I	synonymous	Hydantoin racemase	E	Amino acid transport and metabolism	METABOLISM
KP05482	CODING	2562559	2562978	2563281	+	140	T	C	C	D	D	D	synonymous	Hydantoin racemase	E	Amino acid transport and metabolism	METABOLISM
KP05482	CODING	2562559	2563215	2563281	+	219	C	T	T	H	H	H	synonymous	Hydantoin racemase	E	Amino acid transport and metabolism	METABOLISM
KP05500	CODING	2577864	2578214	2579426	-	405	T	C	C	L	L	L	synonymous	Uncharacterized multidrug resistance transporter	E	Amino acid transport and metabolism	METABOLISM
KP05500	CODING	2577864	2578494	2579426	-	311	C	T	T	S	S	S	synonymous	Uncharacterized multidrug resistance transporter	E	Amino acid transport and metabolism	METABOLISM
KP05500	CODING	2577864	2578977	2579426	-	150	A	G	G	T	T	T	synonymous	Uncharacterized multidrug resistance transporter	E	Amino acid transport and metabolism	METABOLISM
KP05500	CODING	2577864	2578989	2579426	-	146	T	C	C	I	I	I	synonymous	Uncharacterized multidrug resistance transporter	E	Amino acid transport and metabolism	METABOLISM
KP05503	CODING	2581312	2581402	2582430	+	31	T	A	A	S	T	T	missense	Aspartate-semialdehyde dehydrogenase	E	Amino acid transport and metabolism	METABOLISM
KP05503	CODING	2581312	2581662	2582430	+	117	T	A	A	D	E	E	missense	Aspartate-semialdehyde dehydrogenase	E	Amino acid transport and metabolism	METABOLISM
KP05503	CODING	2581312	2581692	2582430	+	127	G	T	T	M	I	I	missense	Aspartate-semialdehyde dehydrogenase	E	Amino acid transport and metabolism	METABOLISM
KP05503	CODING	2581312	2581368	2582430	+	19	G	A	A	Q	Q	Q	synonymous	Aspartate-semialdehyde dehydrogenase	E	Amino acid transport and metabolism	METABOLISM
KP05503	CODING	2581312	2581497	2582430	+	62	C	A	A	A	A	A	synonymous	Aspartate-semialdehyde dehydrogenase	E	Amino acid transport and metabolism	METABOLISM
KP05503	CODING	2581312	2581741	2582430	+	144	C	T	T	L	L	L	synonymous	Aspartate-semialdehyde dehydrogenase	E	Amino acid transport and metabolism	METABOLISM
KP05503	CODING	2581312	2582058	2582430	+	249	C	T	T	T	T	T	synonymous	Aspartate-semialdehyde dehydrogenase	E	Amino acid transport and metabolism	METABOLISM
KP05503	CODING	2581312	2582103	2582430	+	264	C	T	T	G	G	G	synonymous	Aspartate-semialdehyde dehydrogenase	E	Amino acid transport and metabolism	METABOLISM
KP05503	CODING	2581312	2582133	2582430	+	274	C	T	T	C	C	C	synonymous	Aspartate-semialdehyde dehydrogenase	E	Amino acid transport and metabolism	METABOLISM
KP05503	CODING	2581312	2582181	2582430	+	290	G	A	A	A	A	A	synonymous	Aspartate-semialdehyde dehydrogenase	E	Amino acid transport and metabolism	METABOLISM
KP05503	CODING	2581312	2582298	2582430	+	329	A	T	T	G	G	G	synonymous	Aspartate-semialdehyde dehydrogenase	E	Amino acid transport and metabolism	METABOLISM
KP05511	CODING	2587770	2588193	2588555	+	142	G	A	A	V	I	I	missense	Probable transporter periplasmic substrate binding protein	E	Amino acid transport and metabolism	METABOLISM
KP05511	CODING	2587770	2587790	2588555	+	7	A	G	G	A	A	A	synonymous	Probable transporter periplasmic substrate binding protein	E	Amino acid transport and metabolism	METABOLISM
KP05511	CODING	2587770	2587814	2588555	+	15	T	A	A	L	L	L	synonymous	Probable transporter periplasmic substrate binding protein	E	Amino acid transport and metabolism	METABOLISM
KP05511	CODING	2587770	2587886	2588555	+	39	G	A	A	V	V	V	synonymous	Probable transporter periplasmic substrate binding protein	E	Amino acid transport and metabolism	METABOLISM
KP05511	CODING	2587770	2588285	2588555	+	172	C	T	T	T	T	T	synonymous	Probable transporter periplasmic substrate binding protein	E	Amino acid transport and metabolism	METABOLISM
KP05511	CODING	2587770	2588384	2588555	+	205	G	C	C	V	V	V	synonymous	Probable transporter periplasmic substrate binding protein	E	Amino acid transport and metabolism	METABOLISM
KP05511	CODING	2587770	2588453	2588555	+	228	G	A	A	A	A	A	synonymous	Probable transporter periplasmic substrate binding protein	E	Amino acid transport and metabolism	METABOLISM
KP05512	CODING	2588565	2589020	2589230	+	152	T	C	C	V	V	V	synonymous	Inner membrane amino-acid ABC transporter permease protein	E	Amino acid transport and metabolism	METABOLISM
KP05513	CODING	2589227	2589470	2589886	+	82	A	G	G	I	V	V	missense	Inner membrane amino-acid ABC transporter permease protein	E	Amino acid transport and metabolism	METABOLISM
KP05513	CODING	2589227	2589772	2589886	+	182	C	T	T	Y	Y	Y	synonymous	Inner membrane amino-acid ABC transporter permease protein	E	Amino acid transport and metabolism	METABOLISM
KP05513	CODING	2589227	2589796	2589886	+	190	G	T	T	L	L	L	synonymous	Inner membrane amino-acid ABC transporter permease protein	E	Amino acid transport and metabolism	METABOLISM
KP05514	CODING	2589867	2590071	2590604	+	69	G	A	A	D	N	N	missense	amino acid ABC transporter, ATP-binding protein	E	Amino acid transport and metabolism	METABOLISM
KP05514	CODING	2589867	2590040	2590604	+	58	G	A	A	G	G	G	synonymous	amino acid ABC transporter, ATP-binding protein	E	Amino acid transport and metabolism	METABOLISM
KP05514	CODING	2589867	2590295	2590604	+	143	G	A	A	Q	Q	Q	synonymous	amino acid ABC transporter, ATP-binding protein	E	Amino acid transport and metabolism	METABOLISM
KP05514	CODING	2589867	2590364	2590604	+	166	T	C	C	T	T	T	synonymous	amino acid ABC transporter, ATP-binding protein	E	Amino acid transport and metabolism	METABOLISM
KP05514	CODING	2589867	2590373	2590604	+	169	T	C	C	L	L	L	synonymous	amino acid ABC transporter, ATP-binding protein	E	Amino acid transport and metabolism	METABOLISM
KP05515	CODING	2590620	2591791	2591861	+	391	A	G	G	K	R	R	missense	Aminotransferase, class V domain-containing protein	E	Amino acid transport and metabolism	METABOLISM
KP05515	CODING	2590620	2590961	2591861	+	114	A	G	G	V	V	V	synonymous	Aminotransferase, class V domain-containing protein	E	Amino acid transport and metabolism	METABOLISM
KP05515	CODING	2590620	2591033	2591861	+	138	C	G	G	R	R	R	synonymous	Aminotransferase, class V domain-containing protein	E	Amino acid transport and metabolism	METABOLISM
KP05515	CODING	2590620	2591069	2591861	+	150	G	C	C	S	S	S	synonymous	Aminotransferase, class V domain-containing protein	E	Amino acid transport and metabolism	METABOLISM
KP05515	CODING	2590620	2591327	2591861	+	236	C	T	T	H	H	H	synonymous	Aminotransferase, class V domain-containing protein	E	Amino acid transport and metabolism	METABOLISM
KP05516	CODING	2591858	2592013	2593117	+	52	C	G	G	G	G	G	synonymous	N-carbamoyl-L-amino acid hydrolase	E	Amino acid transport and metabolism	METABOLISM
KP05516	CODING	2591858	2592148	2593117	+	97	G	A	A	G	G	G	synonymous	N-carbamoyl-L-amino acid hydrolase	E	Amino acid transport and metabolism	METABOLISM
KP05516	CODING	2591858	2592598	2593117	+	247	C	T	G	A	A	A	synonymous	N-carbamoyl-L-amino acid hydrolase	E	Amino acid transport and metabolism	METABOLISM
KP05516	CODING	2591858	2592820	2593117	+	321	T	C	C	R	R	R	synonymous	N-carbamoyl-L-amino acid hydrolase	E	Amino acid transport and metabolism	METABOLISM
KP05516	CODING	2591858	2592994	2593117	+	379	C	G	G	A	A	A	synonymous	N-carbamoyl-L-amino acid hydrolase	E	Amino acid transport and metabolism	METABOLISM
KP05557	CODING	2629737	2629987	2631128	-	381	G	T	T	C	F	F	missense	Phosphoglycerate transporter protein	E	Amino acid transport and metabolism	METABOLISM
KP05557	CODING	2629737	2630733	2631128	-	132	G	T	T	G	G	G	synonymous	Phosphoglycerate transporter protein	E	Amino acid transport and metabolism	METABOLISM
KP05588	CODING	2925052	2926026	2926041	+	325	A	G	G	P	P	P	synonymous	D-lactate dehydrogenase	E	Amino acid transport and metabolism	METABOLISM
KP05661	CODING	3122895	3123422	3123914	+	176	T	C	C	N	N	N	synonymous	L-asparaginase 1	E	Amino acid transport and metabolism	METABOLISM
KP09246	CODING	5168892	5168987	5170082	+	32	G	A	A	P	P	P	synonymous	Acetylornithine deacetylase	E	Amino acid transport and metabolism	METABOLISM
KP09246	CODING	5168892	5169002	5170082	+	37	C	T	T	T	T	T	synonymous	Acetylornithine deacetylase	E	Amino acid transport and metabolism	METABOLISM
KP09246	CODING	5168892	5169389	5170082	+	166	T	C	C	Y	Y	Y	synonymous	Acetylornithine deacetylase	E	Amino acid transport and metabolism	METABOLISM
KP09671	CODING	329175	329309	330278	+	45	C	T	T	V	V	V	synonymous	sn-glycerol-3-phosphate import ATP-binding protein ugpC	E	Amino acid transport and metabolism	METABOLISM
KP09671	CODING	329175	329429	330278	+	85	G	A	A	K	K	K	synonymous	sn-glycerol-3-phosphate import ATP-binding protein ugpC	E	Amino acid transport and metabolism	METABOLISM
KP10598	CODING	1266939	1266948	1268225	+	4	T	G	G	S	A	A	missense	Peptidase B	E	Amino acid transport and metabolism	METABOLISM
KP10598	CODING	1266939	1268105	1268225	+	389	C	T	T	H	H	H	synonymous	Peptidase B	E	Amino acid transport and metabolism	METABOLISM
KP12802	CODING	1996918	1997224	1998282	-	353	C	A	A	G	G	G	synonymous	L-serine dehydratase 1	E	Amino acid transport and metabolism	METABOLISM
KP12802	CODING	1996918	1997314	1998282	-	323	T	C	C	G	G	G	synonymous	L-serine dehydratase 1	E	Amino acid transport and metabolism	METABOLISM
KP12882	CODING	1980798	1981299	1982168	-	290	C	T	T	S	S	S	synonymous	Major facilitator superfamily transporter	E	Amino acid transport and metabolism	METABOLISM
KP12882	CODING	1980798	1981968	1982168	-	67	T	C	C	A	A	A	synonymous	Major facilitator superfamily transporter	E	Amino acid transport and metabolism	METABOLISM
KP13083	CODING	1917504	1917648	1918715	-	356	T	C	C	V	V	V	synonymous	Tyrosine-specific transport protein	E	Amino acid transport and metabolism	METABOLISM
KP13083	CODING	1917504	1918632	1918715	-	28	A	C	C	A	A	A	synonymous	Tyrosine-specific transport protein	E	Amino acid transport and metabolism	METABOLISM
KP14111	CODING	4440607	4440879	4441362	+	91	T	C	C	T	T	T	synonymous	3-dehydroquinate dehydratase	E	Amino acid transport and metabolism	METABOLISM
KP14812	CODING	773821	773886	774456	+	22	G	A	A	Q	Q	Q	synonymous	Arginine exporter protein argO	E	Amino acid transport and metabolism	METABOLISM
KP16060	CODING	4577401	4577803	4578621	+	135	A	G	G	I	V	V	missense	Alanine racemase domain-containing protein	E	Amino acid transport and metabolism	METABOLISM
KP16060	CODING	4577401	4577859	4578621	+	153	A	G	G	V	V	V	synonymous	Alanine racemase domain-containing protein	E	Amino acid transport and metabolism	METABOLISM
KP16060	CODING	4577401	4578204	4578621	+	268	T	C	C	R	R	R	synonymous	Alanine racemase domain-containing protein	E	Amino acid transport and metabolism	METABOLISM
KP25184	CODING	2831210	2831849	2832562	-	238	T	C	C	F	F	F	synonymous	3-carboxy-cis,cis-muconate cycloisomerase	E	Amino acid transport and metabolism	METABOLISM
KP31501	CODING	710871	711320	712736	+	150	C	G	G	V	V	V	synonymous	Bifunctional glutathionylspermidine synthetase/amidase	E	Amino acid transport and metabolism	METABOLISM
KP31502	CODING	2584950	2585827	2586536	-	237	C	G	G	A	G	G	missense	Gamma-glutamyltransferase	E	Amino acid transport and metabolism	METABOLISM
KP31502	CODING	2584950	2584956	2586536	-	527	A	G	G	G	G	G	synonymous	Gamma-glutamyltransferase	E	Amino acid transport and metabolism	METABOLISM
KP31502	CODING	2584950	2586099	2586536	-	146	C	T	T	T	T	T	synonymous	Gamma-glutamyltransferase	E	Amino acid transport and metabolism	METABOLISM
KP31506	CODING	4529952	4530528	4530944	-	139	C	G	G	A	A	A	synonymous	Phosphoserine phosphatase	E	Amino acid transport and metabolism	METABOLISM
KP31509	CODING	2545866	2545983	2547338	-	452	A	G	G	E	E	E	synonymous	L-2,4-diaminobutyrate decarboxylase	E	Amino acid transport and metabolism	METABOLISM
KP31509	CODING	2545866	2546832	2547338	-	169	G	C	C	G	G	G	synonymous	L-2,4-diaminobutyrate decarboxylase	E	Amino acid transport and metabolism	METABOLISM
KP31513	CODING	1431262	1432805	1432929	+	515	T	C	C	V	A	A	missense	Indole-3-pyruvate decarboxylase	E	Amino acid transport and metabolism	METABOLISM
KP31513	CODING	1431262	1431822	1432929	+	187	A	G	G	V	V	V	synonymous	Indole-3-pyruvate decarboxylase	E	Amino acid transport and metabolism	METABOLISM
KP31519	CODING	3675129	3675423	3676181	-	253	T	G	G	L	L	L	synonymous	Phospho-2-dehydro-3-deoxyheptonate aldolase, Phe-sensitive	E	Amino acid transport and metabolism	METABOLISM
KP31519	CODING	3675129	3675687	3676181	-	165	G	A	A	R	R	R	synonymous	Phospho-2-dehydro-3-deoxyheptonate aldolase, Phe-sensitive	E	Amino acid transport and metabolism	METABOLISM
KP31520	CODING	4092912	4093406	4093745	+	165	T	C	C	T	T	T	synonymous	Shikimate dehydrogenase	E	Amino acid transport and metabolism	METABOLISM
KP31521	CODING	3462306	3462406	3463589	-	395	T	C	C	V	A	A	missense	3-phosphoshikimate 1-carboxyvinyltransferase	E	Amino acid transport and metabolism	METABOLISM
KP31521	CODING	3462306	3462468	3463589	-	374	A	G	G	L	L	L	synonymous	3-phosphoshikimate 1-carboxyvinyltransferase	E	Amino acid transport and metabolism	METABOLISM
KP31522	CODING	2219570	2220017	2220406	+	150	C	G	G	L	V	V	missense	Shikimate dehydrogenase	E	Amino acid transport and metabolism	METABOLISM
KP31522	CODING	2219570	2219998	2220406	+	143	T	C	C	A	A	A	synonymous	Shikimate dehydrogenase	E	Amino acid transport and metabolism	METABOLISM
KP31526	CODING	2016710	2017914	2018008	+	402	T	C	C	M	T	T	missense	D-amino acid dehydrogenase small subunit	E	Amino acid transport and metabolism	METABOLISM
KP31526	CODING	2016710	2017998	2018008	+	430	T	C	C	V	A	A	missense	D-amino acid dehydrogenase small subunit	E	Amino acid transport and metabolism	METABOLISM
KP31526	CODING	2016710	2017282	2018008	+	191	C	T	T	R	R	R	synonymous	D-amino acid dehydrogenase small subunit	E	Amino acid transport and metabolism	METABOLISM
KP31526	CODING	2016710	2017540	2018008	+	277	A	G	G	L	L	L	synonymous	D-amino acid dehydrogenase small subunit	E	Amino acid transport and metabolism	METABOLISM
KP31546	CODING	26813	26861	28150	-	430	A	G	G	A	A	A	synonymous	DsdX permease	E	Amino acid transport and metabolism	METABOLISM
KP31546	CODING	26813	26900	28150	-	417	C	T	T	S	S	S	synonymous	DsdX permease	E	Amino acid transport and metabolism	METABOLISM
KP31546	CODING	26813	27158	28150	-	331	G	C	C	L	L	L	synonymous	DsdX permease	E	Amino acid transport and metabolism	METABOLISM
KP31546	CODING	26813	27242	28150	-	303	T	G	G	G	G	G	synonymous	DsdX permease	E	Amino acid transport and metabolism	METABOLISM
KP31564	CODING	276695	276698	278167	-	490	G	A	A	E	E	E	synonymous	Inner membrane transporter yhiP	E	Amino acid transport and metabolism	METABOLISM
KP31564	CODING	276695	276755	278167	-	471	G	A	A	V	V	V	synonymous	Inner membrane transporter yhiP	E	Amino acid transport and metabolism	METABOLISM
KP31564	CODING	276695	276806	278167	-	454	T	C	C	Y	Y	Y	synonymous	Inner membrane transporter yhiP	E	Amino acid transport and metabolism	METABOLISM
KP31564	CODING	276695	276817	278167	-	451	T	C	C	L	L	L	synonymous	Inner membrane transporter yhiP	E	Amino acid transport and metabolism	METABOLISM
KP31564	CODING	276695	276830	278167	-	446	T	C	C	D	D	D	synonymous	Inner membrane transporter yhiP	E	Amino acid transport and metabolism	METABOLISM
KP31564	CODING	276695	276887	278167	-	427	G	T	T	A	A	A	synonymous	Inner membrane transporter yhiP	E	Amino acid transport and metabolism	METABOLISM
KP31564	CODING	276695	276992	278167	-	392	C	G	G	G	G	G	synonymous	Inner membrane transporter yhiP	E	Amino acid transport and metabolism	METABOLISM
KP31564	CODING	276695	277160	278167	-	336	A	C	C	L	L	L	synonymous	Inner membrane transporter yhiP	E	Amino acid transport and metabolism	METABOLISM
KP31564	CODING	276695	277379	278167	-	263	C	T	T	T	T	T	synonymous	Inner membrane transporter yhiP	E	Amino acid transport and metabolism	METABOLISM
KP31568	CODING	297882	298097	298220	+	72	C	T	T	S	S	S	synonymous	Undecaprenyl phosphate-aminoarabinose flippase subunit ArnE	E	Amino acid transport and metabolism	METABOLISM
KP31571	CODING	3969847	3970204	3971322	-	373	G	A	A	S	S	S	synonymous	Inner membrane transporter yjdL	E	Amino acid transport and metabolism	METABOLISM
KP31571	CODING	3969847	3970975	3971322	-	116	C	T	T	F	F	F	synonymous	Inner membrane transporter yjdL	E	Amino acid transport and metabolism	METABOLISM
KP31611	CODING	927724	927790	928425	-	212	G	A	A	E	E	E	synonymous	Propanediol utilization protein pduB	E	Amino acid transport and metabolism	METABOLISM
KP31611	CODING	927724	927826	928425	-	200	C	T	T	S	S	S	synonymous	Propanediol utilization protein pduB	E	Amino acid transport and metabolism	METABOLISM
KP31611	CODING	927724	927895	928425	-	177	A	G	G	V	V	V	synonymous	Propanediol utilization protein pduB	E	Amino acid transport and metabolism	METABOLISM
KP31619	CODING	510238	511468	514698	-	1077	C	T	T	L	L	L	synonymous	Glutamate synthase [NADPH] large chain	E	Amino acid transport and metabolism	METABOLISM
KP31619	CODING	510238	511837	514698	-	954	T	C	C	A	A	A	synonymous	Glutamate synthase [NADPH] large chain	E	Amino acid transport and metabolism	METABOLISM
KP31619	CODING	510238	512173	514698	-	842	T	C	C	A	A	A	synonymous	Glutamate synthase [NADPH] large chain	E	Amino acid transport and metabolism	METABOLISM
KP31619	CODING	510238	513907	514698	-	264	A	T	T	P	P	P	synonymous	Glutamate synthase [NADPH] large chain	E	Amino acid transport and metabolism	METABOLISM
KP31631	CODING	4244383	4244826	4245840	+	148	T	C	C	G	G	G	synonymous	Aminoacyl-histidine dipeptidase	E	Amino acid transport and metabolism	METABOLISM
KP31634	CODING	4260905	4261191	4261495	-	102	C	T	T	A	V	V	missense	Cysteine/O-acetylserine efflux protein	E	Amino acid transport and metabolism	METABOLISM
KP31634	CODING	4260905	4260992	4261495	-	168	A	G	G	Q	Q	Q	synonymous	Cysteine/O-acetylserine efflux protein	E	Amino acid transport and metabolism	METABOLISM
KP31634	CODING	4260905	4261169	4261495	-	109	A	G	G	A	A	A	synonymous	Cysteine/O-acetylserine efflux protein	E	Amino acid transport and metabolism	METABOLISM
KP00056	CODING	10464	10511	11342	+	16	T	C	C	R	R	R	synonymous	2-oxo-3-deoxygalactonate kinase	G	Carbohydrate transport and metabolism	METABOLISM
KP00056	CODING	10464	10616	11342	+	51	A	C	C	T	T	T	synonymous	2-oxo-3-deoxygalactonate kinase	G	Carbohydrate transport and metabolism	METABOLISM
KP00056	CODING	10464	10754	11342	+	97	T	C	C	D	D	D	synonymous	2-oxo-3-deoxygalactonate kinase	G	Carbohydrate transport and metabolism	METABOLISM
KP00068	CODING	21095	21823	22846	+	243	C	T	T	G	G	G	synonymous	PTS system alpha-glucoside-specific EIICB component	G	Carbohydrate transport and metabolism	METABOLISM
KP00068	CODING	21095	21844	22846	+	250	C	T	T	F	F	F	synonymous	PTS system alpha-glucoside-specific EIICB component	G	Carbohydrate transport and metabolism	METABOLISM
KP00069	CODING	22843	22956	24165	+	38	C	T	T	Y	Y	Y	synonymous	6-phospho-alpha-glucosidase	G	Carbohydrate transport and metabolism	METABOLISM
KP00069	CODING	22843	23127	24165	+	95	G	A	A	Q	Q	Q	synonymous	6-phospho-alpha-glucosidase	G	Carbohydrate transport and metabolism	METABOLISM
KP00069	CODING	22843	23442	24165	+	200	T	C	C	H	H	H	synonymous	6-phospho-alpha-glucosidase	G	Carbohydrate transport and metabolism	METABOLISM
KP00069	CODING	22843	23475	24165	+	211	T	C	C	D	D	D	synonymous	6-phospho-alpha-glucosidase	G	Carbohydrate transport and metabolism	METABOLISM
KP00069	CODING	22843	24045	24165	+	401	T	G	G	S	S	S	synonymous	6-phospho-alpha-glucosidase	G	Carbohydrate transport and metabolism	METABOLISM
KP00099	CODING	50015	51044	51394	-	117	T	C	C	N	N	N	synonymous	Maltoporin-like protein	G	Carbohydrate transport and metabolism	METABOLISM
KP00099	CODING	50015	51356	51394	-	13	T	G	G	V	V	V	synonymous	Maltoporin-like protein	G	Carbohydrate transport and metabolism	METABOLISM
KP00101	CODING	51939	52257	53261	-	335	A	G	G	G	G	G	synonymous	PEP-sugar phosphotransferase enzyme IIC subunit	G	Carbohydrate transport and metabolism	METABOLISM
KP00101	CODING	51939	52689	53261	-	191	C	T	T	V	V	V	synonymous	PEP-sugar phosphotransferase enzyme IIC subunit	G	Carbohydrate transport and metabolism	METABOLISM
KP00116	CODING	63888	63936	65321	-	462	C	T	T	G	G	G	synonymous	PTS system N-acetylmuramic acid-specific EIIBC component	G	Carbohydrate transport and metabolism	METABOLISM
KP00143	CODING	90721	92621	93039	+	634	G	A	A	R	H	H	missense	Alpha-xylosidase	G	Carbohydrate transport and metabolism	METABOLISM
KP00143	CODING	90721	92463	93039	+	581	T	C	C	N	N	N	synonymous	Alpha-xylosidase	G	Carbohydrate transport and metabolism	METABOLISM
KP00143	CODING	90721	92505	93039	+	595	C	T	T	F	F	F	synonymous	Alpha-xylosidase	G	Carbohydrate transport and metabolism	METABOLISM
KP00143	CODING	90721	92631	93039	+	637	C	T	T	H	H	H	synonymous	Alpha-xylosidase	G	Carbohydrate transport and metabolism	METABOLISM
KP00143	CODING	90721	92652	93039	+	644	A	G	G	L	L	L	synonymous	Alpha-xylosidase	G	Carbohydrate transport and metabolism	METABOLISM
KP00143	CODING	90721	92982	93039	+	754	C	T	T	G	G	G	synonymous	Alpha-xylosidase	G	Carbohydrate transport and metabolism	METABOLISM
KP00145	CODING	93964	94561	95343	-	261	A	G	G	Q	Q	Q	synonymous	Phospho-alpha-glucosidase pagL	G	Carbohydrate transport and metabolism	METABOLISM
KP00171	CODING	123669	124008	124415	-	136	A	C	C	P	P	P	synonymous	Uncharacterized protein Rv1998c/MT2054	G	Carbohydrate transport and metabolism	METABOLISM
KP00171	CODING	123669	124143	124415	-	91	T	C	C	D	D	D	synonymous	Uncharacterized protein Rv1998c/MT2054	G	Carbohydrate transport and metabolism	METABOLISM
KP00208	CODING	158342	159268	159967	-	234	A	C	C	M	L	L	missense	2,3-bisphosphoglycerate-independent phosphoglycerate mutase	G	Carbohydrate transport and metabolism	METABOLISM
KP00208	CODING	158342	158648	159967	-	440	T	A	A	A	A	A	synonymous	2,3-bisphosphoglycerate-independent phosphoglycerate mutase	G	Carbohydrate transport and metabolism	METABOLISM
KP00208	CODING	158342	159041	159967	-	309	C	T	T	F	F	F	synonymous	2,3-bisphosphoglycerate-independent phosphoglycerate mutase	G	Carbohydrate transport and metabolism	METABOLISM
KP00208	CODING	158342	159179	159967	-	263	C	G	G	V	V	V	synonymous	2,3-bisphosphoglycerate-independent phosphoglycerate mutase	G	Carbohydrate transport and metabolism	METABOLISM
KP00208	CODING	158342	159257	159967	-	237	G	C	C	A	A	A	synonymous	2,3-bisphosphoglycerate-independent phosphoglycerate mutase	G	Carbohydrate transport and metabolism	METABOLISM
KP00208	CODING	158342	159305	159967	-	221	T	C	C	D	D	D	synonymous	2,3-bisphosphoglycerate-independent phosphoglycerate mutase	G	Carbohydrate transport and metabolism	METABOLISM
KP00208	CODING	158342	159320	159967	-	216	T	C	C	Y	Y	Y	synonymous	2,3-bisphosphoglycerate-independent phosphoglycerate mutase	G	Carbohydrate transport and metabolism	METABOLISM
KP00208	CODING	158342	159350	159967	-	206	C	T	T	G	G	G	synonymous	2,3-bisphosphoglycerate-independent phosphoglycerate mutase	G	Carbohydrate transport and metabolism	METABOLISM
KP00208	CODING	158342	159404	159967	-	188	C	T	T	S	S	S	synonymous	2,3-bisphosphoglycerate-independent phosphoglycerate mutase	G	Carbohydrate transport and metabolism	METABOLISM
KP00208	CODING	158342	159473	159967	-	165	A	G	G	A	A	A	synonymous	2,3-bisphosphoglycerate-independent phosphoglycerate mutase	G	Carbohydrate transport and metabolism	METABOLISM
KP00208	CODING	158342	159575	159967	-	131	C	T	T	D	D	D	synonymous	2,3-bisphosphoglycerate-independent phosphoglycerate mutase	G	Carbohydrate transport and metabolism	METABOLISM
KP00208	CODING	158342	159590	159967	-	126	C	G	G	L	L	L	synonymous	2,3-bisphosphoglycerate-independent phosphoglycerate mutase	G	Carbohydrate transport and metabolism	METABOLISM
KP00208	CODING	158342	159629	159967	-	113	T	G	G	V	V	V	synonymous	2,3-bisphosphoglycerate-independent phosphoglycerate mutase	G	Carbohydrate transport and metabolism	METABOLISM
KP00208	CODING	158342	159653	159967	-	105	C	T	T	Y	Y	Y	synonymous	2,3-bisphosphoglycerate-independent phosphoglycerate mutase	G	Carbohydrate transport and metabolism	METABOLISM
KP00208	CODING	158342	159758	159967	-	70	G	A	A	P	P	P	synonymous	2,3-bisphosphoglycerate-independent phosphoglycerate mutase	G	Carbohydrate transport and metabolism	METABOLISM
KP00208	CODING	158342	159803	159967	-	55	C	T	T	Y	Y	Y	synonymous	2,3-bisphosphoglycerate-independent phosphoglycerate mutase	G	Carbohydrate transport and metabolism	METABOLISM
KP00232	CODING	180799	181568	182832	-	422	G	A	A	S	N	N	missense	Alpha-amylase	G	Carbohydrate transport and metabolism	METABOLISM
KP00232	CODING	180799	181593	182832	-	414	A	G	G	I	V	V	missense	Alpha-amylase	G	Carbohydrate transport and metabolism	METABOLISM
KP00232	CODING	180799	180811	182832	-	674	C	G	G	G	G	G	synonymous	Alpha-amylase	G	Carbohydrate transport and metabolism	METABOLISM
KP00232	CODING	180799	182386	182832	-	149	C	T	T	G	G	G	synonymous	Alpha-amylase	G	Carbohydrate transport and metabolism	METABOLISM
KP00232	CODING	180799	182449	182832	-	128	G	T	T	P	P	P	synonymous	Alpha-amylase	G	Carbohydrate transport and metabolism	METABOLISM
KP00240	CODING	189658	190791	190992	+	378	T	C	C	I	I	I	synonymous	Xylose isomerase	G	Carbohydrate transport and metabolism	METABOLISM
KP00256	CODING	206672	207461	207607	-	49	C	T	T	G	G	G	synonymous	2-dehydro-3-deoxygluconokinase	G	Carbohydrate transport and metabolism	METABOLISM
KP00277	CODING	230023	230252	232464	+	77	T	C	C	V	A	A	missense	Cyclic di-GMP-binding protein	G	Carbohydrate transport and metabolism	METABOLISM
KP00277	CODING	230023	230540	232464	+	173	T	C	C	L	P	P	missense	Cyclic di-GMP-binding protein	G	Carbohydrate transport and metabolism	METABOLISM
KP00277	CODING	230023	231936	232464	+	638	T	G	G	H	Q	Q	missense	Cyclic di-GMP-binding protein	G	Carbohydrate transport and metabolism	METABOLISM
KP00277	CODING	230023	230400	232464	+	126	G	T	T	G	G	G	synonymous	Cyclic di-GMP-binding protein	G	Carbohydrate transport and metabolism	METABOLISM
KP00281	CODING	238110	239306	239789	-	162	G	T	T	A	S	S	missense	Cellulose synthase operon protein YhjU	G	Carbohydrate transport and metabolism	METABOLISM
KP00281	CODING	238110	238362	239789	-	476	T	C	C	G	G	G	synonymous	Cellulose synthase operon protein YhjU	G	Carbohydrate transport and metabolism	METABOLISM
KP00281	CODING	238110	238413	239789	-	459	C	T	T	D	D	D	synonymous	Cellulose synthase operon protein YhjU	G	Carbohydrate transport and metabolism	METABOLISM
KP00281	CODING	238110	238767	239789	-	341	C	T	T	G	G	G	synonymous	Cellulose synthase operon protein YhjU	G	Carbohydrate transport and metabolism	METABOLISM
KP00281	CODING	238110	239418	239789	-	124	A	G	G	L	L	L	synonymous	Cellulose synthase operon protein YhjU	G	Carbohydrate transport and metabolism	METABOLISM
KP00287	CODING	245262	245702	247607	+	147	T	C	C	T	T	T	synonymous	Cyclic di-GMP-binding protein	G	Carbohydrate transport and metabolism	METABOLISM
KP00287	CODING	245262	246371	247607	+	370	C	T	T	R	R	R	synonymous	Cyclic di-GMP-binding protein	G	Carbohydrate transport and metabolism	METABOLISM
KP00287	CODING	245262	246383	247607	+	374	C	T	T	F	F	F	synonymous	Cyclic di-GMP-binding protein	G	Carbohydrate transport and metabolism	METABOLISM
KP00287	CODING	245262	246794	247607	+	511	T	C	C	H	H	H	synonymous	Cyclic di-GMP-binding protein	G	Carbohydrate transport and metabolism	METABOLISM
KP00287	CODING	245262	246803	247607	+	514	T	C	C	I	I	I	synonymous	Cyclic di-GMP-binding protein	G	Carbohydrate transport and metabolism	METABOLISM
KP00287	CODING	245262	246852	247607	+	531	C	T	T	L	L	L	synonymous	Cyclic di-GMP-binding protein	G	Carbohydrate transport and metabolism	METABOLISM
KP00287	CODING	245262	247520	247607	+	753	T	C	C	A	A	A	synonymous	Cyclic di-GMP-binding protein	G	Carbohydrate transport and metabolism	METABOLISM
KP00288	CODING	247611	248000	248720	+	130	C	G	G	G	G	G	synonymous	Endoglucanase	G	Carbohydrate transport and metabolism	METABOLISM
KP00288	CODING	247611	248036	248720	+	142	A	T	T	G	G	G	synonymous	Endoglucanase	G	Carbohydrate transport and metabolism	METABOLISM
KP00288	CODING	247611	248450	248720	+	280	A	G	G	G	G	G	synonymous	Endoglucanase	G	Carbohydrate transport and metabolism	METABOLISM
KP00302	CODING	266004	266301	267656	-	452	T	C	C	T	T	T	synonymous	Cytoplasmic trehalase	G	Carbohydrate transport and metabolism	METABOLISM
KP00302	CODING	266004	266757	267656	-	300	C	G	G	V	V	V	synonymous	Cytoplasmic trehalase	G	Carbohydrate transport and metabolism	METABOLISM
KP00362	CODING	4994812	4996189	4996461	-	91	T	C	C	T	T	T	synonymous	Glucose-6-phosphate isomerase	G	Carbohydrate transport and metabolism	METABOLISM
KP00370	CODING	4988999	4989106	4989889	+	36	C	T	T	A	A	A	synonymous	Maltose transport system permease protein malG	G	Carbohydrate transport and metabolism	METABOLISM
KP00372	CODING	4986132	4987250	4987322	+	373	A	T	T	V	V	V	synonymous	Maltose-binding periplasmic protein	G	Carbohydrate transport and metabolism	METABOLISM
KP00463	CODING	4895179	4896297	4896531	-	79	A	G	G	N	D	D	missense	Alpha-galactosidase	G	Carbohydrate transport and metabolism	METABOLISM
KP00464	CODING	4893670	4893876	4895085	-	404	T	C	C	S	P	P	missense	Melibiose carrier protein	G	Carbohydrate transport and metabolism	METABOLISM
KP00591	CODING	5205720	5206277	5207186	+	186	T	C	C	N	N	N	synonymous	Rhamnulokinase	G	Carbohydrate transport and metabolism	METABOLISM
KP00591	CODING	5205720	5206305	5207186	+	196	C	T	T	L	L	L	synonymous	Rhamnulokinase	G	Carbohydrate transport and metabolism	METABOLISM
KP00592	CODING	5207183	5207413	5208442	+	77	T	C	C	A	A	A	synonymous	L-rhamnose isomerase	G	Carbohydrate transport and metabolism	METABOLISM
KP00592	CODING	5207183	5207761	5208442	+	193	A	T	T	I	I	I	synonymous	L-rhamnose isomerase	G	Carbohydrate transport and metabolism	METABOLISM
KP00592	CODING	5207183	5207806	5208442	+	208	T	G	G	L	L	L	synonymous	L-rhamnose isomerase	G	Carbohydrate transport and metabolism	METABOLISM
KP00601	CODING	5217046	5219114	5219169	-	19	G	C	C	S	T	T	missense	Alpha-galactosidase	G	Carbohydrate transport and metabolism	METABOLISM
KP00601	CODING	5217046	5217799	5219169	-	457	G	A	A	A	A	A	synonymous	Alpha-galactosidase	G	Carbohydrate transport and metabolism	METABOLISM
KP00647	CODING	326054	326266	327370	+	71	T	C	C	A	A	A	synonymous	sn-glycerol-3-phosphate-binding periplasmic protein ugpB	G	Carbohydrate transport and metabolism	METABOLISM
KP00648	CODING	327477	327980	328364	+	168	G	A	A	K	K	K	synonymous	sn-glycerol-3-phosphate transport system permease protein ugpA	G	Carbohydrate transport and metabolism	METABOLISM
KP00648	CODING	327477	328007	328364	+	177	C	T	T	F	F	F	synonymous	sn-glycerol-3-phosphate transport system permease protein ugpA	G	Carbohydrate transport and metabolism	METABOLISM
KP00648	CODING	327477	328070	328364	+	198	A	G	G	G	G	G	synonymous	sn-glycerol-3-phosphate transport system permease protein ugpA	G	Carbohydrate transport and metabolism	METABOLISM
KP00660	CODING	338626	339849	339966	+	408	C	T	T	F	F	F	synonymous	Low-affinity gluconate transporter	G	Carbohydrate transport and metabolism	METABOLISM
KP00664	CODING	344052	344250	345932	+	67	A	C	C	R	R	R	synonymous	Glycogen debranching enzyme	G	Carbohydrate transport and metabolism	METABOLISM
KP00667	CODING	348759	350429	351206	+	557	C	G	G	R	R	R	synonymous	Glycogen phosphorylase	G	Carbohydrate transport and metabolism	METABOLISM
KP00677	CODING	361569	363350	363662	+	594	A	G	G	A	A	A	synonymous	4-alpha-glucanotransferase	G	Carbohydrate transport and metabolism	METABOLISM
KP00833	CODING	1247209	1248307	1248405	-	33	A	G	G	Q	Q	Q	synonymous	Uncharacterized protein yphH	G	Carbohydrate transport and metabolism	METABOLISM
KP00937	CODING	1601827	1601878	1602633	-	252	A	G	G	L	L	L	synonymous	Putative aga operon transcriptional repressor	G	Carbohydrate transport and metabolism	METABOLISM
KP00965	CODING	1563147	1563934	1563968	+	263	C	A	A	A	D	D	missense	2-keto-3-deoxy-L-rhamnonate aldolase	G	Carbohydrate transport and metabolism	METABOLISM
KP00965	CODING	1563147	1563686	1563968	+	180	T	C	C	F	F	F	synonymous	2-keto-3-deoxy-L-rhamnonate aldolase	G	Carbohydrate transport and metabolism	METABOLISM
KP01071	CODING	585219	585386	586364	+	56	C	G	G	T	T	T	synonymous	Glycerate kinase 2	G	Carbohydrate transport and metabolism	METABOLISM
KP01071	CODING	585219	586103	586364	+	295	T	C	C	L	L	L	synonymous	Glycerate kinase 2	G	Carbohydrate transport and metabolism	METABOLISM
KP01072	CODING	584246	585049	585154	+	268	A	G	G	V	V	V	synonymous	2-hydroxy-3-oxopropionate reductase	G	Carbohydrate transport and metabolism	METABOLISM
KP01073	CODING	583467	583602	584237	+	46	T	C	C	L	L	L	synonymous	5-keto-4-deoxy-D-glucarate aldolase	G	Carbohydrate transport and metabolism	METABOLISM
KP01076	CODING	580145	580382	581716	-	445	G	A	A	G	G	G	synonymous	D-galactarate dehydratase	G	Carbohydrate transport and metabolism	METABOLISM
KP01076	CODING	580145	581405	581716	-	104	A	G	G	L	L	L	synonymous	D-galactarate dehydratase	G	Carbohydrate transport and metabolism	METABOLISM
KP01083	CODING	573434	573973	574126	+	180	G	A	A	P	P	P	synonymous	Uncharacterized protein yraR	G	Carbohydrate transport and metabolism	METABOLISM
KP01108	CODING	548138	548593	549475	+	152	T	C	C	V	V	V	synonymous	Phosphoglucosamine mutase	G	Carbohydrate transport and metabolism	METABOLISM
KP01108	CODING	548138	548656	549475	+	173	C	A	A	G	G	G	synonymous	Phosphoglucosamine mutase	G	Carbohydrate transport and metabolism	METABOLISM
KP01127	CODING	2762917	2762977	2763678	-	234	T	C	C	L	L	L	synonymous	Uncharacterized HTH-type transcriptional regulator ygbI	G	Carbohydrate transport and metabolism	METABOLISM
KP01127	CODING	2762917	2763277	2763678	-	134	T	C	C	S	S	S	synonymous	Uncharacterized HTH-type transcriptional regulator ygbI	G	Carbohydrate transport and metabolism	METABOLISM
KP01130	CODING	2766111	2766560	2766731	+	150	C	G	G	P	P	P	synonymous	Putative aldolase class 2 protein ygbL	G	Carbohydrate transport and metabolism	METABOLISM
KP01130	CODING	2766111	2766638	2766731	+	176	T	C	C	T	T	T	synonymous	Putative aldolase class 2 protein ygbL	G	Carbohydrate transport and metabolism	METABOLISM
KP01131	CODING	2766736	2767085	2767518	+	117	A	C	C	D	A	A	missense	Epimerase/isomerase	G	Carbohydrate transport and metabolism	METABOLISM
KP01131	CODING	2766736	2766963	2767518	+	76	T	C	C	I	I	I	synonymous	Epimerase/isomerase	G	Carbohydrate transport and metabolism	METABOLISM
KP01131	CODING	2766736	2767167	2767518	+	144	A	G	G	A	A	A	synonymous	Epimerase/isomerase	G	Carbohydrate transport and metabolism	METABOLISM
KP01150	CODING	2782385	2782690	2783848	-	387	A	G	G	M	V	V	missense	Probable mannitol dehydrogenase	G	Carbohydrate transport and metabolism	METABOLISM
KP01150	CODING	2782385	2783510	2783848	-	113	C	T	T	C	C	C	synonymous	Probable mannitol dehydrogenase	G	Carbohydrate transport and metabolism	METABOLISM
KP01163	CODING	2794951	2795002	2796174	-	391	C	T	T	V	V	V	synonymous	Protein mlc	G	Carbohydrate transport and metabolism	METABOLISM
KP01163	CODING	2794951	2795200	2796174	-	325	A	G	G	R	R	R	synonymous	Protein mlc	G	Carbohydrate transport and metabolism	METABOLISM
KP01208	CODING	4658212	4659196	4659891	+	329	C	G	G	P	A	A	missense	Beta-xylosidase	G	Carbohydrate transport and metabolism	METABOLISM
KP01208	CODING	4658212	4658340	4659891	+	43	G	C	C	S	S	S	synonymous	Beta-xylosidase	G	Carbohydrate transport and metabolism	METABOLISM
KP01208	CODING	4658212	4658400	4659891	+	63	C	T	T	D	D	D	synonymous	Beta-xylosidase	G	Carbohydrate transport and metabolism	METABOLISM
KP01208	CODING	4658212	4658457	4659891	+	82	T	C	C	D	D	D	synonymous	Beta-xylosidase	G	Carbohydrate transport and metabolism	METABOLISM
KP01208	CODING	4658212	4659615	4659891	+	468	A	G	G	K	K	K	synonymous	Beta-xylosidase	G	Carbohydrate transport and metabolism	METABOLISM
KP01210	CODING	4654968	4655670	4656287	-	206	T	C	C	R	R	R	synonymous	Xylose isomerase	G	Carbohydrate transport and metabolism	METABOLISM
KP01210	CODING	4654968	4655730	4656287	-	186	T	G	G	V	V	V	synonymous	Xylose isomerase	G	Carbohydrate transport and metabolism	METABOLISM
KP01210	CODING	4654968	4655778	4656287	-	170	A	G	G	V	V	V	synonymous	Xylose isomerase	G	Carbohydrate transport and metabolism	METABOLISM
KP01210	CODING	4654968	4655913	4656287	-	125	G	A	A	V	V	V	synonymous	Xylose isomerase	G	Carbohydrate transport and metabolism	METABOLISM
KP01216	CODING	4809975	4810302	4810442	-	47	T	C	C	I	I	I	synonymous	Ascorbate-specific phosphotransferase enzyme IIA component	G	Carbohydrate transport and metabolism	METABOLISM
KP01217	CODING	4809311	4809404	4809961	-	186	T	C	C	H	H	H	synonymous	3-keto-L-gulonate-6-phosphate decarboxylase ulaD	G	Carbohydrate transport and metabolism	METABOLISM
KP01218	CODING	4808447	4808564	4809301	-	246	C	A	A	G	G	G	synonymous	L-ribulose-5-phosphate 3-epimerase ulaE	G	Carbohydrate transport and metabolism	METABOLISM
KP01219	CODING	4807761	4807971	4808447	-	159	C	G	G	T	T	T	synonymous	L-ribulose-5-phosphate 4-epimerase ulaF	G	Carbohydrate transport and metabolism	METABOLISM
KP01255	CODING	4771006	4771749	4772004	+	248	T	C	C	H	H	H	synonymous	Fructose-1,6-bisphosphatase class 1	G	Carbohydrate transport and metabolism	METABOLISM
KP01281	CODING	4748556	4748652	4748831	-	60	G	C	C	P	P	P	synonymous	Cellobiose-specific phosphotransferase enzyme IIB component	G	Carbohydrate transport and metabolism	METABOLISM
KP01281	CODING	4748556	4748703	4748831	-	43	T	C	C	L	L	L	synonymous	Cellobiose-specific phosphotransferase enzyme IIB component	G	Carbohydrate transport and metabolism	METABOLISM
KP01282	CODING	4747158	4748354	4748492	-	47	C	G	G	L	V	V	missense	6-phospho-beta-glucosidase	G	Carbohydrate transport and metabolism	METABOLISM
KP01282	CODING	4747158	4747950	4748492	-	181	T	C	C	N	N	N	synonymous	6-phospho-beta-glucosidase	G	Carbohydrate transport and metabolism	METABOLISM
KP01283	CODING	4745779	4746525	4747131	-	203	T	C	C	C	R	R	missense	Phosphotransferase system, lactose/cellobiose IIC component	G	Carbohydrate transport and metabolism	METABOLISM
KP01283	CODING	4745779	4745818	4747131	-	438	A	C	C	P	P	P	synonymous	Phosphotransferase system, lactose/cellobiose IIC component	G	Carbohydrate transport and metabolism	METABOLISM
KP01283	CODING	4745779	4746037	4747131	-	365	T	C	C	S	S	S	synonymous	Phosphotransferase system, lactose/cellobiose IIC component	G	Carbohydrate transport and metabolism	METABOLISM
KP01283	CODING	4745779	4746451	4747131	-	227	T	C	C	H	H	H	synonymous	Phosphotransferase system, lactose/cellobiose IIC component	G	Carbohydrate transport and metabolism	METABOLISM
KP01283	CODING	4745779	4746484	4747131	-	216	C	T	T	S	S	S	synonymous	Phosphotransferase system, lactose/cellobiose IIC component	G	Carbohydrate transport and metabolism	METABOLISM
KP01284	CODING	4744050	4744176	4745723	+	43	T	G	G	S	A	A	missense	Trehalose-6-phosphate hydrolase	G	Carbohydrate transport and metabolism	METABOLISM
KP01284	CODING	4744050	4745391	4745723	+	448	A	G	G	K	E	E	missense	Trehalose-6-phosphate hydrolase	G	Carbohydrate transport and metabolism	METABOLISM
KP01284	CODING	4744050	4745652	4745723	+	535	T	G	G	S	A	A	missense	Trehalose-6-phosphate hydrolase	G	Carbohydrate transport and metabolism	METABOLISM
KP01284	CODING	4744050	4744289	4745723	+	80	T	C	C	D	D	D	synonymous	Trehalose-6-phosphate hydrolase	G	Carbohydrate transport and metabolism	METABOLISM
KP01285	CODING	4742598	4743350	4744016	+	251	C	T	T	I	I	I	synonymous	PTS system trehalose-specific EIIBC component	G	Carbohydrate transport and metabolism	METABOLISM
KP01285	CODING	4742598	4743608	4744016	+	337	C	T	T	G	G	G	synonymous	PTS system trehalose-specific EIIBC component	G	Carbohydrate transport and metabolism	METABOLISM
KP01292	CODING	4735623	4735840	4736075	-	79	A	G	G	E	G	G	missense	conserved hypothetical protein	G	Carbohydrate transport and metabolism	METABOLISM
KP01292	CODING	4735623	4735963	4736075	-	38	A	C	C	D	A	A	missense	conserved hypothetical protein	G	Carbohydrate transport and metabolism	METABOLISM
KP01292	CODING	4735623	4736007	4736075	-	23	C	G	G	H	Q	Q	missense	conserved hypothetical protein	G	Carbohydrate transport and metabolism	METABOLISM
KP01292	CODING	4735623	4735674	4736075	-	134	A	T	T	V	V	V	synonymous	conserved hypothetical protein	G	Carbohydrate transport and metabolism	METABOLISM
KP01292	CODING	4735623	4735749	4736075	-	109	G	A	A	E	E	E	synonymous	conserved hypothetical protein	G	Carbohydrate transport and metabolism	METABOLISM
KP01310	CODING	4716541	4716903	4717362	+	121	A	G	G	L	L	L	synonymous	Sugar epimerase domain-containing protein	G	Carbohydrate transport and metabolism	METABOLISM
KP01316	CODING	4709455	4709820	4711368	+	122	T	G	G	T	T	T	synonymous	5-dehydro-2-deoxygluconokinase	G	Carbohydrate transport and metabolism	METABOLISM
KP01316	CODING	4709455	4710297	4711368	+	281	G	A	A	G	G	G	synonymous	5-dehydro-2-deoxygluconokinase	G	Carbohydrate transport and metabolism	METABOLISM
KP01316	CODING	4709455	4710762	4711368	+	436	C	G	G	G	G	G	synonymous	5-dehydro-2-deoxygluconokinase	G	Carbohydrate transport and metabolism	METABOLISM
KP01316	CODING	4709455	4711338	4711368	+	628	T	C	C	L	L	L	synonymous	5-dehydro-2-deoxygluconokinase	G	Carbohydrate transport and metabolism	METABOLISM
KP01320	CODING	4705023	4705428	4705907	-	160	T	C	C	I	I	I	synonymous	Protein iolH	G	Carbohydrate transport and metabolism	METABOLISM
KP01321	CODING	4704100	4704592	4704999	-	136	A	G	G	V	V	V	synonymous	Inosose dehydratase	G	Carbohydrate transport and metabolism	METABOLISM
KP01322	CODING	4702603	4702872	4703913	+	90	T	C	C	A	A	A	synonymous	Probable sn-glycerol-3-phosphate-binding periplasmic protein	G	Carbohydrate transport and metabolism	METABOLISM
KP01322	CODING	4702603	4702944	4703913	+	114	G	A	A	Q	Q	Q	synonymous	Probable sn-glycerol-3-phosphate-binding periplasmic protein	G	Carbohydrate transport and metabolism	METABOLISM
KP01322	CODING	4702603	4703532	4703913	+	310	C	T	T	S	S	S	synonymous	Probable sn-glycerol-3-phosphate-binding periplasmic protein	G	Carbohydrate transport and metabolism	METABOLISM
KP01322	CODING	4702603	4703877	4703913	+	425	T	G	G	P	P	P	synonymous	Probable sn-glycerol-3-phosphate-binding periplasmic protein	G	Carbohydrate transport and metabolism	METABOLISM
KP01577	CODING	1990426	1990558	1991286	-	243	T	G	G	P	P	P	synonymous	Mannose permease IID component	G	Carbohydrate transport and metabolism	METABOLISM
KP01577	CODING	1990426	1990783	1991286	-	168	T	C	C	G	G	G	synonymous	Mannose permease IID component	G	Carbohydrate transport and metabolism	METABOLISM
KP01577	CODING	1990426	1991020	1991286	-	89	C	G	G	T	T	T	synonymous	Mannose permease IID component	G	Carbohydrate transport and metabolism	METABOLISM
KP01611	CODING	1955810	1956400	1957285	+	197	T	C	C	F	F	F	synonymous	Glucose-6-phosphate 1-dehydrogenase	G	Carbohydrate transport and metabolism	METABOLISM
KP01614	CODING	1953017	1953233	1954459	-	409	G	C	C	R	R	R	synonymous	Pyruvate kinase II	G	Carbohydrate transport and metabolism	METABOLISM
KP01614	CODING	1953017	1953494	1954459	-	322	C	T	T	A	A	A	synonymous	Pyruvate kinase II	G	Carbohydrate transport and metabolism	METABOLISM
KP01638	CODING	1930320	1930472	1931744	+	51	A	G	G	Q	Q	Q	synonymous	Alpha,alpha-trehalose-phosphate synthase [UDP-forming]	G	Carbohydrate transport and metabolism	METABOLISM
KP01639	CODING	1929557	1929643	1930345	+	29	A	G	G	Q	Q	Q	synonymous	Trehalose-phosphate phosphatase	G	Carbohydrate transport and metabolism	METABOLISM
KP01642	CODING	1925843	1926199	1926823	+	119	A	G	G	K	K	K	synonymous	L-arabinose-binding periplasmic protein	G	Carbohydrate transport and metabolism	METABOLISM
KP01769	CODING	4619335	4619413	4620318	-	302	A	G	G	E	E	E	synonymous	Periplasmic binding protein-like	G	Carbohydrate transport and metabolism	METABOLISM
KP01769	CODING	4619335	4619494	4620318	-	275	T	C	C	A	A	A	synonymous	Periplasmic binding protein-like	G	Carbohydrate transport and metabolism	METABOLISM
KP01834	CODING	4337061	4337995	4340174	-	727	C	G	G	T	S	S	missense	Pullulanase	G	Carbohydrate transport and metabolism	METABOLISM
KP01834	CODING	4337061	4339562	4340174	-	205	A	G	G	I	V	V	missense	Pullulanase	G	Carbohydrate transport and metabolism	METABOLISM
KP01834	CODING	4337061	4339615	4340174	-	187	T	G	G	I	S	S	missense	Pullulanase	G	Carbohydrate transport and metabolism	METABOLISM
KP01880	CODING	4386196	4388272	4388859	-	196	G	T	T	G	G	G	synonymous	Pyruvate dehydrogenase E1 component	G	Carbohydrate transport and metabolism	METABOLISM
KP01942	CODING	4452806	4453636	4454539	+	277	C	T	T	S	S	S	synonymous	Ribulokinase	G	Carbohydrate transport and metabolism	METABOLISM
KP01987	CODING	4505269	4505941	4506222	-	94	T	C	C	S	S	S	synonymous	Transaldolase 1	G	Carbohydrate transport and metabolism	METABOLISM
KP02014	CODING	4533594	4534458	4534829	-	124	T	G	G	H	Q	Q	missense	Phosphopentomutase	G	Carbohydrate transport and metabolism	METABOLISM
KP02033	CODING	4549398	4549704	4550645	-	314	T	C	C	V	V	V	synonymous	Cellobiose permease IIC component	G	Carbohydrate transport and metabolism	METABOLISM
KP02033	CODING	4549398	4549872	4550645	-	258	A	G	G	E	E	E	synonymous	Cellobiose permease IIC component	G	Carbohydrate transport and metabolism	METABOLISM
KP02064	CODING	4129129	4129968	4129995	+	280	A	G	G	A	A	A	synonymous	Fructose-bisphosphate aldolase	G	Carbohydrate transport and metabolism	METABOLISM
KP02070	CODING	4134486	4135122	4136303	-	394	T	C	C	R	R	R	synonymous	Maltodextrin glucosidase	G	Carbohydrate transport and metabolism	METABOLISM
KP02078	CODING	4146251	4146559	4147165	-	203	C	A	A	Q	K	K	missense	Fructokinase	G	Carbohydrate transport and metabolism	METABOLISM
KP02159	CODING	769214	769516	770242	+	101	C	G	G	G	G	G	synonymous	D-erythrose-4-phosphate dehydrogenase	G	Carbohydrate transport and metabolism	METABOLISM
KP02161	CODING	771543	772190	772622	+	216	C	T	T	R	R	R	synonymous	Fructose-bisphosphate aldolase class 2	G	Carbohydrate transport and metabolism	METABOLISM
KP02167	CODING	776428	776763	777087	+	112	G	A	A	K	K	K	synonymous	Ribose-5-phosphate isomerase A	G	Carbohydrate transport and metabolism	METABOLISM
KP02167	CODING	776428	777054	777087	+	209	T	C	C	G	G	G	synonymous	Ribose-5-phosphate isomerase A	G	Carbohydrate transport and metabolism	METABOLISM
KP02187	CODING	795431	795613	796864	-	418	A	C	C	M	L	L	missense	6-phospho-beta-glucosidase bglA	G	Carbohydrate transport and metabolism	METABOLISM
KP02187	CODING	795431	795440	796864	-	475	A	G	G	E	E	E	synonymous	6-phospho-beta-glucosidase bglA	G	Carbohydrate transport and metabolism	METABOLISM
KP02187	CODING	795431	795677	796864	-	396	A	C	C	I	I	I	synonymous	6-phospho-beta-glucosidase bglA	G	Carbohydrate transport and metabolism	METABOLISM
KP02187	CODING	795431	795833	796864	-	344	C	T	T	A	A	A	synonymous	6-phospho-beta-glucosidase bglA	G	Carbohydrate transport and metabolism	METABOLISM
KP02260	CODING	865305	865724	866648	+	140	C	T	T	Y	Y	Y	synonymous	glycoporin RfaY	G	Carbohydrate transport and metabolism	METABOLISM
KP02260	CODING	865305	865742	866648	+	146	A	G	G	Q	Q	Q	synonymous	glycoporin RfaY	G	Carbohydrate transport and metabolism	METABOLISM
KP02261	CODING	866708	867920	867994	-	25	C	T	T	D	D	D	synonymous	Putative ABC transporter substrate-binding protein yesO	G	Carbohydrate transport and metabolism	METABOLISM
KP02265	CODING	871389	871539	871715	-	59	T	C	C	F	F	F	synonymous	conserved hypothetical protein	G	Carbohydrate transport and metabolism	METABOLISM
KP02270	CODING	876154	876960	877491	+	269	G	A	A	G	G	G	synonymous	Lichenan permease IIC component	G	Carbohydrate transport and metabolism	METABOLISM
KP02271	CODING	877514	878632	878926	+	373	A	C	C	G	G	G	synonymous	6-phospho-beta-glucosidase gmuD	G	Carbohydrate transport and metabolism	METABOLISM
KP02321	CODING	929342	929606	930151	+	89	C	G	G	L	V	V	missense	Propanediol diffusion facilitator	G	Carbohydrate transport and metabolism	METABOLISM
KP02354	CODING	957841	958352	959616	-	422	A	G	G	N	S	S	missense	L-fucose isomerase	G	Carbohydrate transport and metabolism	METABOLISM
KP02354	CODING	957841	958372	959616	-	415	T	C	C	P	P	P	synonymous	L-fucose isomerase	G	Carbohydrate transport and metabolism	METABOLISM
KP02354	CODING	957841	958387	959616	-	410	C	T	T	N	N	N	synonymous	L-fucose isomerase	G	Carbohydrate transport and metabolism	METABOLISM
KP02354	CODING	957841	959377	959616	-	80	T	C	C	V	V	V	synonymous	L-fucose isomerase	G	Carbohydrate transport and metabolism	METABOLISM
KP02383	CODING	990106	990774	991245	+	223	T	C	C	D	D	D	synonymous	Glycerate kinase 2	G	Carbohydrate transport and metabolism	METABOLISM
KP02383	CODING	990106	990783	991245	+	226	A	G	G	L	L	L	synonymous	Glycerate kinase 2	G	Carbohydrate transport and metabolism	METABOLISM
KP02430	CODING	1179172	1179856	1180050	-	65	C	T	T	D	D	D	synonymous	Probable inorganic polyphosphate/ATP-NAD kinase	G	Carbohydrate transport and metabolism	METABOLISM
KP02473	CODING	4564491	4564522	4565330	-	270	A	G	G	D	G	G	missense	PTS system protein, mannose/fructose/sorbose family, IID component	G	Carbohydrate transport and metabolism	METABOLISM
KP02473	CODING	4564491	4564953	4565330	-	126	C	T	T	F	F	F	synonymous	PTS system protein, mannose/fructose/sorbose family, IID component	G	Carbohydrate transport and metabolism	METABOLISM
KP02473	CODING	4564491	4565151	4565330	-	60	T	C	C	R	R	R	synonymous	PTS system protein, mannose/fructose/sorbose family, IID component	G	Carbohydrate transport and metabolism	METABOLISM
KP02476	CODING	4566601	4566705	4567023	-	107	G	A	A	D	N	N	missense	PTS system protein, mannose/fructose/sorbose family, IIA component	G	Carbohydrate transport and metabolism	METABOLISM
KP02476	CODING	4566601	4566899	4567023	-	42	C	T	T	A	V	V	missense	PTS system protein, mannose/fructose/sorbose family, IIA component	G	Carbohydrate transport and metabolism	METABOLISM
KP02476	CODING	4566601	4566628	4567023	-	132	T	C	C	S	S	S	synonymous	PTS system protein, mannose/fructose/sorbose family, IIA component	G	Carbohydrate transport and metabolism	METABOLISM
KP02481	CODING	4572316	4572424	4572915	-	164	A	G	G	Q	Q	Q	synonymous	2-dehydro-3-deoxy-6-phosphogalactonate aldolase	G	Carbohydrate transport and metabolism	METABOLISM
KP02481	CODING	4572316	4572478	4572915	-	146	T	G	G	V	V	V	synonymous	2-dehydro-3-deoxy-6-phosphogalactonate aldolase	G	Carbohydrate transport and metabolism	METABOLISM
KP02481	CODING	4572316	4572577	4572915	-	113	C	T	T	S	S	S	synonymous	2-dehydro-3-deoxy-6-phosphogalactonate aldolase	G	Carbohydrate transport and metabolism	METABOLISM
KP02498	CODING	4585903	4586162	4586700	+	87	T	C	C	V	A	A	missense	4-hydroxy-2-oxo-heptane-1,7-dioate aldolase	G	Carbohydrate transport and metabolism	METABOLISM
KP02498	CODING	4585903	4586154	4586700	+	84	C	T	T	D	D	D	synonymous	4-hydroxy-2-oxo-heptane-1,7-dioate aldolase	G	Carbohydrate transport and metabolism	METABOLISM
KP02498	CODING	4585903	4586193	4586700	+	97	C	T	T	N	N	N	synonymous	4-hydroxy-2-oxo-heptane-1,7-dioate aldolase	G	Carbohydrate transport and metabolism	METABOLISM
KP02498	CODING	4585903	4586202	4586700	+	100	A	G	G	E	E	E	synonymous	4-hydroxy-2-oxo-heptane-1,7-dioate aldolase	G	Carbohydrate transport and metabolism	METABOLISM
KP02498	CODING	4585903	4586247	4586700	+	115	T	C	C	I	I	I	synonymous	4-hydroxy-2-oxo-heptane-1,7-dioate aldolase	G	Carbohydrate transport and metabolism	METABOLISM
KP02498	CODING	4585903	4586646	4586700	+	248	G	C	C	A	A	A	synonymous	4-hydroxy-2-oxo-heptane-1,7-dioate aldolase	G	Carbohydrate transport and metabolism	METABOLISM
KP02498	CODING	4585903	4586676	4586700	+	258	A	C	C	T	T	T	synonymous	4-hydroxy-2-oxo-heptane-1,7-dioate aldolase	G	Carbohydrate transport and metabolism	METABOLISM
KP02557	CODING	1060552	1060663	1061874	-	404	C	T	T	A	A	A	synonymous	Cellobiose permease IIC component	G	Carbohydrate transport and metabolism	METABOLISM
KP02558	CODING	1061884	1062096	1062198	-	35	G	A	A	D	N	N	missense	PTS system, lactose/cellobiose specific IIB subunit	G	Carbohydrate transport and metabolism	METABOLISM
KP02559	CODING	1062247	1063056	1063647	+	270	G	A	A	V	V	V	synonymous	Cellobiose permease IIC component	G	Carbohydrate transport and metabolism	METABOLISM
KP02559	CODING	1062247	1063422	1063647	+	392	G	C	C	P	P	P	synonymous	Cellobiose permease IIC component	G	Carbohydrate transport and metabolism	METABOLISM
KP02559	CODING	1062247	1063431	1063647	+	395	T	C	C	N	N	N	synonymous	Cellobiose permease IIC component	G	Carbohydrate transport and metabolism	METABOLISM
KP02561	CODING	1063910	1064149	1065247	+	80	A	G	G	A	A	A	synonymous	Uncharacterized LamB-type porin	G	Carbohydrate transport and metabolism	METABOLISM
KP02561	CODING	1063910	1064602	1065247	+	231	G	A	A	P	P	P	synonymous	Uncharacterized LamB-type porin	G	Carbohydrate transport and metabolism	METABOLISM
KP02582	CODING	1083379	1083907	1084803	-	299	A	C	C	L	L	L	synonymous	6-phospho-beta-glucosidase ascB	G	Carbohydrate transport and metabolism	METABOLISM
KP02583	CODING	1084830	1085363	1086272	-	304	C	T	T	L	L	L	synonymous	PTS system arbutin-, cellobiose-, and salicin-specific EIIBC component	G	Carbohydrate transport and metabolism	METABOLISM
KP02583	CODING	1084830	1085652	1086272	-	207	T	C	C	F	F	F	synonymous	PTS system arbutin-, cellobiose-, and salicin-specific EIIBC component	G	Carbohydrate transport and metabolism	METABOLISM
KP02583	CODING	1084830	1085703	1086272	-	190	C	T	T	P	P	P	synonymous	PTS system arbutin-, cellobiose-, and salicin-specific EIIBC component	G	Carbohydrate transport and metabolism	METABOLISM
KP02583	CODING	1084830	1085748	1086272	-	175	C	T	T	T	T	T	synonymous	PTS system arbutin-, cellobiose-, and salicin-specific EIIBC component	G	Carbohydrate transport and metabolism	METABOLISM
KP02594	CODING	1098953	1099025	1099315	-	97	T	A	A	P	P	P	synonymous	Glucitol/sorbitol-specific phosphotransferase enzyme IIA component	G	Carbohydrate transport and metabolism	METABOLISM
KP02770	CODING	705596	706832	707128	+	413	A	G	G	S	G	G	missense	Unchacarterized glycoside hydrolase	G	Carbohydrate transport and metabolism	METABOLISM
KP02770	CODING	705596	705625	707128	+	10	A	G	G	Q	Q	Q	synonymous	Unchacarterized glycoside hydrolase	G	Carbohydrate transport and metabolism	METABOLISM
KP02770	CODING	705596	705808	707128	+	71	A	G	G	R	R	R	synonymous	Unchacarterized glycoside hydrolase	G	Carbohydrate transport and metabolism	METABOLISM
KP02835	CODING	640454	640663	641266	+	70	T	A	A	L	L	L	synonymous	Glycerol uptake facilitator protein	G	Carbohydrate transport and metabolism	METABOLISM
KP02848	CODING	628167	628338	629237	-	300	C	T	T	L	L	L	synonymous	PTS-dependent dihydroxyacetone kinase, dihydroxyacetone-binding subunit dhaK	G	Carbohydrate transport and metabolism	METABOLISM
KP02848	CODING	628167	628935	629237	-	101	A	G	G	L	L	L	synonymous	PTS-dependent dihydroxyacetone kinase, dihydroxyacetone-binding subunit dhaK	G	Carbohydrate transport and metabolism	METABOLISM
KP02849	CODING	627524	627923	628156	-	78	T	C	C	G	G	G	synonymous	PTS-dependent dihydroxyacetone kinase, ADP-binding subunit dhaL	G	Carbohydrate transport and metabolism	METABOLISM
KP02850	CODING	626092	626775	627513	-	247	A	C	C	K	Q	Q	missense	PTS-dependent dihydroxyacetone kinase, phosphotransferase subunit dhaM	G	Carbohydrate transport and metabolism	METABOLISM
KP02851	CODING	624367	624381	626016	-	546	A	C	C	M	L	L	missense	Dihydroxyacetone kinase	G	Carbohydrate transport and metabolism	METABOLISM
KP02851	CODING	624367	624439	626016	-	526	G	T	T	E	D	D	missense	Dihydroxyacetone kinase	G	Carbohydrate transport and metabolism	METABOLISM
KP02851	CODING	624367	624538	626016	-	493	T	G	G	D	E	E	missense	Dihydroxyacetone kinase	G	Carbohydrate transport and metabolism	METABOLISM
KP02851	CODING	624367	624397	626016	-	540	A	G	G	A	A	A	synonymous	Dihydroxyacetone kinase	G	Carbohydrate transport and metabolism	METABOLISM
KP02851	CODING	624367	624481	626016	-	512	G	A	A	S	S	S	synonymous	Dihydroxyacetone kinase	G	Carbohydrate transport and metabolism	METABOLISM
KP02851	CODING	624367	625060	626016	-	319	G	T	T	L	L	L	synonymous	Dihydroxyacetone kinase	G	Carbohydrate transport and metabolism	METABOLISM
KP02872	CODING	600986	602047	602473	+	354	T	C	C	T	T	T	synonymous	Altronate hydrolase	G	Carbohydrate transport and metabolism	METABOLISM
KP02873	CODING	599555	599833	600967	+	93	A	G	G	P	P	P	synonymous	Uronate isomerase	G	Carbohydrate transport and metabolism	METABOLISM
KP02991	CODING	3665133	3665453	3665885	+	107	C	T	T	Y	Y	Y	synonymous	2,3-bisphosphoglycerate-dependent phosphoglycerate mutase	G	Carbohydrate transport and metabolism	METABOLISM
KP02991	CODING	3665133	3665603	3665885	+	157	C	T	T	T	T	T	synonymous	2,3-bisphosphoglycerate-dependent phosphoglycerate mutase	G	Carbohydrate transport and metabolism	METABOLISM
KP02992	CODING	3663798	3663884	3664841	+	29	T	C	C	T	T	T	synonymous	Aldose 1-epimerase	G	Carbohydrate transport and metabolism	METABOLISM
KP02992	CODING	3663798	3664577	3664841	+	260	C	T	T	P	P	P	synonymous	Aldose 1-epimerase	G	Carbohydrate transport and metabolism	METABOLISM
KP03002	CODING	3653032	3653227	3654099	-	291	A	G	G	V	V	V	synonymous	6-phosphogluconolactonase	G	Carbohydrate transport and metabolism	METABOLISM
KP03002	CODING	3653032	3653689	3654099	-	137	C	T	T	D	D	D	synonymous	6-phosphogluconolactonase	G	Carbohydrate transport and metabolism	METABOLISM
KP03165	CODING	1693086	1693172	1694453	+	29	C	T	T	A	A	A	synonymous	D-arabinitol 4-dehydrogenase	G	Carbohydrate transport and metabolism	METABOLISM
KP03169	CODING	1688276	1689252	1689883	-	211	C	A	A	A	E	E	missense	FGGY carbohydrate kinase domain-containing protein	G	Carbohydrate transport and metabolism	METABOLISM
KP03169	CODING	1688276	1688354	1689883	-	510	T	G	G	T	T	T	synonymous	FGGY carbohydrate kinase domain-containing protein	G	Carbohydrate transport and metabolism	METABOLISM
KP03169	CODING	1688276	1689038	1689883	-	282	T	C	C	G	G	G	synonymous	FGGY carbohydrate kinase domain-containing protein	G	Carbohydrate transport and metabolism	METABOLISM
KP03169	CODING	1688276	1689305	1689883	-	193	C	T	T	Y	Y	Y	synonymous	FGGY carbohydrate kinase domain-containing protein	G	Carbohydrate transport and metabolism	METABOLISM
KP03173	CODING	1684082	1684776	1684855	+	232	A	C	C	E	A	A	missense	Hydroxyethylthiazole kinase	G	Carbohydrate transport and metabolism	METABOLISM
KP03173	CODING	1684082	1684426	1684855	+	115	A	G	G	L	L	L	synonymous	Hydroxyethylthiazole kinase	G	Carbohydrate transport and metabolism	METABOLISM
KP03192	CODING	1664541	1664910	1666808	+	124	G	A	A	A	T	T	missense	Periplasmic beta-glucosidase	G	Carbohydrate transport and metabolism	METABOLISM
KP03192	CODING	1664541	1664783	1666808	+	81	G	A	A	V	V	V	synonymous	Periplasmic beta-glucosidase	G	Carbohydrate transport and metabolism	METABOLISM
KP03192	CODING	1664541	1665179	1666808	+	213	C	T	T	N	N	N	synonymous	Periplasmic beta-glucosidase	G	Carbohydrate transport and metabolism	METABOLISM
KP03192	CODING	1664541	1665230	1666808	+	230	C	T	T	Y	Y	Y	synonymous	Periplasmic beta-glucosidase	G	Carbohydrate transport and metabolism	METABOLISM
KP03200	CODING	1656224	1656949	1657618	+	242	T	C	C	F	F	F	synonymous	Phospho-cellobiase	G	Carbohydrate transport and metabolism	METABOLISM
KP03212	CODING	1643344	1643874	1644372	+	177	T	C	C	V	V	V	synonymous	D-galactose-binding periplasmic protein	G	Carbohydrate transport and metabolism	METABOLISM
KP03224	CODING	519038	519192	520102	+	52	A	G	G	D	G	G	missense	Mannonate dehydratase	G	Carbohydrate transport and metabolism	METABOLISM
KP03301	CODING	3721321	3721627	3722961	-	445	T	C	C	Y	Y	Y	synonymous	Phosphoglucomutase	G	Carbohydrate transport and metabolism	METABOLISM
KP03313	CODING	3733304	3733870	3734104	+	189	T	C	C	G	G	G	synonymous	Glucosamine-6-phosphate deaminase	G	Carbohydrate transport and metabolism	METABOLISM
KP03313	CODING	3733304	3733993	3734104	+	230	A	G	G	Q	Q	Q	synonymous	Glucosamine-6-phosphate deaminase	G	Carbohydrate transport and metabolism	METABOLISM
KP03313	CODING	3733304	3734059	3734104	+	252	A	G	G	L	L	L	synonymous	Glucosamine-6-phosphate deaminase	G	Carbohydrate transport and metabolism	METABOLISM
KP03314	CODING	3734218	3734841	3735366	+	208	T	C	C	R	R	R	synonymous	N-acetylglucosamine-6-phosphate deacetylase	G	Carbohydrate transport and metabolism	METABOLISM
KP03314	CODING	3734218	3735147	3735366	+	310	G	C	C	S	S	S	synonymous	N-acetylglucosamine-6-phosphate deacetylase	G	Carbohydrate transport and metabolism	METABOLISM
KP03316	CODING	3736712	3737062	3737464	+	117	A	G	G	G	G	G	synonymous	Protein nagD	G	Carbohydrate transport and metabolism	METABOLISM
KP03316	CODING	3736712	3737071	3737464	+	120	C	T	T	R	R	R	synonymous	Protein nagD	G	Carbohydrate transport and metabolism	METABOLISM
KP03316	CODING	3736712	3737366	3737464	+	219	T	C	C	L	L	L	synonymous	Protein nagD	G	Carbohydrate transport and metabolism	METABOLISM
KP03336	CODING	3760816	3760961	3761445	+	49	T	A	A	I	K	K	missense	Alpha-ribazole phosphatase	G	Carbohydrate transport and metabolism	METABOLISM
KP03336	CODING	3760816	3761414	3761445	+	200	A	G	G	Q	R	R	missense	Alpha-ribazole phosphatase	G	Carbohydrate transport and metabolism	METABOLISM
KP03352	CODING	3774586	3775605	3775959	+	340	T	C	C	A	A	A	synonymous	Anaerobic C4-dicarboxylate transporter dcuC	G	Carbohydrate transport and metabolism	METABOLISM
KP03367	CODING	3789950	3790073	3790987	+	42	A	G	G	T	A	A	missense	D-ribose-binding protein	G	Carbohydrate transport and metabolism	METABOLISM
KP03367	CODING	3789950	3790123	3790987	+	58	T	G	G	V	V	V	synonymous	D-ribose-binding protein	G	Carbohydrate transport and metabolism	METABOLISM
KP03367	CODING	3789950	3790177	3790987	+	76	A	G	G	E	E	E	synonymous	D-ribose-binding protein	G	Carbohydrate transport and metabolism	METABOLISM
KP03367	CODING	3789950	3790186	3790987	+	79	A	G	G	K	K	K	synonymous	D-ribose-binding protein	G	Carbohydrate transport and metabolism	METABOLISM
KP03367	CODING	3789950	3790219	3790987	+	90	T	C	C	G	G	G	synonymous	D-ribose-binding protein	G	Carbohydrate transport and metabolism	METABOLISM
KP03367	CODING	3789950	3790246	3790987	+	99	T	C	C	N	N	N	synonymous	D-ribose-binding protein	G	Carbohydrate transport and metabolism	METABOLISM
KP03367	CODING	3789950	3790300	3790987	+	117	C	T	T	D	D	D	synonymous	D-ribose-binding protein	G	Carbohydrate transport and metabolism	METABOLISM
KP03367	CODING	3789950	3790339	3790987	+	130	T	C	C	A	A	A	synonymous	D-ribose-binding protein	G	Carbohydrate transport and metabolism	METABOLISM
KP03367	CODING	3789950	3790420	3790987	+	157	G	A	A	S	S	S	synonymous	D-ribose-binding protein	G	Carbohydrate transport and metabolism	METABOLISM
KP03367	CODING	3789950	3790483	3790987	+	178	G	C	C	A	A	A	synonymous	D-ribose-binding protein	G	Carbohydrate transport and metabolism	METABOLISM
KP03367	CODING	3789950	3790573	3790987	+	208	T	C	C	P	P	P	synonymous	D-ribose-binding protein	G	Carbohydrate transport and metabolism	METABOLISM
KP03367	CODING	3789950	3790615	3790987	+	222	G	C	C	R	R	R	synonymous	D-ribose-binding protein	G	Carbohydrate transport and metabolism	METABOLISM
KP03367	CODING	3789950	3790702	3790987	+	251	T	C	C	G	G	G	synonymous	D-ribose-binding protein	G	Carbohydrate transport and metabolism	METABOLISM
KP03367	CODING	3789950	3790714	3790987	+	255	A	G	G	A	A	A	synonymous	D-ribose-binding protein	G	Carbohydrate transport and metabolism	METABOLISM
KP03367	CODING	3789950	3790777	3790987	+	276	G	C	C	T	T	T	synonymous	D-ribose-binding protein	G	Carbohydrate transport and metabolism	METABOLISM
KP03367	CODING	3789950	3790792	3790987	+	281	A	G	G	A	A	A	synonymous	D-ribose-binding protein	G	Carbohydrate transport and metabolism	METABOLISM
KP03367	CODING	3789950	3790843	3790987	+	298	T	C	C	I	I	I	synonymous	D-ribose-binding protein	G	Carbohydrate transport and metabolism	METABOLISM
KP03367	CODING	3789950	3790885	3790987	+	312	T	C	C	G	G	G	synonymous	D-ribose-binding protein	G	Carbohydrate transport and metabolism	METABOLISM
KP03367	CODING	3789950	3790894	3790987	+	315	G	A	A	L	L	L	synonymous	D-ribose-binding protein	G	Carbohydrate transport and metabolism	METABOLISM
KP03367	CODING	3789950	3790912	3790987	+	321	C	T	T	I	I	I	synonymous	D-ribose-binding protein	G	Carbohydrate transport and metabolism	METABOLISM
KP03367	CODING	3789950	3790942	3790987	+	331	G	A	A	E	E	E	synonymous	D-ribose-binding protein	G	Carbohydrate transport and metabolism	METABOLISM
KP03367	CODING	3789950	3790978	3790987	+	343	A	G	G	E	E	E	synonymous	D-ribose-binding protein	G	Carbohydrate transport and metabolism	METABOLISM
KP03370	CODING	3793517	3793611	3794521	+	32	C	T	T	T	I	I	missense	ABC transporter permease family protein	G	Carbohydrate transport and metabolism	METABOLISM
KP03370	CODING	3793517	3794008	3794521	+	164	C	T	T	A	A	A	synonymous	ABC transporter permease family protein	G	Carbohydrate transport and metabolism	METABOLISM
KP03374	CODING	3798051	3798192	3798659	-	156	G	C	C	T	T	T	synonymous	Methylthioribulose-1-phosphate dehydratase	G	Carbohydrate transport and metabolism	METABOLISM
KP03379	CODING	3804058	3804222	3804867	+	55	A	G	G	K	K	K	synonymous	Inositol-1-monophosphatase	G	Carbohydrate transport and metabolism	METABOLISM
KP03385	CODING	3811578	3811908	3812642	-	245	T	C	C	N	N	N	synonymous	Probable periplasmic binding protein/LacI transcriptional regulator	G	Carbohydrate transport and metabolism	METABOLISM
KP03385	CODING	3811578	3811923	3812642	-	240	A	G	G	K	K	K	synonymous	Probable periplasmic binding protein/LacI transcriptional regulator	G	Carbohydrate transport and metabolism	METABOLISM
KP03385	CODING	3811578	3811932	3812642	-	237	A	G	G	G	G	G	synonymous	Probable periplasmic binding protein/LacI transcriptional regulator	G	Carbohydrate transport and metabolism	METABOLISM
KP03466	CODING	3898685	3898930	3899155	+	82	A	G	T	L	L	L	synonymous	PTS family sugar transport protein component IIB	G	Carbohydrate transport and metabolism	METABOLISM
KP03481	CODING	3914796	3914899	3915818	-	307	G	A	A	G	D	D	missense	Xylose isomerase-like, TIM barrel domain-containing protein	G	Carbohydrate transport and metabolism	METABOLISM
KP03525	CODING	3959974	3960677	3961008	-	111	T	C	C	M	T	T	missense	Transcriptional regulator, LacI family	G	Carbohydrate transport and metabolism	METABOLISM
KP03551	CODING	1411027	1411825	1412754	-	310	G	A	A	E	E	E	synonymous	Phosphoenolpyruvate-protein phosphotransferase	G	Carbohydrate transport and metabolism	METABOLISM
KP03565	CODING	3966004	3966321	3966897	-	193	T	C	C	L	L	L	synonymous	Rhizopine catabolism protein mocC	G	Carbohydrate transport and metabolism	METABOLISM
KP03642	CODING	4045198	4045900	4046418	-	173	T	C	C	D	D	D	synonymous	Beta-galactosidase ganA [truncated]	G	Carbohydrate transport and metabolism	METABOLISM
KP03643	CODING	4046431	4046432	4047255	-	275	A	G	G	*	W	W	nonsense	Beta-galactosidase ganA [truncated]	G	Carbohydrate transport and metabolism	METABOLISM
KP03644	CODING	4047287	4048129	4048489	-	121	C	T	T	L	L	L	synonymous	Arabinogalactan endo-1,4-beta-galactosidase	G	Carbohydrate transport and metabolism	METABOLISM
KP03645	CODING	4048494	4048674	4049345	-	224	T	C	C	R	R	R	synonymous	Putative arabinogalactan oligomer transport system permease protein ganQ	G	Carbohydrate transport and metabolism	METABOLISM
KP03645	CODING	4048494	4048884	4049345	-	154	G	A	A	G	G	G	synonymous	Putative arabinogalactan oligomer transport system permease protein ganQ	G	Carbohydrate transport and metabolism	METABOLISM
KP03645	CODING	4048494	4048947	4049345	-	133	C	G	G	V	V	V	synonymous	Putative arabinogalactan oligomer transport system permease protein ganQ	G	Carbohydrate transport and metabolism	METABOLISM
KP03645	CODING	4048494	4049003	4049345	-	115	C	T	T	L	L	L	synonymous	Putative arabinogalactan oligomer transport system permease protein ganQ	G	Carbohydrate transport and metabolism	METABOLISM
KP03647	CODING	4050726	4050786	4051970	-	395	C	T	T	L	L	L	synonymous	Cyclodextrin-binding protein	G	Carbohydrate transport and metabolism	METABOLISM
KP03647	CODING	4050726	4050885	4051970	-	362	G	A	A	V	V	V	synonymous	Cyclodextrin-binding protein	G	Carbohydrate transport and metabolism	METABOLISM
KP03695	CODING	4097517	4097897	4098335	+	127	C	T	T	R	R	R	synonymous	Xylose isomerase-like TIM barrel	G	Carbohydrate transport and metabolism	METABOLISM
KP03749	CODING	1434557	1434607	1435390	+	17	T	C	C	I	I	I	synonymous	Glucokinase	G	Carbohydrate transport and metabolism	METABOLISM
KP03749	CODING	1434557	1434688	1435390	+	44	C	T	T	R	R	R	synonymous	Glucokinase	G	Carbohydrate transport and metabolism	METABOLISM
KP03749	CODING	1434557	1434847	1435390	+	97	T	G	G	V	V	V	synonymous	Glucokinase	G	Carbohydrate transport and metabolism	METABOLISM
KP03814	CODING	1350741	1351121	1352174	+	127	T	G	G	T	T	T	synonymous	6-phospho-beta-glucosidase bglA	G	Carbohydrate transport and metabolism	METABOLISM
KP03888	CODING	3387825	3388101	3388808	-	236	T	G	G	G	G	G	synonymous	Probable periplasmic oligopeptide-binding protein [truncated]	G	Carbohydrate transport and metabolism	METABOLISM
KP04252	CODING	3524094	3524787	3525047	-	87	G	A	A	L	L	L	synonymous	Putrescine transport system permease protein potH	G	Carbohydrate transport and metabolism	METABOLISM
KP04276	CODING	3544774	3545785	3545883	-	33	A	C	C	A	A	A	synonymous	Soluble aldose sugar dehydrogenase yliI	G	Carbohydrate transport and metabolism	METABOLISM
KP04296	CODING	3567315	3567667	3569678	+	118	G	C	C	R	P	P	missense	Probable alpha-xylosidase	G	Carbohydrate transport and metabolism	METABOLISM
KP04301	CODING	3574414	3574452	3575790	-	447	T	C	C	L	L	L	synonymous	Aryl-phospho-beta-D-glucosidase bglA	G	Carbohydrate transport and metabolism	METABOLISM
KP04301	CODING	3574414	3574660	3575790	-	377	T	C	C	R	R	R	synonymous	Aryl-phospho-beta-D-glucosidase bglA	G	Carbohydrate transport and metabolism	METABOLISM
KP04301	CODING	3574414	3575323	3575790	-	156	C	T	T	Y	Y	Y	synonymous	Aryl-phospho-beta-D-glucosidase bglA	G	Carbohydrate transport and metabolism	METABOLISM
KP04301	CODING	3574414	3575512	3575790	-	93	C	T	T	I	I	I	synonymous	Aryl-phospho-beta-D-glucosidase bglA	G	Carbohydrate transport and metabolism	METABOLISM
KP04383	CODING	2938756	2938833	2939505	+	26	G	A	A	E	E	E	synonymous	Glycerol-3-phosphate regulon repressor	G	Carbohydrate transport and metabolism	METABOLISM
KP04383	CODING	2938756	2939115	2939505	+	120	A	T	T	A	A	A	synonymous	Glycerol-3-phosphate regulon repressor	G	Carbohydrate transport and metabolism	METABOLISM
KP04383	CODING	2938756	2939310	2939505	+	185	G	A	A	E	E	E	synonymous	Glycerol-3-phosphate regulon repressor	G	Carbohydrate transport and metabolism	METABOLISM
KP04406	CODING	1620730	1620905	1622160	-	419	T	A	A	L	Q	Q	missense	Uncharacterized oxidoreductase yeiQ	G	Carbohydrate transport and metabolism	METABOLISM
KP04406	CODING	1620730	1620895	1622160	-	422	G	C	C	A	A	A	synonymous	Uncharacterized oxidoreductase yeiQ	G	Carbohydrate transport and metabolism	METABOLISM
KP04406	CODING	1620730	1621009	1622160	-	384	A	G	G	P	P	P	synonymous	Uncharacterized oxidoreductase yeiQ	G	Carbohydrate transport and metabolism	METABOLISM
KP04406	CODING	1620730	1622131	1622160	-	10	A	G	G	Q	Q	Q	synonymous	Uncharacterized oxidoreductase yeiQ	G	Carbohydrate transport and metabolism	METABOLISM
KP04407	CODING	1622404	1622535	1623594	+	44	A	G	G	E	E	E	synonymous	Mannonate dehydratase	G	Carbohydrate transport and metabolism	METABOLISM
KP04407	CODING	1622404	1623327	1623594	+	308	G	A	A	P	P	P	synonymous	Mannonate dehydratase	G	Carbohydrate transport and metabolism	METABOLISM
KP04413	CODING	1627734	1627868	1628864	+	45	T	G	G	A	A	A	synonymous	Multiphosphoryl transfer protein	G	Carbohydrate transport and metabolism	METABOLISM
KP04414	CODING	1628913	1629341	1629803	+	143	C	T	T	S	S	S	synonymous	1-phosphofructokinase	G	Carbohydrate transport and metabolism	METABOLISM
KP04415	CODING	1629820	1629894	1631514	+	25	T	C	C	A	A	A	synonymous	PTS system fructose-specific EIIBC component	G	Carbohydrate transport and metabolism	METABOLISM
KP04415	CODING	1629820	1630092	1631514	+	91	T	A	A	P	P	P	synonymous	PTS system fructose-specific EIIBC component	G	Carbohydrate transport and metabolism	METABOLISM
KP04415	CODING	1629820	1630716	1631514	+	299	T	C	C	T	T	T	synonymous	PTS system fructose-specific EIIBC component	G	Carbohydrate transport and metabolism	METABOLISM
KP04415	CODING	1629820	1630887	1631514	+	356	C	T	T	S	S	S	synonymous	PTS system fructose-specific EIIBC component	G	Carbohydrate transport and metabolism	METABOLISM
KP04425	CODING	2379304	2380385	2380725	-	114	T	A	A	L	Q	Q	missense	Aryl-phospho-beta-D-glucosidase bglC	G	Carbohydrate transport and metabolism	METABOLISM
KP04425	CODING	2379304	2380090	2380725	-	212	G	A	A	V	V	V	synonymous	Aryl-phospho-beta-D-glucosidase bglC	G	Carbohydrate transport and metabolism	METABOLISM
KP04438	CODING	2388346	2388676	2390718	-	681	A	G	G	P	P	P	synonymous	PQQ-dependent dehydrogenase, glucose/quinate/shikimate family	G	Carbohydrate transport and metabolism	METABOLISM
KP04438	CODING	2388346	2388802	2390718	-	639	G	A	A	E	E	E	synonymous	PQQ-dependent dehydrogenase, glucose/quinate/shikimate family	G	Carbohydrate transport and metabolism	METABOLISM
KP04438	CODING	2388346	2389594	2390718	-	375	G	A	A	A	A	A	synonymous	PQQ-dependent dehydrogenase, glucose/quinate/shikimate family	G	Carbohydrate transport and metabolism	METABOLISM
KP04438	CODING	2388346	2389648	2390718	-	357	C	T	T	T	T	T	synonymous	PQQ-dependent dehydrogenase, glucose/quinate/shikimate family	G	Carbohydrate transport and metabolism	METABOLISM
KP04438	CODING	2388346	2390101	2390718	-	206	G	A	A	P	P	P	synonymous	PQQ-dependent dehydrogenase, glucose/quinate/shikimate family	G	Carbohydrate transport and metabolism	METABOLISM
KP04454	CODING	2406041	2406859	2407207	-	117	T	A	A	L	M	M	missense	Inner membrane protein ydcO	G	Carbohydrate transport and metabolism	METABOLISM
KP04454	CODING	2406041	2406521	2407207	-	229	A	G	G	P	P	P	synonymous	Inner membrane protein ydcO	G	Carbohydrate transport and metabolism	METABOLISM
KP04454	CODING	2406041	2406686	2407207	-	174	T	G	G	L	L	L	synonymous	Inner membrane protein ydcO	G	Carbohydrate transport and metabolism	METABOLISM
KP04454	CODING	2406041	2406875	2407207	-	111	A	C	C	G	G	G	synonymous	Inner membrane protein ydcO	G	Carbohydrate transport and metabolism	METABOLISM
KP04561	CODING	2508911	2509202	2510536	+	98	A	G	G	I	V	V	missense	putative glycosidase	G	Carbohydrate transport and metabolism	METABOLISM
KP04561	CODING	2508911	2509315	2510536	+	135	T	A	A	D	E	E	missense	putative glycosidase	G	Carbohydrate transport and metabolism	METABOLISM
KP04561	CODING	2508911	2509627	2510536	+	239	G	T	T	G	G	G	synonymous	putative glycosidase	G	Carbohydrate transport and metabolism	METABOLISM
KP04561	CODING	2508911	2509702	2510536	+	264	T	C	C	F	F	F	synonymous	putative glycosidase	G	Carbohydrate transport and metabolism	METABOLISM
KP04561	CODING	2508911	2510194	2510536	+	428	T	C	C	V	V	V	synonymous	putative glycosidase	G	Carbohydrate transport and metabolism	METABOLISM
KP04641	CODING	2196766	2197284	2197752	+	173	T	G	G	S	S	S	synonymous	ABC-type transport system, permease component	G	Carbohydrate transport and metabolism	METABOLISM
KP04657	CODING	2180370	2181308	2182793	+	313	G	A	A	E	E	E	synonymous	Phosphoenolpyruvate synthase	G	Carbohydrate transport and metabolism	METABOLISM
KP04657	CODING	2180370	2181599	2182793	+	410	C	T	T	D	D	D	synonymous	Phosphoenolpyruvate synthase	G	Carbohydrate transport and metabolism	METABOLISM
KP04681	CODING	2157605	2158158	2158537	-	127	T	C	C	I	T	T	missense	6-phosphofructokinase isozyme 2	G	Carbohydrate transport and metabolism	METABOLISM
KP04867	CODING	3250023	3250305	3250385	-	27	T	C	C	N	N	N	synonymous	hypothetical protein	G	Carbohydrate transport and metabolism	METABOLISM
KP04881	CODING	3265995	3266137	3266948	-	271	A	C	C	N	T	T	missense	Transaldolase 1	G	Carbohydrate transport and metabolism	METABOLISM
KP04881	CODING	3265995	3266304	3266948	-	215	C	A	T	S	S	S	synonymous	Transaldolase 1	G	Carbohydrate transport and metabolism	METABOLISM
KP04881	CODING	3265995	3266589	3266948	-	120	A	G	G	E	E	E	synonymous	Transaldolase 1	G	Carbohydrate transport and metabolism	METABOLISM
KP04888	CODING	3272012	3272134	3272749	+	41	A	G	G	Q	Q	Q	synonymous	Triosephosphate isomerase 2	G	Carbohydrate transport and metabolism	METABOLISM
KP04888	CODING	3272012	3272521	3272749	+	170	C	T	T	G	G	G	synonymous	Triosephosphate isomerase 2	G	Carbohydrate transport and metabolism	METABOLISM
KP04888	CODING	3272012	3272659	3272749	+	216	C	G	G	G	G	G	synonymous	Triosephosphate isomerase 2	G	Carbohydrate transport and metabolism	METABOLISM
KP04892	CODING	3275052	3275327	3275963	-	213	A	G	G	T	A	A	missense	N-acetyl-D-glucosamine kinase	G	Carbohydrate transport and metabolism	METABOLISM
KP04892	CODING	3275052	3275523	3275963	-	147	A	C	C	G	G	G	synonymous	N-acetyl-D-glucosamine kinase	G	Carbohydrate transport and metabolism	METABOLISM
KP04911	CODING	3294146	3294779	3295579	-	267	G	T	T	A	A	A	synonymous	PTS system glucose-specific EIICB component	G	Carbohydrate transport and metabolism	METABOLISM
KP04949	CODING	3332857	3333420	3334017	+	188	T	G	G	G	G	G	synonymous	Glucans biosynthesis protein C	G	Carbohydrate transport and metabolism	METABOLISM
KP05011	CODING	2864461	2864810	2866053	+	117	A	C	C	N	T	T	missense	PTS system maltose- and glucose-specific EIICB component	G	Carbohydrate transport and metabolism	METABOLISM
KP05011	CODING	2864461	2864512	2866053	+	18	T	C	C	L	L	L	synonymous	PTS system maltose- and glucose-specific EIICB component	G	Carbohydrate transport and metabolism	METABOLISM
KP05011	CODING	2864461	2865288	2866053	+	276	C	T	T	C	C	C	synonymous	PTS system maltose- and glucose-specific EIICB component	G	Carbohydrate transport and metabolism	METABOLISM
KP05014	CODING	2860378	2860512	2861556	+	45	C	T	T	S	S	S	synonymous	Mannose-6-phosphate isomerase	G	Carbohydrate transport and metabolism	METABOLISM
KP05014	CODING	2860378	2861397	2861556	+	340	A	G	G	A	A	A	synonymous	Mannose-6-phosphate isomerase	G	Carbohydrate transport and metabolism	METABOLISM
KP05187	CODING	2653770	2653812	2654543	-	244	T	C	C	A	A	A	synonymous	Probable DeoR family transcriptional regulator	G	Carbohydrate transport and metabolism	METABOLISM
KP05187	CODING	2653770	2653833	2654543	-	237	C	T	T	D	D	D	synonymous	Probable DeoR family transcriptional regulator	G	Carbohydrate transport and metabolism	METABOLISM
KP05187	CODING	2653770	2653869	2654543	-	225	C	A	A	R	R	R	synonymous	Probable DeoR family transcriptional regulator	G	Carbohydrate transport and metabolism	METABOLISM
KP05187	CODING	2653770	2653878	2654543	-	222	A	C	C	A	A	A	synonymous	Probable DeoR family transcriptional regulator	G	Carbohydrate transport and metabolism	METABOLISM
KP05187	CODING	2653770	2653917	2654543	-	209	T	C	C	Y	Y	Y	synonymous	Probable DeoR family transcriptional regulator	G	Carbohydrate transport and metabolism	METABOLISM
KP05187	CODING	2653770	2653962	2654543	-	194	C	A	A	R	R	R	synonymous	Probable DeoR family transcriptional regulator	G	Carbohydrate transport and metabolism	METABOLISM
KP05187	CODING	2653770	2654052	2654543	-	164	G	A	A	L	L	L	synonymous	Probable DeoR family transcriptional regulator	G	Carbohydrate transport and metabolism	METABOLISM
KP05187	CODING	2653770	2654064	2654543	-	160	A	T	T	I	I	I	synonymous	Probable DeoR family transcriptional regulator	G	Carbohydrate transport and metabolism	METABOLISM
KP05187	CODING	2653770	2654109	2654543	-	145	C	T	T	V	V	V	synonymous	Probable DeoR family transcriptional regulator	G	Carbohydrate transport and metabolism	METABOLISM
KP05187	CODING	2653770	2654184	2654543	-	120	C	T	T	V	V	V	synonymous	Probable DeoR family transcriptional regulator	G	Carbohydrate transport and metabolism	METABOLISM
KP05187	CODING	2653770	2654208	2654543	-	112	C	T	T	R	R	R	synonymous	Probable DeoR family transcriptional regulator	G	Carbohydrate transport and metabolism	METABOLISM
KP05187	CODING	2653770	2654304	2654543	-	80	G	A	A	E	E	E	synonymous	Probable DeoR family transcriptional regulator	G	Carbohydrate transport and metabolism	METABOLISM
KP05187	CODING	2653770	2654402	2654543	-	48	C	T	T	L	L	L	synonymous	Probable DeoR family transcriptional regulator	G	Carbohydrate transport and metabolism	METABOLISM
KP05190	CODING	2657276	2657910	2658076	+	212	G	C	C	G	A	A	missense	DeoR family transcriptional regulator	G	Carbohydrate transport and metabolism	METABOLISM
KP05190	CODING	2657276	2657743	2658076	+	156	G	C	C	G	G	G	synonymous	DeoR family transcriptional regulator	G	Carbohydrate transport and metabolism	METABOLISM
KP05191	CODING	2658186	2658437	2658875	+	84	T	C	C	D	D	D	synonymous	D-allulose-6-phosphate 3-epimerase	G	Carbohydrate transport and metabolism	METABOLISM
KP05192	CODING	2658884	2659103	2659828	+	74	T	C	C	C	R	R	missense	Possible ribokinase	G	Carbohydrate transport and metabolism	METABOLISM
KP05192	CODING	2658884	2659819	2659828	+	312	G	A	A	E	E	E	synonymous	Possible ribokinase	G	Carbohydrate transport and metabolism	METABOLISM
KP05200	CODING	2668419	2669263	2669297	+	282	C	T	T	A	V	V	missense	SMP-30/Gluconolaconase/LRE domain-containing protein	G	Carbohydrate transport and metabolism	METABOLISM
KP05200	CODING	2668419	2668889	2669297	+	157	G	C	C	T	T	T	synonymous	SMP-30/Gluconolaconase/LRE domain-containing protein	G	Carbohydrate transport and metabolism	METABOLISM
KP05202	CODING	2670758	2670932	2671933	+	59	A	G	G	K	E	E	missense	Glycerate kinase	G	Carbohydrate transport and metabolism	METABOLISM
KP05202	CODING	2670758	2671134	2671933	+	126	T	C	C	V	A	A	missense	Glycerate kinase	G	Carbohydrate transport and metabolism	METABOLISM
KP05202	CODING	2670758	2671420	2671933	+	221	A	G	G	A	A	A	synonymous	Glycerate kinase	G	Carbohydrate transport and metabolism	METABOLISM
KP05202	CODING	2670758	2671591	2671933	+	278	A	G	G	E	E	E	synonymous	Glycerate kinase	G	Carbohydrate transport and metabolism	METABOLISM
KP05204	CODING	2673170	2673380	2674045	-	222	A	G	G	L	L	L	synonymous	Uncharacterized oxidoreductase	G	Carbohydrate transport and metabolism	METABOLISM
KP05204	CODING	2673170	2673479	2674045	-	189	A	G	G	E	E	E	synonymous	Uncharacterized oxidoreductase	G	Carbohydrate transport and metabolism	METABOLISM
KP05204	CODING	2673170	2673542	2674045	-	168	T	C	C	N	N	N	synonymous	Uncharacterized oxidoreductase	G	Carbohydrate transport and metabolism	METABOLISM
KP05208	CODING	2676868	2677204	2678400	+	113	A	G	G	T	A	A	missense	Possible PTS family enzyme IIC/enzyme IIB components	G	Carbohydrate transport and metabolism	METABOLISM
KP05208	CODING	2676868	2677765	2678400	+	300	C	G	G	P	A	A	missense	Possible PTS family enzyme IIC/enzyme IIB components	G	Carbohydrate transport and metabolism	METABOLISM
KP05208	CODING	2676868	2677782	2678400	+	305	A	G	G	R	R	R	synonymous	Possible PTS family enzyme IIC/enzyme IIB components	G	Carbohydrate transport and metabolism	METABOLISM
KP05209	CODING	2678412	2678867	2679740	+	152	T	C	C	I	I	I	synonymous	6-phospho-alpha-glucosidase	G	Carbohydrate transport and metabolism	METABOLISM
KP05211	CODING	2681921	2682176	2682364	+	86	A	G	G	I	V	V	missense	PTS family enzyme IIA/FPr	G	Carbohydrate transport and metabolism	METABOLISM
KP05244	CODING	2713045	2713359	2714202	-	282	T	G	G	F	V	V	missense	putative sugar transport protein	G	Carbohydrate transport and metabolism	METABOLISM
KP05257	CODING	2721251	2722010	2722702	-	231	T	C	C	T	T	T	synonymous	Altronate oxidoreductase	G	Carbohydrate transport and metabolism	METABOLISM
KP05257	CODING	2721251	2722241	2722702	-	154	C	T	T	Y	Y	Y	synonymous	Altronate oxidoreductase	G	Carbohydrate transport and metabolism	METABOLISM
KP05294	CODING	2755845	2758312	2758952	+	823	A	G	G	K	R	R	missense	Beta-galactosidase 1	G	Carbohydrate transport and metabolism	METABOLISM
KP05294	CODING	2755845	2756393	2758952	+	183	C	T	T	F	F	F	synonymous	Beta-galactosidase 1	G	Carbohydrate transport and metabolism	METABOLISM
KP05294	CODING	2755845	2756486	2758952	+	214	C	T	T	G	G	G	synonymous	Beta-galactosidase 1	G	Carbohydrate transport and metabolism	METABOLISM
KP05294	CODING	2755845	2757413	2758952	+	523	A	C	C	V	V	V	synonymous	Beta-galactosidase 1	G	Carbohydrate transport and metabolism	METABOLISM
KP05294	CODING	2755845	2757545	2758952	+	567	T	C	C	Y	Y	Y	synonymous	Beta-galactosidase 1	G	Carbohydrate transport and metabolism	METABOLISM
KP05313	CODING	2268253	2268499	2269083	+	83	A	G	G	T	A	A	missense	Gluconate 2-dehydrogenase subunit 3	G	Carbohydrate transport and metabolism	METABOLISM
KP05388	CODING	3090181	3090433	3090528	-	32	C	T	T	R	R	R	synonymous	N,N'-diacetylchitobiose-specific phosphotransferase enzyme IIA component	G	Carbohydrate transport and metabolism	METABOLISM
KP05389	CODING	3090582	3090951	3091940	-	330	C	T	T	A	A	A	synonymous	N,N'-diacetylchitobiose permease IIC component	G	Carbohydrate transport and metabolism	METABOLISM
KP05441	CODING	3021528	3021675	3022436	+	50	T	C	C	C	R	R	missense	NAD(P)-binding domain	G	Carbohydrate transport and metabolism	METABOLISM
KP05441	CODING	3021528	3022208	3022436	+	227	G	A	A	A	A	A	synonymous	NAD(P)-binding domain	G	Carbohydrate transport and metabolism	METABOLISM
KP05455	CODING	3007871	3008177	3009184	-	336	C	T	T	N	N	N	synonymous	Probable 6-phospho-beta-glucosidase	G	Carbohydrate transport and metabolism	METABOLISM
KP05455	CODING	3007871	3008702	3009184	-	161	T	C	C	H	H	H	synonymous	Probable 6-phospho-beta-glucosidase	G	Carbohydrate transport and metabolism	METABOLISM
KP05455	CODING	3007871	3009080	3009184	-	35	G	A	A	L	L	L	synonymous	Probable 6-phospho-beta-glucosidase	G	Carbohydrate transport and metabolism	METABOLISM
KP05475	CODING	2554861	2555728	2555802	-	25	A	C	C	K	N	N	missense	TIM barrel domain-containing protein	G	Carbohydrate transport and metabolism	METABOLISM
KP05476	CODING	2555977	2556746	2557017	-	91	A	C	C	K	T	T	missense	Lambda repressor-like, DNA-binding domain-contaning protein	G	Carbohydrate transport and metabolism	METABOLISM
KP05476	CODING	2555977	2556899	2557017	-	40	T	G	G	L	R	R	missense	Lambda repressor-like, DNA-binding domain-contaning protein	G	Carbohydrate transport and metabolism	METABOLISM
KP05476	CODING	2555977	2556475	2557017	-	181	A	C	C	T	T	T	synonymous	Lambda repressor-like, DNA-binding domain-contaning protein	G	Carbohydrate transport and metabolism	METABOLISM
KP05483	CODING	2563294	2563345	2564226	+	18	C	G	G	Q	E	E	missense	urate catabolism protein	G	Carbohydrate transport and metabolism	METABOLISM
KP05483	CODING	2563294	2563338	2564226	+	15	T	C	C	Y	Y	Y	synonymous	urate catabolism protein	G	Carbohydrate transport and metabolism	METABOLISM
KP05483	CODING	2563294	2563491	2564226	+	66	T	C	C	Y	Y	Y	synonymous	urate catabolism protein	G	Carbohydrate transport and metabolism	METABOLISM
KP05483	CODING	2563294	2563500	2564226	+	69	T	C	C	R	R	R	synonymous	urate catabolism protein	G	Carbohydrate transport and metabolism	METABOLISM
KP05483	CODING	2563294	2563566	2564226	+	91	A	G	G	E	E	E	synonymous	urate catabolism protein	G	Carbohydrate transport and metabolism	METABOLISM
KP05483	CODING	2563294	2563983	2564226	+	230	G	A	A	G	G	G	synonymous	urate catabolism protein	G	Carbohydrate transport and metabolism	METABOLISM
KP05483	CODING	2563294	2564079	2564226	+	262	G	A	A	G	G	G	synonymous	urate catabolism protein	G	Carbohydrate transport and metabolism	METABOLISM
KP05532	CODING	2607477	2607876	2607914	+	134	A	G	G	T	A	A	missense	Probable PTS system mannitol-specific EIIA component	G	Carbohydrate transport and metabolism	METABOLISM
KP05532	CODING	2607477	2607695	2607914	+	73	A	G	G	V	V	V	synonymous	Probable PTS system mannitol-specific EIIA component	G	Carbohydrate transport and metabolism	METABOLISM
KP05533	CODING	2607926	2608065	2608192	+	47	A	C	C	N	T	T	missense	Probable ascorbate-specific PTS system EIIB component	G	Carbohydrate transport and metabolism	METABOLISM
KP05533	CODING	2607926	2607961	2608192	+	12	A	G	G	L	L	L	synonymous	Probable ascorbate-specific PTS system EIIB component	G	Carbohydrate transport and metabolism	METABOLISM
KP05533	CODING	2607926	2608042	2608192	+	39	T	C	C	D	D	D	synonymous	Probable ascorbate-specific PTS system EIIB component	G	Carbohydrate transport and metabolism	METABOLISM
KP05533	CODING	2607926	2608087	2608192	+	54	G	C	T	A	A	A	synonymous	Probable ascorbate-specific PTS system EIIB component	G	Carbohydrate transport and metabolism	METABOLISM
KP05535	CODING	2609539	2610165	2610186	+	209	G	A	A	Q	Q	Q	synonymous	D-allulose-6-phosphate 3-epimerase homolog	G	Carbohydrate transport and metabolism	METABOLISM
KP05536	CODING	2610303	2610455	2610773	+	51	T	C	C	R	R	R	synonymous	Probable PTS family enzyme IIA/ enzyme IIBC	G	Carbohydrate transport and metabolism	METABOLISM
KP05538	CODING	2611184	2611634	2612290	+	151	A	C	C	M	L	L	missense	PTS fructose permease IIC component	G	Carbohydrate transport and metabolism	METABOLISM
KP05538	CODING	2611184	2611726	2612290	+	181	T	G	G	F	L	L	missense	PTS fructose permease IIC component	G	Carbohydrate transport and metabolism	METABOLISM
KP05538	CODING	2611184	2611957	2612290	+	258	G	A	A	S	S	S	synonymous	PTS fructose permease IIC component	G	Carbohydrate transport and metabolism	METABOLISM
KP05538	CODING	2611184	2611999	2612290	+	272	C	T	T	I	I	I	synonymous	PTS fructose permease IIC component	G	Carbohydrate transport and metabolism	METABOLISM
KP05538	CODING	2611184	2612110	2612290	+	309	T	C	C	G	G	G	synonymous	PTS fructose permease IIC component	G	Carbohydrate transport and metabolism	METABOLISM
KP05569	CODING	2641009	2641032	2641953	+	8	A	G	G	A	A	A	synonymous	Lactonase drp35	G	Carbohydrate transport and metabolism	METABOLISM
KP05590	CODING	2921558	2921590	2924197	-	870	G	A	A	A	T	T	missense	Dicarboxylate transport domain- containing protein	G	Carbohydrate transport and metabolism	METABOLISM
KP05590	CODING	2921558	2921738	2924197	-	820	T	C	C	G	G	G	synonymous	Dicarboxylate transport domain- containing protein	G	Carbohydrate transport and metabolism	METABOLISM
KP05590	CODING	2921558	2923019	2924197	-	393	T	C	C	T	T	T	synonymous	Dicarboxylate transport domain- containing protein	G	Carbohydrate transport and metabolism	METABOLISM
KP05590	CODING	2921558	2923028	2924197	-	390	T	A	A	V	V	V	synonymous	Dicarboxylate transport domain- containing protein	G	Carbohydrate transport and metabolism	METABOLISM
KP05590	CODING	2921558	2923120	2924197	-	360	C	T	T	L	L	L	synonymous	Dicarboxylate transport domain- containing protein	G	Carbohydrate transport and metabolism	METABOLISM
KP05655	CODING	4335807	4336121	4336208	+	105	A	T	T	L	L	L	synonymous	Pullulanase secretion protein pulS	G	Carbohydrate transport and metabolism	METABOLISM
KP05659	CODING	3124804	3125709	3125988	+	302	C	T	T	Y	Y	Y	synonymous	Chitinase A1 [fragment]	G	Carbohydrate transport and metabolism	METABOLISM
KP05659	CODING	3124804	3125817	3125988	+	338	G	A	A	A	A	A	synonymous	Chitinase A1 [fragment]	G	Carbohydrate transport and metabolism	METABOLISM
KP11760	CODING	4793929	4794199	4794672	-	158	T	C	C	H	H	H	synonymous	3'(2'),5'-bisphosphate nucleotidase cysQ	G	Carbohydrate transport and metabolism	METABOLISM
KP11760	CODING	4793929	4794432	4794672	-	81	T	C	C	L	L	L	synonymous	3'(2'),5'-bisphosphate nucleotidase cysQ	G	Carbohydrate transport and metabolism	METABOLISM
KP31490	CODING	3290647	3291502	3291669	-	56	T	C	C	H	H	H	synonymous	Beta-hexosaminidase	G	Carbohydrate transport and metabolism	METABOLISM
KP31490	CODING	3290647	3291613	3291669	-	19	G	A	A	E	E	E	synonymous	Beta-hexosaminidase	G	Carbohydrate transport and metabolism	METABOLISM
KP31534	CODING	1746561	1747400	1747967	+	280	C	T	A	I	I	I	synonymous	6-phosphogluconate dehydrogenase, decarboxylating	G	Carbohydrate transport and metabolism	METABOLISM
KP31534	CODING	1746561	1747685	1747967	+	375	C	T	T	T	T	T	synonymous	6-phosphogluconate dehydrogenase, decarboxylating	G	Carbohydrate transport and metabolism	METABOLISM
KP31534	CODING	1746561	1747952	1747967	+	464	T	C	C	T	T	T	synonymous	6-phosphogluconate dehydrogenase, decarboxylating	G	Carbohydrate transport and metabolism	METABOLISM
KP31539	CODING	1654346	1656105	1656208	+	587	C	T	T	A	V	V	missense	Uncharacterized PTS system beta-glucoside-specific EIIBCA component	G	Carbohydrate transport and metabolism	METABOLISM
KP31539	CODING	1654346	1654675	1656208	+	110	C	T	T	I	I	I	synonymous	Uncharacterized PTS system beta-glucoside-specific EIIBCA component	G	Carbohydrate transport and metabolism	METABOLISM
KP31539	CODING	1654346	1654999	1656208	+	218	A	G	G	S	S	S	synonymous	Uncharacterized PTS system beta-glucoside-specific EIIBCA component	G	Carbohydrate transport and metabolism	METABOLISM
KP31552	CODING	103543	103966	104394	-	143	T	C	C	I	I	I	synonymous	Glycerol uptake facilitator protein	G	Carbohydrate transport and metabolism	METABOLISM
KP31563	CODING	237001	237503	238002	+	168	G	A	A	R	H	H	missense	Endoglucanase	G	Carbohydrate transport and metabolism	METABOLISM
KP31563	CODING	237001	237855	238002	+	285	C	T	T	A	A	A	synonymous	Endoglucanase	G	Carbohydrate transport and metabolism	METABOLISM
KP31567	CODING	1100306	1100337	1100869	-	178	G	A	A	R	Q	Q	missense	Glucitol/sorbitol permease IIC component	G	Carbohydrate transport and metabolism	METABOLISM
KP31567	CODING	1100306	1100459	1100869	-	137	A	G	G	L	L	L	synonymous	Glucitol/sorbitol permease IIC component	G	Carbohydrate transport and metabolism	METABOLISM
KP31627	CODING	1193613	1193771	1194485	+	53	G	A	A	P	P	P	synonymous	SMP-30/Gluconolaconase/LRE domain-containing protein	G	Carbohydrate transport and metabolism	METABOLISM
KP31627	CODING	1193613	1193819	1194485	+	69	G	T	T	V	V	V	synonymous	SMP-30/Gluconolaconase/LRE domain-containing protein	G	Carbohydrate transport and metabolism	METABOLISM
KP31627	CODING	1193613	1194245	1194485	+	211	T	C	C	F	F	F	synonymous	SMP-30/Gluconolaconase/LRE domain-containing protein	G	Carbohydrate transport and metabolism	METABOLISM
KP31627	CODING	1193613	1194260	1194485	+	216	T	C	C	I	I	I	synonymous	SMP-30/Gluconolaconase/LRE domain-containing protein	G	Carbohydrate transport and metabolism	METABOLISM
KP31633	CODING	4256661	4256700	4257242	-	181	C	T	T	I	I	I	synonymous	Phosphoheptose isomerase	G	Carbohydrate transport and metabolism	METABOLISM
KP31633	CODING	4256661	4256715	4257242	-	176	T	C	C	I	I	I	synonymous	Phosphoheptose isomerase	G	Carbohydrate transport and metabolism	METABOLISM
KP31633	CODING	4256661	4256769	4257242	-	158	T	G	G	V	V	V	synonymous	Phosphoheptose isomerase	G	Carbohydrate transport and metabolism	METABOLISM
KP31633	CODING	4256661	4257168	4257242	-	25	C	T	T	A	A	A	synonymous	Phosphoheptose isomerase	G	Carbohydrate transport and metabolism	METABOLISM
KP00016	CODING	5272657	5273998	5274546	+	448	T	C	C	L	L	L	synonymous	tRNA uridine 5-carboxymethylaminomethyl modification enzyme mnmG	D	Cell cycle control, cell division, chromosome partitioning	CELLULAR PROCESSES AND SIGNALING
KP01022	CODING	1507553	1507883	1508203	+	111	G	T	T	A	S	S	missense	Protein dedD	D	Cell cycle control, cell division, chromosome partitioning	CELLULAR PROCESSES AND SIGNALING
KP01231	CODING	4800203	4800325	4800865	+	41	A	G	G	A	A	A	synonymous	Regulator of cell morphogenesis and NO signaling	D	Cell cycle control, cell division, chromosome partitioning	CELLULAR PROCESSES AND SIGNALING
KP01231	CODING	4800203	4800382	4800865	+	60	G	A	A	E	E	E	synonymous	Regulator of cell morphogenesis and NO signaling	D	Cell cycle control, cell division, chromosome partitioning	CELLULAR PROCESSES AND SIGNALING
KP01231	CODING	4800203	4800451	4800865	+	83	C	T	T	Y	Y	Y	synonymous	Regulator of cell morphogenesis and NO signaling	D	Cell cycle control, cell division, chromosome partitioning	CELLULAR PROCESSES AND SIGNALING
KP01276	CODING	4753139	4753390	4753423	-	12	A	T	T	R	W	W	missense	Toxin relE	D	Cell cycle control, cell division, chromosome partitioning	CELLULAR PROCESSES AND SIGNALING
KP01561	CODING	2007943	2008510	2008755	-	82	C	T	T	N	N	N	synonymous	Septum site-determining protein minD	D	Cell cycle control, cell division, chromosome partitioning	CELLULAR PROCESSES AND SIGNALING
KP01791	CODING	4287399	4287676	4288712	-	346	G	A	A	R	Q	Q	missense	tRNA(Ile)-lysidine synthase	D	Cell cycle control, cell division, chromosome partitioning	CELLULAR PROCESSES AND SIGNALING
KP01791	CODING	4287399	4288465	4288712	-	83	G	A	A	R	H	H	missense	tRNA(Ile)-lysidine synthase	D	Cell cycle control, cell division, chromosome partitioning	CELLULAR PROCESSES AND SIGNALING
KP01900	CODING	4408312	4408945	4409463	-	173	G	T	T	G	G	G	synonymous	Cell division protein ftsZ	D	Cell cycle control, cell division, chromosome partitioning	CELLULAR PROCESSES AND SIGNALING
KP02314	CODING	922957	923197	924789	-	531	C	T	T	T	T	T	synonymous	Diol dehydratase-reactivating factor alpha subunit	D	Cell cycle control, cell division, chromosome partitioning	CELLULAR PROCESSES AND SIGNALING
KP02465	CODING	4556872	4557273	4557411	+	134	G	C	C	V	V	V	synonymous	Primosomal protein 1	D	Cell cycle control, cell division, chromosome partitioning	CELLULAR PROCESSES AND SIGNALING
KP02836	CODING	638586	639980	640409	+	465	G	A	A	K	K	K	synonymous	Diol/Glycerol dehydratase reactivation factor large subunit	D	Cell cycle control, cell division, chromosome partitioning	CELLULAR PROCESSES AND SIGNALING
KP02966	CODING	474796	475581	475818	+	262	T	C	C	S	S	S	synonymous	Rod shape-determining protein mreB	D	Cell cycle control, cell division, chromosome partitioning	CELLULAR PROCESSES AND SIGNALING
KP02969	CODING	477356	477685	477958	+	110	T	C	C	V	V	V	synonymous	Maf-like protein yceF 2	D	Cell cycle control, cell division, chromosome partitioning	CELLULAR PROCESSES AND SIGNALING
KP03182	CODING	1676272	1676439	1677336	+	56	T	C	C	S	S	S	synonymous	Protein mrp	D	Cell cycle control, cell division, chromosome partitioning	CELLULAR PROCESSES AND SIGNALING
KP03182	CODING	1676272	1676763	1677336	+	164	G	A	A	A	A	A	synonymous	Protein mrp	D	Cell cycle control, cell division, chromosome partitioning	CELLULAR PROCESSES AND SIGNALING
KP03556	CODING	1415577	1416486	1416638	+	304	C	T	T	L	L	L	synonymous	Cell division protein zipA homolog	D	Cell cycle control, cell division, chromosome partitioning	CELLULAR PROCESSES AND SIGNALING
KP04214	CODING	3481204	3484044	3485478	-	479	T	C	C	S	P	P	missense	DNA translocase ftsK	D	Cell cycle control, cell division, chromosome partitioning	CELLULAR PROCESSES AND SIGNALING
KP04214	CODING	3481204	3484294	3485478	-	395	T	A	A	H	Q	Q	missense	DNA translocase ftsK	D	Cell cycle control, cell division, chromosome partitioning	CELLULAR PROCESSES AND SIGNALING
KP04214	CODING	3481204	3481969	3485478	-	1170	G	C	C	L	L	L	synonymous	DNA translocase ftsK	D	Cell cycle control, cell division, chromosome partitioning	CELLULAR PROCESSES AND SIGNALING
KP04214	CODING	3481204	3482292	3485478	-	1063	C	T	T	L	L	L	synonymous	DNA translocase ftsK	D	Cell cycle control, cell division, chromosome partitioning	CELLULAR PROCESSES AND SIGNALING
KP04214	CODING	3481204	3482779	3485478	-	900	T	G	G	P	P	P	synonymous	DNA translocase ftsK	D	Cell cycle control, cell division, chromosome partitioning	CELLULAR PROCESSES AND SIGNALING
KP04214	CODING	3481204	3483982	3485478	-	499	T	G	G	P	P	P	synonymous	DNA translocase ftsK	D	Cell cycle control, cell division, chromosome partitioning	CELLULAR PROCESSES AND SIGNALING
KP00426	CODING	4932971	4933243	4933528	-	96	G	A	A	V	I	I	missense	Uncharacterized fimbrial-like protein	N	Cell motility	CELLULAR PROCESSES AND SIGNALING
KP00427	CODING	4932221	4932790	4932910	-	41	A	G	G	I	V	V	missense	Uncharacterized fimbrial chaperone	N	Cell motility	CELLULAR PROCESSES AND SIGNALING
KP00430	CODING	4927987	4928488	4929090	-	201	A	C	C	T	T	T	synonymous	Probable adhesin	N	Cell motility	CELLULAR PROCESSES AND SIGNALING
KP00698	CODING	386300	386853	387100	+	185	G	A	A	R	H	H	missense	conserved hypothetical protein	N	Cell motility	CELLULAR PROCESSES AND SIGNALING
KP01365	CODING	5038133	5039501	5039665	+	457	G	A	A	V	I	I	missense	Diguanylate cyclase domain-containing protein	N	Cell motility	CELLULAR PROCESSES AND SIGNALING
KP01365	CODING	5038133	5039341	5039665	+	403	C	T	T	H	H	H	synonymous	Diguanylate cyclase domain-containing protein	N	Cell motility	CELLULAR PROCESSES AND SIGNALING
KP01839	CODING	4344993	4345139	4346207	+	49	C	G	G	R	R	R	synonymous	General secretion pathway protein F	N	Cell motility	CELLULAR PROCESSES AND SIGNALING
KP01839	CODING	4344993	4346024	4346207	+	344	A	C	C	G	G	G	synonymous	General secretion pathway protein F	N	Cell motility	CELLULAR PROCESSES AND SIGNALING
KP01840	CODING	4346216	4346431	4346650	+	72	A	G	G	Q	Q	Q	synonymous	General secretion pathway protein G	N	Cell motility	CELLULAR PROCESSES AND SIGNALING
KP01869	CODING	4372310	4373343	4374169	+	345	T	C	C	V	A	A	missense	Uncharacterized isomerase	N	Cell motility	CELLULAR PROCESSES AND SIGNALING
KP01869	CODING	4372310	4373858	4374169	+	517	A	G	G	I	V	V	missense	Uncharacterized isomerase	N	Cell motility	CELLULAR PROCESSES AND SIGNALING
KP01891	CODING	4399069	4399210	4400211	+	48	T	A	A	S	T	T	missense	Uncharacterized protein transporter	N	Cell motility	CELLULAR PROCESSES AND SIGNALING
KP01891	CODING	4399069	4399374	4400211	+	102	A	C	C	P	P	P	synonymous	Uncharacterized protein transporter	N	Cell motility	CELLULAR PROCESSES AND SIGNALING
KP01891	CODING	4399069	4399482	4400211	+	138	T	C	C	V	V	V	synonymous	Uncharacterized protein transporter	N	Cell motility	CELLULAR PROCESSES AND SIGNALING
KP01891	CODING	4399069	4399600	4400211	+	178	T	C	C	L	L	L	synonymous	Uncharacterized protein transporter	N	Cell motility	CELLULAR PROCESSES AND SIGNALING
KP01891	CODING	4399069	4399608	4400211	+	180	G	A	A	L	L	L	synonymous	Uncharacterized protein transporter	N	Cell motility	CELLULAR PROCESSES AND SIGNALING
KP02226	CODING	830880	831296	831410	-	39	A	G	G	T	A	A	missense	Protein fimF	N	Cell motility	CELLULAR PROCESSES AND SIGNALING
KP02227	CODING	831418	833725	834030	-	102	A	G	G	T	T	T	synonymous	Outer membrane usher protein fimD	N	Cell motility	CELLULAR PROCESSES AND SIGNALING
KP02227	CODING	831418	833737	834030	-	98	C	A	A	S	S	S	synonymous	Outer membrane usher protein fimD	N	Cell motility	CELLULAR PROCESSES AND SIGNALING
KP02229	CODING	834866	835130	835402	-	91	G	T	T	G	G	G	synonymous	Fimbrin-like protein fimI	N	Cell motility	CELLULAR PROCESSES AND SIGNALING
KP02287	CODING	893945	894268	894496	+	108	G	T	T	E	D	D	missense	conserved hypothetical protein	N	Cell motility	CELLULAR PROCESSES AND SIGNALING
KP02287	CODING	893945	893953	894496	+	3	T	C	C	S	S	S	synonymous	conserved hypothetical protein	N	Cell motility	CELLULAR PROCESSES AND SIGNALING
KP02457	CODING	1153303	1153839	1153971	-	45	G	A	A	G	S	S	missense	Pili assembly chaperone protein	N	Cell motility	CELLULAR PROCESSES AND SIGNALING
KP02458	CODING	1150736	1150940	1153273	-	778	T	C	C	A	A	A	synonymous	Possible fimbrial biogenesis outer membrane usher protein	N	Cell motility	CELLULAR PROCESSES AND SIGNALING
KP02458	CODING	1150736	1151174	1153273	-	700	A	C	C	P	P	P	synonymous	Possible fimbrial biogenesis outer membrane usher protein	N	Cell motility	CELLULAR PROCESSES AND SIGNALING
KP02458	CODING	1150736	1151600	1153273	-	558	G	C	C	T	T	T	synonymous	Possible fimbrial biogenesis outer membrane usher protein	N	Cell motility	CELLULAR PROCESSES AND SIGNALING
KP03578	CODING	3980894	3981777	3983329	-	518	G	A	A	R	Q	Q	missense	Outer membrane usher protein	N	Cell motility	CELLULAR PROCESSES AND SIGNALING
KP03578	CODING	3980894	3982004	3983329	-	442	G	C	C	E	D	D	missense	Outer membrane usher protein	N	Cell motility	CELLULAR PROCESSES AND SIGNALING
KP03578	CODING	3980894	3981038	3983329	-	764	G	A	A	Q	Q	Q	synonymous	Outer membrane usher protein	N	Cell motility	CELLULAR PROCESSES AND SIGNALING
KP03578	CODING	3980894	3981047	3983329	-	761	G	A	A	R	R	R	synonymous	Outer membrane usher protein	N	Cell motility	CELLULAR PROCESSES AND SIGNALING
KP05178	CODING	1146011	1147077	1148590	+	356	T	C	C	V	A	A	missense	Outer membrane usher protein	N	Cell motility	CELLULAR PROCESSES AND SIGNALING
KP05178	CODING	1146011	1147501	1148590	+	497	C	T	T	L	L	L	synonymous	Outer membrane usher protein	N	Cell motility	CELLULAR PROCESSES AND SIGNALING
KP05178	CODING	1146011	1148491	1148590	+	827	C	T	T	N	N	N	synonymous	Outer membrane usher protein	N	Cell motility	CELLULAR PROCESSES AND SIGNALING
KP05220	CODING	2689414	2689876	2690109	+	155	A	G	G	I	V	V	missense	Chaperone protein lpfB	N	Cell motility	CELLULAR PROCESSES AND SIGNALING
KP05220	CODING	2689414	2690007	2690109	+	198	T	G	G	D	E	E	missense	Chaperone protein lpfB	N	Cell motility	CELLULAR PROCESSES AND SIGNALING
KP05221	CODING	2690125	2691231	2692626	+	369	A	G	G	R	R	R	synonymous	Putative outer membrane usher protein	N	Cell motility	CELLULAR PROCESSES AND SIGNALING
KP05221	CODING	2690125	2691477	2692626	+	451	C	T	T	T	T	T	synonymous	Putative outer membrane usher protein	N	Cell motility	CELLULAR PROCESSES AND SIGNALING
KP05221	CODING	2690125	2691963	2692626	+	613	C	T	T	D	D	D	synonymous	Putative outer membrane usher protein	N	Cell motility	CELLULAR PROCESSES AND SIGNALING
KP05221	CODING	2690125	2692014	2692626	+	630	A	G	G	R	R	R	synonymous	Putative outer membrane usher protein	N	Cell motility	CELLULAR PROCESSES AND SIGNALING
KP05221	CODING	2690125	2692506	2692626	+	794	T	G	G	L	L	L	synonymous	Putative outer membrane usher protein	N	Cell motility	CELLULAR PROCESSES AND SIGNALING
KP05221	CODING	2690125	2692596	2692626	+	824	T	C	C	I	I	I	synonymous	Putative outer membrane usher protein	N	Cell motility	CELLULAR PROCESSES AND SIGNALING
KP05222	CODING	2692614	2692647	2693618	+	12	A	C	C	M	L	L	missense	Putative fimbrial protein	N	Cell motility	CELLULAR PROCESSES AND SIGNALING
KP05222	CODING	2692614	2693340	2693618	+	243	T	G	G	S	A	A	missense	Putative fimbrial protein	N	Cell motility	CELLULAR PROCESSES AND SIGNALING
KP05394	CODING	3095187	3095595	3095672	-	26	T	A	A	D	E	E	missense	Spheroplast protein Y	N	Cell motility	CELLULAR PROCESSES AND SIGNALING
KP31558	CODING	183147	183277	183965	+	44	C	T	T	T	I	I	missense	Protein bax	N	Cell motility	CELLULAR PROCESSES AND SIGNALING
KP31603	CODING	834112	834792	834837	-	16	T	C	C	Y	H	H	missense	Chaperone protein fimC	N	Cell motility	CELLULAR PROCESSES AND SIGNALING
KP00029	CODING	5285031	5285393	5286860	+	121	C	A	T	T	T	T	synonymous	Glucosamine--fructose-6-phosphate aminotransferase [isomerizing]	M	Cell wall/membrane/envelope biogenesis	CELLULAR PROCESSES AND SIGNALING
KP00029	CODING	5285031	5285441	5286860	+	137	A	G	G	E	E	E	synonymous	Glucosamine--fructose-6-phosphate aminotransferase [isomerizing]	M	Cell wall/membrane/envelope biogenesis	CELLULAR PROCESSES AND SIGNALING
KP00029	CODING	5285031	5285465	5286860	+	145	T	C	C	A	A	A	synonymous	Glucosamine--fructose-6-phosphate aminotransferase [isomerizing]	M	Cell wall/membrane/envelope biogenesis	CELLULAR PROCESSES AND SIGNALING
KP00029	CODING	5285031	5285570	5286860	+	180	G	A	A	V	V	V	synonymous	Glucosamine--fructose-6-phosphate aminotransferase [isomerizing]	M	Cell wall/membrane/envelope biogenesis	CELLULAR PROCESSES AND SIGNALING
KP00029	CODING	5285031	5286176	5286860	+	382	A	G	G	L	L	L	synonymous	Glucosamine--fructose-6-phosphate aminotransferase [isomerizing]	M	Cell wall/membrane/envelope biogenesis	CELLULAR PROCESSES AND SIGNALING
KP00054	CODING	8415	8452	9548	+	13	T	C	C	V	A	A	missense	Bacterial surface antigen (D15)- containing protein	M	Cell wall/membrane/envelope biogenesis	CELLULAR PROCESSES AND SIGNALING
KP00054	CODING	8415	8825	9548	+	137	A	G	G	G	G	G	synonymous	Bacterial surface antigen (D15)- containing protein	M	Cell wall/membrane/envelope biogenesis	CELLULAR PROCESSES AND SIGNALING
KP00054	CODING	8415	8882	9548	+	156	A	C	C	T	T	T	synonymous	Bacterial surface antigen (D15)- containing protein	M	Cell wall/membrane/envelope biogenesis	CELLULAR PROCESSES AND SIGNALING
KP00054	CODING	8415	8999	9548	+	195	G	A	A	G	G	G	synonymous	Bacterial surface antigen (D15)- containing protein	M	Cell wall/membrane/envelope biogenesis	CELLULAR PROCESSES AND SIGNALING
KP00117	CODING	65346	65907	66248	-	114	C	T	T	N	N	N	synonymous	N-acetylmuramic acid 6-phosphate etherase	M	Cell wall/membrane/envelope biogenesis	CELLULAR PROCESSES AND SIGNALING
KP00119	CODING	67620	68637	68984	-	116	G	A	A	S	S	S	synonymous	Antibiotic efflux pump outer membrane protein	M	Cell wall/membrane/envelope biogenesis	CELLULAR PROCESSES AND SIGNALING
KP00119	CODING	67620	68673	68984	-	104	T	C	C	R	R	R	synonymous	Antibiotic efflux pump outer membrane protein	M	Cell wall/membrane/envelope biogenesis	CELLULAR PROCESSES AND SIGNALING
KP00121	CODING	72095	72431	73219	-	263	G	A	A	V	V	V	synonymous	RND family efflux transporter MFP subunit	M	Cell wall/membrane/envelope biogenesis	CELLULAR PROCESSES AND SIGNALING
KP00147	CODING	97161	97277	98900	-	542	G	A	A	V	I	I	missense	Protein AsmA	M	Cell wall/membrane/envelope biogenesis	CELLULAR PROCESSES AND SIGNALING
KP00191	CODING	139774	140431	141048	-	206	T	G	G	L	L	L	synonymous	3-deoxy-D-manno-octulosonic-acid transferase	M	Cell wall/membrane/envelope biogenesis	CELLULAR PROCESSES AND SIGNALING
KP00193	CODING	142159	142639	143238	-	200	C	T	T	G	G	G	synonymous	Uncharacterized glycosyltransferase in waa region	M	Cell wall/membrane/envelope biogenesis	CELLULAR PROCESSES AND SIGNALING
KP00193	CODING	142159	142660	143238	-	193	C	T	T	G	G	G	synonymous	Uncharacterized glycosyltransferase in waa region	M	Cell wall/membrane/envelope biogenesis	CELLULAR PROCESSES AND SIGNALING
KP00193	CODING	142159	143197	143238	-	14	C	T	T	V	V	V	synonymous	Uncharacterized glycosyltransferase in waa region	M	Cell wall/membrane/envelope biogenesis	CELLULAR PROCESSES AND SIGNALING
KP00194	CODING	143256	143762	144383	-	208	T	C	C	L	L	L	synonymous	Lipopolysaccharide core biosynthesis protein rfaG	M	Cell wall/membrane/envelope biogenesis	CELLULAR PROCESSES AND SIGNALING
KP00197	CODING	146549	147627	147628	+	360	A	G	G	*	*	*	synonymous	Uncharacterized heptosyltransferas in waa region	M	Cell wall/membrane/envelope biogenesis	CELLULAR PROCESSES AND SIGNALING
KP00200	CODING	149727	150498	150698	-	67	T	C	C	F	F	F	synonymous	Lipopolysaccharide heptosyltransferase 1	M	Cell wall/membrane/envelope biogenesis	CELLULAR PROCESSES AND SIGNALING
KP00201	CODING	150702	151398	151730	-	111	A	G	G	R	R	R	synonymous	ADP-heptose--LPS heptosyltransferase 2	M	Cell wall/membrane/envelope biogenesis	CELLULAR PROCESSES AND SIGNALING
KP00201	CODING	150702	151527	151730	-	68	G	A	A	E	E	E	synonymous	ADP-heptose--LPS heptosyltransferase 2	M	Cell wall/membrane/envelope biogenesis	CELLULAR PROCESSES AND SIGNALING
KP00201	CODING	150702	151551	151730	-	60	C	T	T	R	R	R	synonymous	ADP-heptose--LPS heptosyltransferase 2	M	Cell wall/membrane/envelope biogenesis	CELLULAR PROCESSES AND SIGNALING
KP00202	CODING	151770	151875	152702	-	276	A	T	T	T	T	T	synonymous	ADP-L-glycero-D-manno-heptose-6-epimerase	M	Cell wall/membrane/envelope biogenesis	CELLULAR PROCESSES AND SIGNALING
KP00202	CODING	151770	152004	152702	-	233	C	T	T	F	F	F	synonymous	ADP-L-glycero-D-manno-heptose-6-epimerase	M	Cell wall/membrane/envelope biogenesis	CELLULAR PROCESSES AND SIGNALING
KP00225	CODING	173416	174478	174552	+	355	G	A	A	A	T	T	missense	Inner membrane protein yibH	M	Cell wall/membrane/envelope biogenesis	CELLULAR PROCESSES AND SIGNALING
KP00276	CODING	227915	228913	230026	+	333	T	C	C	A	A	A	synonymous	Cellulose synthase catalytic subunit	M	Cell wall/membrane/envelope biogenesis	CELLULAR PROCESSES AND SIGNALING
KP00276	CODING	227915	229597	230026	+	561	C	T	T	I	I	I	synonymous	Cellulose synthase catalytic subunit	M	Cell wall/membrane/envelope biogenesis	CELLULAR PROCESSES AND SIGNALING
KP00276	CODING	227915	229765	230026	+	617	T	G	G	L	L	L	synonymous	Cellulose synthase catalytic subunit	M	Cell wall/membrane/envelope biogenesis	CELLULAR PROCESSES AND SIGNALING
KP00286	CODING	242633	242947	245251	+	105	A	G	G	S	S	S	synonymous	Cellulose synthase catalytic subunit [UDP-forming]	M	Cell wall/membrane/envelope biogenesis	CELLULAR PROCESSES AND SIGNALING
KP00295	CODING	258771	259065	260822	+	99	T	C	C	L	L	L	synonymous	AsmA family protein	M	Cell wall/membrane/envelope biogenesis	CELLULAR PROCESSES AND SIGNALING
KP00295	CODING	258771	259169	260822	+	133	G	T	T	L	L	L	synonymous	AsmA family protein	M	Cell wall/membrane/envelope biogenesis	CELLULAR PROCESSES AND SIGNALING
KP00295	CODING	258771	260279	260822	+	503	T	C	C	D	D	D	synonymous	AsmA family protein	M	Cell wall/membrane/envelope biogenesis	CELLULAR PROCESSES AND SIGNALING
KP00295	CODING	258771	260486	260822	+	572	T	C	C	N	N	N	synonymous	AsmA family protein	M	Cell wall/membrane/envelope biogenesis	CELLULAR PROCESSES AND SIGNALING
KP00326	CODING	293346	294953	295331	+	536	C	T	T	C	C	C	synonymous	Bifunctional polymyxin resistance protein ArnA	M	Cell wall/membrane/envelope biogenesis	CELLULAR PROCESSES AND SIGNALING
KP00328	CODING	296230	297344	297885	+	372	A	G	G	K	R	R	missense	Undecaprenyl phosphate-alpha-4-amino-4-deoxy-L-arabinose arabinosyl transferase	M	Cell wall/membrane/envelope biogenesis	CELLULAR PROCESSES AND SIGNALING
KP00328	CODING	296230	297072	297885	+	281	C	T	T	R	R	R	synonymous	Undecaprenyl phosphate-alpha-4-amino-4-deoxy-L-arabinose arabinosyl transferase	M	Cell wall/membrane/envelope biogenesis	CELLULAR PROCESSES AND SIGNALING
KP00425	CODING	4934039	4934057	4934728	-	224	C	G	G	V	V	V	synonymous	LrgB family protein	M	Cell wall/membrane/envelope biogenesis	CELLULAR PROCESSES AND SIGNALING
KP00425	CODING	4934039	4934225	4934728	-	168	C	T	T	F	F	F	synonymous	LrgB family protein	M	Cell wall/membrane/envelope biogenesis	CELLULAR PROCESSES AND SIGNALING
KP00425	CODING	4934039	4934297	4934728	-	144	A	T	T	G	G	G	synonymous	LrgB family protein	M	Cell wall/membrane/envelope biogenesis	CELLULAR PROCESSES AND SIGNALING
KP00425	CODING	4934039	4934714	4934728	-	5	A	G	G	V	V	V	synonymous	LrgB family protein	M	Cell wall/membrane/envelope biogenesis	CELLULAR PROCESSES AND SIGNALING
KP00518	CODING	4839849	4840754	4843178	+	302	C	T	T	T	T	T	synonymous	Uncharacterized mscS family protein yjeP	M	Cell wall/membrane/envelope biogenesis	CELLULAR PROCESSES AND SIGNALING
KP00518	CODING	4839849	4841237	4843178	+	463	T	C	C	G	G	G	synonymous	Uncharacterized mscS family protein yjeP	M	Cell wall/membrane/envelope biogenesis	CELLULAR PROCESSES AND SIGNALING
KP00518	CODING	4839849	4841258	4843178	+	470	C	T	T	L	L	L	synonymous	Uncharacterized mscS family protein yjeP	M	Cell wall/membrane/envelope biogenesis	CELLULAR PROCESSES AND SIGNALING
KP00518	CODING	4839849	4841279	4843178	+	477	A	G	G	L	L	L	synonymous	Uncharacterized mscS family protein yjeP	M	Cell wall/membrane/envelope biogenesis	CELLULAR PROCESSES AND SIGNALING
KP00518	CODING	4839849	4842740	4843178	+	964	G	A	A	R	R	R	synonymous	Uncharacterized mscS family protein yjeP	M	Cell wall/membrane/envelope biogenesis	CELLULAR PROCESSES AND SIGNALING
KP00655	CODING	334033	334151	334686	-	179	C	T	T	A	V	V	missense	conserved hypothetical protein	M	Cell wall/membrane/envelope biogenesis	CELLULAR PROCESSES AND SIGNALING
KP00655	CODING	334033	334319	334686	-	123	C	T	T	T	I	I	missense	conserved hypothetical protein	M	Cell wall/membrane/envelope biogenesis	CELLULAR PROCESSES AND SIGNALING
KP00655	CODING	334033	334192	334686	-	165	A	T	T	G	G	G	synonymous	conserved hypothetical protein	M	Cell wall/membrane/envelope biogenesis	CELLULAR PROCESSES AND SIGNALING
KP00697	CODING	383623	383629	386181	-	851	A	G	G	L	L	L	synonymous	Penicillin-binding protein 1A	M	Cell wall/membrane/envelope biogenesis	CELLULAR PROCESSES AND SIGNALING
KP00697	CODING	383623	383725	386181	-	819	A	G	G	R	R	R	synonymous	Penicillin-binding protein 1A	M	Cell wall/membrane/envelope biogenesis	CELLULAR PROCESSES AND SIGNALING
KP00697	CODING	383623	384826	386181	-	452	G	A	A	K	K	K	synonymous	Penicillin-binding protein 1A	M	Cell wall/membrane/envelope biogenesis	CELLULAR PROCESSES AND SIGNALING
KP00697	CODING	383623	385483	386181	-	233	G	A	A	G	G	G	synonymous	Penicillin-binding protein 1A	M	Cell wall/membrane/envelope biogenesis	CELLULAR PROCESSES AND SIGNALING
KP00819	CODING	1231412	1232138	1232260	-	41	G	A	A	A	A	A	synonymous	Uncharacterized HTH-type transcriptional regulator yfhH	M	Cell wall/membrane/envelope biogenesis	CELLULAR PROCESSES AND SIGNALING
KP00857	CODING	1276253	1277620	1278577	+	456	T	C	C	A	A	A	synonymous	Penicillin-binding protein 1C	M	Cell wall/membrane/envelope biogenesis	CELLULAR PROCESSES AND SIGNALING
KP00857	CODING	1276253	1277851	1278577	+	533	T	C	C	G	G	G	synonymous	Penicillin-binding protein 1C	M	Cell wall/membrane/envelope biogenesis	CELLULAR PROCESSES AND SIGNALING
KP00950	CODING	1585936	1586670	1587060	+	245	T	C	C	G	G	G	synonymous	Outer membrane protein C OmpK36	M	Cell wall/membrane/envelope biogenesis	CELLULAR PROCESSES AND SIGNALING
KP00950	CODING	1585936	1586790	1587060	+	285	A	G	G	A	A	A	synonymous	Outer membrane protein C OmpK36	M	Cell wall/membrane/envelope biogenesis	CELLULAR PROCESSES AND SIGNALING
KP00974	CODING	1553598	1554519	1554563	+	308	A	G	G	T	A	A	missense	o-succinylbenzoate synthase	M	Cell wall/membrane/envelope biogenesis	CELLULAR PROCESSES AND SIGNALING
KP00974	CODING	1553598	1553867	1554563	+	90	T	C	C	C	C	C	synonymous	o-succinylbenzoate synthase	M	Cell wall/membrane/envelope biogenesis	CELLULAR PROCESSES AND SIGNALING
KP01114	CODING	541825	543108	543258	-	51	A	G	G	N	D	D	missense	D-alanyl-D-alanine carboxypeptidase dacB bifunctional protein	M	Cell wall/membrane/envelope biogenesis	CELLULAR PROCESSES AND SIGNALING
KP01114	CODING	541825	541915	543258	-	448	T	C	C	Y	Y	Y	synonymous	D-alanyl-D-alanine carboxypeptidase dacB bifunctional protein	M	Cell wall/membrane/envelope biogenesis	CELLULAR PROCESSES AND SIGNALING
KP01114	CODING	541825	542209	543258	-	350	T	C	C	N	N	N	synonymous	D-alanyl-D-alanine carboxypeptidase dacB bifunctional protein	M	Cell wall/membrane/envelope biogenesis	CELLULAR PROCESSES AND SIGNALING
KP01114	CODING	541825	542449	543258	-	270	T	C	C	Y	Y	Y	synonymous	D-alanyl-D-alanine carboxypeptidase dacB bifunctional protein	M	Cell wall/membrane/envelope biogenesis	CELLULAR PROCESSES AND SIGNALING
KP01114	CODING	541825	542950	543258	-	103	G	A	A	A	A	A	synonymous	D-alanyl-D-alanine carboxypeptidase dacB bifunctional protein	M	Cell wall/membrane/envelope biogenesis	CELLULAR PROCESSES AND SIGNALING
KP01155	CODING	2786953	2787021	2787663	-	215	G	A	A	V	I	I	missense	UPF0257 lipoprotein ynfC	M	Cell wall/membrane/envelope biogenesis	CELLULAR PROCESSES AND SIGNALING
KP01155	CODING	2786953	2787457	2787663	-	69	A	C	C	S	S	S	synonymous	UPF0257 lipoprotein ynfC	M	Cell wall/membrane/envelope biogenesis	CELLULAR PROCESSES AND SIGNALING
KP01184	CODING	2815346	2815931	2816278	-	116	G	A	A	A	A	A	synonymous	N-acetylmuramic acid 6-phosphate etherase	M	Cell wall/membrane/envelope biogenesis	CELLULAR PROCESSES AND SIGNALING
KP01245	CODING	4784326	4785010	4786059	-	350	T	G	G	G	G	G	synonymous	Outer membrane antigen (D15)	M	Cell wall/membrane/envelope biogenesis	CELLULAR PROCESSES AND SIGNALING
KP01315	CODING	4711454	4711969	4712377	+	172	C	T	T	I	I	I	synonymous	Uncharacterized HTH-type transcriptional regulator HI_0143	M	Cell wall/membrane/envelope biogenesis	CELLULAR PROCESSES AND SIGNALING
KP01508	CODING	2059217	2059775	2060914	+	187	G	A	A	V	I	I	missense	OmpA domain-containing protein	M	Cell wall/membrane/envelope biogenesis	CELLULAR PROCESSES AND SIGNALING
KP01508	CODING	2059217	2059829	2060914	+	205	T	G	G	S	A	A	missense	OmpA domain-containing protein	M	Cell wall/membrane/envelope biogenesis	CELLULAR PROCESSES AND SIGNALING
KP01508	CODING	2059217	2060393	2060914	+	393	G	C	C	E	Q	Q	missense	OmpA domain-containing protein	M	Cell wall/membrane/envelope biogenesis	CELLULAR PROCESSES AND SIGNALING
KP01508	CODING	2059217	2060852	2060914	+	546	G	A	A	A	T	T	missense	OmpA domain-containing protein	M	Cell wall/membrane/envelope biogenesis	CELLULAR PROCESSES AND SIGNALING
KP01508	CODING	2059217	2060761	2060914	+	515	T	C	C	S	S	S	synonymous	OmpA domain-containing protein	M	Cell wall/membrane/envelope biogenesis	CELLULAR PROCESSES AND SIGNALING
KP01549	CODING	2018018	2018713	2019088	+	232	C	G	G	V	V	V	synonymous	Alanine racemase, catabolic	M	Cell wall/membrane/envelope biogenesis	CELLULAR PROCESSES AND SIGNALING
KP01549	CODING	2018018	2018734	2019088	+	239	C	T	T	I	I	I	synonymous	Alanine racemase, catabolic	M	Cell wall/membrane/envelope biogenesis	CELLULAR PROCESSES AND SIGNALING
KP01565	CODING	2003881	2004273	2004504	+	131	A	G	G	V	V	V	synonymous	Uncharacterized outer membrane lipoprotein	M	Cell wall/membrane/envelope biogenesis	CELLULAR PROCESSES AND SIGNALING
KP01582	CODING	1986312	1986614	1988060	+	101	G	A	A	G	G	G	synonymous	Peptidoglycan synthase ftsI	M	Cell wall/membrane/envelope biogenesis	CELLULAR PROCESSES AND SIGNALING
KP01582	CODING	1986312	1987382	1988060	+	357	T	C	C	G	G	G	synonymous	Peptidoglycan synthase ftsI	M	Cell wall/membrane/envelope biogenesis	CELLULAR PROCESSES AND SIGNALING
KP01582	CODING	1986312	1987391	1988060	+	360	C	T	T	H	H	H	synonymous	Peptidoglycan synthase ftsI	M	Cell wall/membrane/envelope biogenesis	CELLULAR PROCESSES AND SIGNALING
KP01590	CODING	1977564	1977855	1979612	+	98	A	G	G	N	D	D	missense	Tail-specific protease	M	Cell wall/membrane/envelope biogenesis	CELLULAR PROCESSES AND SIGNALING
KP01590	CODING	1977564	1978058	1979612	+	165	A	G	G	L	L	L	synonymous	Tail-specific protease	M	Cell wall/membrane/envelope biogenesis	CELLULAR PROCESSES AND SIGNALING
KP01616	CODING	1950566	1950608	1951885	+	15	C	T	T	L	L	L	synonymous	Uncharacterized metalloprotease yebA	M	Cell wall/membrane/envelope biogenesis	CELLULAR PROCESSES AND SIGNALING
KP01616	CODING	1950566	1951621	1951885	+	352	T	C	C	G	G	G	synonymous	Uncharacterized metalloprotease yebA	M	Cell wall/membrane/envelope biogenesis	CELLULAR PROCESSES AND SIGNALING
KP01616	CODING	1950566	1951741	1951885	+	392	T	C	C	H	H	H	synonymous	Uncharacterized metalloprotease yebA	M	Cell wall/membrane/envelope biogenesis	CELLULAR PROCESSES AND SIGNALING
KP01616	CODING	1950566	1951846	1951885	+	427	A	G	G	A	A	A	synonymous	Uncharacterized metalloprotease yebA	M	Cell wall/membrane/envelope biogenesis	CELLULAR PROCESSES AND SIGNALING
KP01691	CODING	5124910	5125261	5126040	-	260	C	T	T	G	G	G	synonymous	UDP-N-acetylglucosamine 2-epimerase	M	Cell wall/membrane/envelope biogenesis	CELLULAR PROCESSES AND SIGNALING
KP01691	CODING	5124910	5125483	5126040	-	186	C	T	T	G	G	G	synonymous	UDP-N-acetylglucosamine 2-epimerase	M	Cell wall/membrane/envelope biogenesis	CELLULAR PROCESSES AND SIGNALING
KP01692	CODING	5123651	5123737	5124913	-	393	C	T	T	L	L	L	synonymous	UDP-N-acetyl-D-mannosamine dehydrogenase	M	Cell wall/membrane/envelope biogenesis	CELLULAR PROCESSES AND SIGNALING
KP01692	CODING	5123651	5124230	5124913	-	228	A	G	G	E	E	E	synonymous	UDP-N-acetyl-D-mannosamine dehydrogenase	M	Cell wall/membrane/envelope biogenesis	CELLULAR PROCESSES AND SIGNALING
KP01692	CODING	5123651	5124578	5124913	-	112	C	G	G	G	G	G	synonymous	UDP-N-acetyl-D-mannosamine dehydrogenase	M	Cell wall/membrane/envelope biogenesis	CELLULAR PROCESSES AND SIGNALING
KP01692	CODING	5123651	5124602	5124913	-	104	T	C	C	S	S	S	synonymous	UDP-N-acetyl-D-mannosamine dehydrogenase	M	Cell wall/membrane/envelope biogenesis	CELLULAR PROCESSES AND SIGNALING
KP01693	CODING	5122587	5123121	5123654	-	178	C	T	T	Y	Y	Y	synonymous	dTDP-glucose 4,6-dehydratase	M	Cell wall/membrane/envelope biogenesis	CELLULAR PROCESSES AND SIGNALING
KP01696	CODING	5119899	5119955	5121029	-	359	T	C	C	L	L	L	synonymous	Lipopolysaccharide biosynthesis protein rffA	M	Cell wall/membrane/envelope biogenesis	CELLULAR PROCESSES AND SIGNALING
KP01696	CODING	5119899	5120568	5121029	-	154	G	A	A	A	A	A	synonymous	Lipopolysaccharide biosynthesis protein rffA	M	Cell wall/membrane/envelope biogenesis	CELLULAR PROCESSES AND SIGNALING
KP01699	CODING	5116231	5116816	5117577	-	254	A	C	C	G	G	G	synonymous	Putative ECA polymerase	M	Cell wall/membrane/envelope biogenesis	CELLULAR PROCESSES AND SIGNALING
KP01699	CODING	5116231	5117521	5117577	-	19	T	C	C	F	F	F	synonymous	Putative ECA polymerase	M	Cell wall/membrane/envelope biogenesis	CELLULAR PROCESSES AND SIGNALING
KP01700	CODING	5115479	5116149	5116225	-	26	A	C	C	Q	P	P	missense	Probable UDP-N-acetyl-D-mannosaminuronic acid transferase	M	Cell wall/membrane/envelope biogenesis	CELLULAR PROCESSES AND SIGNALING
KP01771	CODING	4622137	4622500	4623204	+	122	A	G	G	M	V	V	missense	HlyD family secretion protein	M	Cell wall/membrane/envelope biogenesis	CELLULAR PROCESSES AND SIGNALING
KP01771	CODING	4622137	4622583	4623204	+	149	C	T	T	S	S	S	synonymous	HlyD family secretion protein	M	Cell wall/membrane/envelope biogenesis	CELLULAR PROCESSES AND SIGNALING
KP01771	CODING	4622137	4622787	4623204	+	217	T	C	C	P	P	P	synonymous	HlyD family secretion protein	M	Cell wall/membrane/envelope biogenesis	CELLULAR PROCESSES AND SIGNALING
KP01771	CODING	4622137	4623051	4623204	+	305	T	G	G	L	L	L	synonymous	HlyD family secretion protein	M	Cell wall/membrane/envelope biogenesis	CELLULAR PROCESSES AND SIGNALING
KP01785	CODING	4284071	4284145	4284913	+	25	T	C	C	V	V	V	synonymous	conserved hypothetical protein	M	Cell wall/membrane/envelope biogenesis	CELLULAR PROCESSES AND SIGNALING
KP01785	CODING	4284071	4284640	4284913	+	190	C	T	T	A	A	A	synonymous	conserved hypothetical protein	M	Cell wall/membrane/envelope biogenesis	CELLULAR PROCESSES AND SIGNALING
KP01786	CODING	4285045	4285207	4285764	-	186	G	A	A	E	E	E	synonymous	Lipoprotein NlpE	M	Cell wall/membrane/envelope biogenesis	CELLULAR PROCESSES AND SIGNALING
KP01802	CODING	4300677	4301193	4303106	-	638	T	C	C	G	G	G	synonymous	Outer membrane protein assembly factor yaeT	M	Cell wall/membrane/envelope biogenesis	CELLULAR PROCESSES AND SIGNALING
KP01802	CODING	4300677	4301799	4303106	-	436	T	C	C	S	S	S	synonymous	Outer membrane protein assembly factor yaeT	M	Cell wall/membrane/envelope biogenesis	CELLULAR PROCESSES AND SIGNALING
KP01829	CODING	4332694	4332734	4335246	-	838	A	G	G	D	G	G	missense	Penicillin-binding protein 1B	M	Cell wall/membrane/envelope biogenesis	CELLULAR PROCESSES AND SIGNALING
KP01829	CODING	4332694	4333240	4335246	-	669	A	G	G	L	L	L	synonymous	Penicillin-binding protein 1B	M	Cell wall/membrane/envelope biogenesis	CELLULAR PROCESSES AND SIGNALING
KP01902	CODING	4410785	4411286	4411615	-	110	T	C	C	S	S	S	synonymous	Cell division protein ftsQ	M	Cell wall/membrane/envelope biogenesis	CELLULAR PROCESSES AND SIGNALING
KP01905	CODING	4414053	4414581	4415123	-	181	G	A	A	G	G	G	synonymous	UDP-N-acetylglucosamine--N-acetylmuramyl-(pentapeptide) pyrophosphoryl-undecaprenol N-acetylglucosamine transferase	M	Cell wall/membrane/envelope biogenesis	CELLULAR PROCESSES AND SIGNALING
KP01907	CODING	4416394	4417489	4417710	-	74	A	G	G	G	G	G	synonymous	UDP-N-acetylmuramoylalanine--D-glutamate ligase	M	Cell wall/membrane/envelope biogenesis	CELLULAR PROCESSES AND SIGNALING
KP01911	CODING	4421618	4423201	4423384	-	62	T	C	C	L	L	L	synonymous	Peptidoglycan synthase ftsI	M	Cell wall/membrane/envelope biogenesis	CELLULAR PROCESSES AND SIGNALING
KP01913	CODING	4423762	4423857	4424703	-	283	A	G	G	T	A	A	missense	Ribosomal RNA small subunit methyltransferase H	M	Cell wall/membrane/envelope biogenesis	CELLULAR PROCESSES AND SIGNALING
KP01954	CODING	4469084	4470679	4471432	+	532	A	G	G	S	S	S	synonymous	LPS-assembly protein lptD	M	Cell wall/membrane/envelope biogenesis	CELLULAR PROCESSES AND SIGNALING
KP01954	CODING	4469084	4470811	4471432	+	576	T	C	C	V	V	V	synonymous	LPS-assembly protein lptD	M	Cell wall/membrane/envelope biogenesis	CELLULAR PROCESSES AND SIGNALING
KP02217	CODING	822576	822579	824024	-	482	A	G	G	Q	Q	Q	synonymous	Multidrug resistance outer membrane protein mdtP	M	Cell wall/membrane/envelope biogenesis	CELLULAR PROCESSES AND SIGNALING
KP02285	CODING	892083	892298	892958	+	72	C	T	T	G	G	G	synonymous	Prolipoprotein diacylglyceryl transferase	M	Cell wall/membrane/envelope biogenesis	CELLULAR PROCESSES AND SIGNALING
KP02285	CODING	892083	892496	892958	+	138	C	T	T	G	G	G	synonymous	Prolipoprotein diacylglyceryl transferase	M	Cell wall/membrane/envelope biogenesis	CELLULAR PROCESSES AND SIGNALING
KP02285	CODING	892083	892532	892958	+	150	T	C	C	G	G	G	synonymous	Prolipoprotein diacylglyceryl transferase	M	Cell wall/membrane/envelope biogenesis	CELLULAR PROCESSES AND SIGNALING
KP02285	CODING	892083	892550	892958	+	156	G	A	A	V	V	V	synonymous	Prolipoprotein diacylglyceryl transferase	M	Cell wall/membrane/envelope biogenesis	CELLULAR PROCESSES AND SIGNALING
KP02285	CODING	892083	892703	892958	+	207	T	C	C	G	G	G	synonymous	Prolipoprotein diacylglyceryl transferase	M	Cell wall/membrane/envelope biogenesis	CELLULAR PROCESSES AND SIGNALING
KP02381	CODING	987335	987433	988675	+	33	C	A	A	A	A	A	synonymous	Glucarate dehydratase-related protein	M	Cell wall/membrane/envelope biogenesis	CELLULAR PROCESSES AND SIGNALING
KP02382	CODING	988693	989691	990033	+	333	C	T	T	G	G	G	synonymous	Glucarate dehydratase	M	Cell wall/membrane/envelope biogenesis	CELLULAR PROCESSES AND SIGNALING
KP02419	CODING	1188785	1189151	1189267	-	39	C	T	T	F	F	F	synonymous	OmpA/MotB domain-containing protein	M	Cell wall/membrane/envelope biogenesis	CELLULAR PROCESSES AND SIGNALING
KP02440	CODING	1170266	1170365	1171441	-	359	T	G	G	G	G	G	synonymous	Efflux pump OqxA	M	Cell wall/membrane/envelope biogenesis	CELLULAR PROCESSES AND SIGNALING
KP02440	CODING	1170266	1171346	1171441	-	32	A	G	G	A	A	A	synonymous	Efflux pump OqxA	M	Cell wall/membrane/envelope biogenesis	CELLULAR PROCESSES AND SIGNALING
KP02459	CODING	1149705	1150293	1150733	-	147	T	C	C	Y	Y	Y	synonymous	Uncharacterized fimbrial protein	M	Cell wall/membrane/envelope biogenesis	CELLULAR PROCESSES AND SIGNALING
KP02469	CODING	4558965	4559807	4561256	+	281	C	T	T	H	H	H	synonymous	Phosphoglycerol transferase I	M	Cell wall/membrane/envelope biogenesis	CELLULAR PROCESSES AND SIGNALING
KP02471	CODING	4562389	4562804	4563399	-	199	A	G	G	Y	C	C	missense	Fructosamine deglycase homolog	M	Cell wall/membrane/envelope biogenesis	CELLULAR PROCESSES AND SIGNALING
KP02471	CODING	4562389	4563184	4563399	-	72	A	G	G	E	E	E	synonymous	Fructosamine deglycase homolog	M	Cell wall/membrane/envelope biogenesis	CELLULAR PROCESSES AND SIGNALING
KP02480	CODING	4571456	4571558	4572319	+	35	A	G	G	T	A	A	missense	HTH-type transcriptional regulator	M	Cell wall/membrane/envelope biogenesis	CELLULAR PROCESSES AND SIGNALING
KP02480	CODING	4571456	4572080	4572319	+	209	T	A	A	S	T	T	missense	HTH-type transcriptional regulator	M	Cell wall/membrane/envelope biogenesis	CELLULAR PROCESSES AND SIGNALING
KP02480	CODING	4571456	4571983	4572319	+	176	A	G	G	Q	Q	Q	synonymous	HTH-type transcriptional regulator	M	Cell wall/membrane/envelope biogenesis	CELLULAR PROCESSES AND SIGNALING
KP02480	CODING	4571456	4572031	4572319	+	192	T	C	C	I	I	I	synonymous	HTH-type transcriptional regulator	M	Cell wall/membrane/envelope biogenesis	CELLULAR PROCESSES AND SIGNALING
KP02520	CODING	1020603	1021133	1021739	+	177	C	A	A	A	A	A	synonymous	Lipoprotein nlpD	M	Cell wall/membrane/envelope biogenesis	CELLULAR PROCESSES AND SIGNALING
KP02746	CODING	727673	727712	728758	-	349	T	C	C	Y	Y	Y	synonymous	Membrane-bound lytic murein transglycosylase C	M	Cell wall/membrane/envelope biogenesis	CELLULAR PROCESSES AND SIGNALING
KP02746	CODING	727673	728207	728758	-	184	T	G	G	P	P	P	synonymous	Membrane-bound lytic murein transglycosylase C	M	Cell wall/membrane/envelope biogenesis	CELLULAR PROCESSES AND SIGNALING
KP02796	CODING	678834	679677	680312	-	212	C	T	T	N	N	N	synonymous	Outer membrane protein tolC	M	Cell wall/membrane/envelope biogenesis	CELLULAR PROCESSES AND SIGNALING
KP02871	CODING	602603	603046	603157	+	148	T	C	C	F	F	F	synonymous	Inner membrane protein ygjV	M	Cell wall/membrane/envelope biogenesis	CELLULAR PROCESSES AND SIGNALING
KP02871	CODING	602603	603142	603157	+	180	T	C	C	S	S	S	synonymous	Inner membrane protein ygjV	M	Cell wall/membrane/envelope biogenesis	CELLULAR PROCESSES AND SIGNALING
KP02967	CODING	475889	476593	476881	+	235	T	C	C	V	V	V	synonymous	Rod shape-determining protein mreC	M	Cell wall/membrane/envelope biogenesis	CELLULAR PROCESSES AND SIGNALING
KP03139	CODING	1728458	1729062	1730305	+	202	G	A	A	S	N	N	missense	Protein AsmA	M	Cell wall/membrane/envelope biogenesis	CELLULAR PROCESSES AND SIGNALING
KP03139	CODING	1728458	1729180	1730305	+	241	A	G	G	G	G	G	synonymous	Protein AsmA	M	Cell wall/membrane/envelope biogenesis	CELLULAR PROCESSES AND SIGNALING
KP03139	CODING	1728458	1730161	1730305	+	568	A	G	G	Q	Q	Q	synonymous	Protein AsmA	M	Cell wall/membrane/envelope biogenesis	CELLULAR PROCESSES AND SIGNALING
KP03148	CODING	1717607	1717889	1718845	-	319	T	C	C	N	N	N	synonymous	Multidrug resistance protein mdtA	M	Cell wall/membrane/envelope biogenesis	CELLULAR PROCESSES AND SIGNALING
KP03148	CODING	1717607	1718129	1718845	-	239	T	G	G	L	L	L	synonymous	Multidrug resistance protein mdtA	M	Cell wall/membrane/envelope biogenesis	CELLULAR PROCESSES AND SIGNALING
KP03148	CODING	1717607	1718471	1718845	-	125	T	C	C	A	A	A	synonymous	Multidrug resistance protein mdtA	M	Cell wall/membrane/envelope biogenesis	CELLULAR PROCESSES AND SIGNALING
KP03191	CODING	1666945	1667706	1667862	+	254	G	C	C	L	L	L	synonymous	Putative osmoprotectant uptake system substrate-binding protein osmF	M	Cell wall/membrane/envelope biogenesis	CELLULAR PROCESSES AND SIGNALING
KP03199	CODING	1657785	1658225	1659224	+	147	T	C	C	A	A	A	synonymous	Multidrug resistance outer membrane protein mdtQ	M	Cell wall/membrane/envelope biogenesis	CELLULAR PROCESSES AND SIGNALING
KP03199	CODING	1657785	1659047	1659224	+	421	A	G	G	V	V	V	synonymous	Multidrug resistance outer membrane protein mdtQ	M	Cell wall/membrane/envelope biogenesis	CELLULAR PROCESSES AND SIGNALING
KP03199	CODING	1657785	1659179	1659224	+	465	G	A	A	Q	Q	Q	synonymous	Multidrug resistance outer membrane protein mdtQ	M	Cell wall/membrane/envelope biogenesis	CELLULAR PROCESSES AND SIGNALING
KP03203	CODING	1651850	1652169	1653214	+	107	T	C	C	V	A	A	missense	Porin B	M	Cell wall/membrane/envelope biogenesis	CELLULAR PROCESSES AND SIGNALING
KP03203	CODING	1651850	1652203	1653214	+	118	T	C	C	H	H	H	synonymous	Porin B	M	Cell wall/membrane/envelope biogenesis	CELLULAR PROCESSES AND SIGNALING
KP03203	CODING	1651850	1652212	1653214	+	121	C	T	T	N	N	N	synonymous	Porin B	M	Cell wall/membrane/envelope biogenesis	CELLULAR PROCESSES AND SIGNALING
KP03203	CODING	1651850	1652470	1653214	+	207	C	T	T	H	H	H	synonymous	Porin B	M	Cell wall/membrane/envelope biogenesis	CELLULAR PROCESSES AND SIGNALING
KP03203	CODING	1651850	1652527	1653214	+	226	G	A	A	G	G	G	synonymous	Porin B	M	Cell wall/membrane/envelope biogenesis	CELLULAR PROCESSES AND SIGNALING
KP03339	CODING	3762484	3762792	3764385	+	103	C	T	T	D	D	D	synonymous	Penicillin-binding protein 2	M	Cell wall/membrane/envelope biogenesis	CELLULAR PROCESSES AND SIGNALING
KP03339	CODING	3762484	3763233	3764385	+	250	C	T	T	I	I	I	synonymous	Penicillin-binding protein 2	M	Cell wall/membrane/envelope biogenesis	CELLULAR PROCESSES AND SIGNALING
KP03339	CODING	3762484	3763308	3764385	+	275	C	G	G	V	V	V	synonymous	Penicillin-binding protein 2	M	Cell wall/membrane/envelope biogenesis	CELLULAR PROCESSES AND SIGNALING
KP03339	CODING	3762484	3763446	3764385	+	321	A	G	G	A	A	A	synonymous	Penicillin-binding protein 2	M	Cell wall/membrane/envelope biogenesis	CELLULAR PROCESSES AND SIGNALING
KP03339	CODING	3762484	3763605	3764385	+	374	T	C	C	G	G	G	synonymous	Penicillin-binding protein 2	M	Cell wall/membrane/envelope biogenesis	CELLULAR PROCESSES AND SIGNALING
KP03341	CODING	3765509	3766042	3766657	+	178	T	C	C	S	S	S	synonymous	Rare lipoprotein A	M	Cell wall/membrane/envelope biogenesis	CELLULAR PROCESSES AND SIGNALING
KP03341	CODING	3765509	3766279	3766657	+	257	T	G	G	A	A	A	synonymous	Rare lipoprotein A	M	Cell wall/membrane/envelope biogenesis	CELLULAR PROCESSES AND SIGNALING
KP03342	CODING	3766724	3767404	3767995	+	227	T	C	C	N	N	N	synonymous	D-alanyl-D-alanine carboxypeptidase dacA	M	Cell wall/membrane/envelope biogenesis	CELLULAR PROCESSES AND SIGNALING
KP03425	CODING	3852909	3853701	3854165	-	155	T	C	C	A	A	A	synonymous	Probable mechanosensitive ion channel	M	Cell wall/membrane/envelope biogenesis	CELLULAR PROCESSES AND SIGNALING
KP03456	CODING	3889997	3890213	3891076	-	288	G	A	A	R	R	R	synonymous	Secretion protein HlyD family	M	Cell wall/membrane/envelope biogenesis	CELLULAR PROCESSES AND SIGNALING
KP03456	CODING	3889997	3890438	3891076	-	213	T	C	C	S	S	S	synonymous	Secretion protein HlyD family	M	Cell wall/membrane/envelope biogenesis	CELLULAR PROCESSES AND SIGNALING
KP03456	CODING	3889997	3890705	3891076	-	124	C	T	T	N	N	N	synonymous	Secretion protein HlyD family	M	Cell wall/membrane/envelope biogenesis	CELLULAR PROCESSES AND SIGNALING
KP03469	CODING	3900788	3901357	3901849	+	190	A	G	G	P	P	P	synonymous	Sugar isomerase (SIS) domain-containing protein	M	Cell wall/membrane/envelope biogenesis	CELLULAR PROCESSES AND SIGNALING
KP03470	CODING	3901914	3902192	3902900	+	93	A	G	G	A	A	A	synonymous	Putative phosphosugar isomerase	M	Cell wall/membrane/envelope biogenesis	CELLULAR PROCESSES AND SIGNALING
KP03470	CODING	3901914	3902330	3902900	+	139	T	C	C	Y	Y	Y	synonymous	Putative phosphosugar isomerase	M	Cell wall/membrane/envelope biogenesis	CELLULAR PROCESSES AND SIGNALING
KP03470	CODING	3901914	3902354	3902900	+	147	A	G	G	V	V	V	synonymous	Putative phosphosugar isomerase	M	Cell wall/membrane/envelope biogenesis	CELLULAR PROCESSES AND SIGNALING
KP03512	CODING	3946205	3946900	3947347	-	150	G	A	A	E	K	K	missense	Secretion protein HlyD family	M	Cell wall/membrane/envelope biogenesis	CELLULAR PROCESSES AND SIGNALING
KP03512	CODING	3946205	3946325	3947347	-	341	G	A	A	L	L	L	synonymous	Secretion protein HlyD family	M	Cell wall/membrane/envelope biogenesis	CELLULAR PROCESSES AND SIGNALING
KP03512	CODING	3946205	3947078	3947347	-	90	G	A	A	V	V	V	synonymous	Secretion protein HlyD family	M	Cell wall/membrane/envelope biogenesis	CELLULAR PROCESSES AND SIGNALING
KP03596	CODING	3997475	3997610	3998620	-	337	C	T	T	Y	Y	Y	synonymous	Outer membrane protein C	M	Cell wall/membrane/envelope biogenesis	CELLULAR PROCESSES AND SIGNALING
KP03627	CODING	4028264	4029221	4031611	-	797	A	G	G	A	A	A	synonymous	Potassium efflux system KefA	M	Cell wall/membrane/envelope biogenesis	CELLULAR PROCESSES AND SIGNALING
KP03629	CODING	4032534	4033019	4033727	+	162	G	T	T	A	A	A	synonymous	Acriflavine resistance protein A	M	Cell wall/membrane/envelope biogenesis	CELLULAR PROCESSES AND SIGNALING
KP03629	CODING	4032534	4033514	4033727	+	327	T	G	G	G	G	G	synonymous	Acriflavine resistance protein A	M	Cell wall/membrane/envelope biogenesis	CELLULAR PROCESSES AND SIGNALING
KP03657	CODING	4060033	4060350	4060440	+	106	A	G	G	E	E	E	synonymous	hypothetical protein	M	Cell wall/membrane/envelope biogenesis	CELLULAR PROCESSES AND SIGNALING
KP03712	CODING	4637794	4638781	4639179	+	330	A	G	G	S	G	G	missense	Cation efflux system protein cusC	M	Cell wall/membrane/envelope biogenesis	CELLULAR PROCESSES AND SIGNALING
KP03712	CODING	4637794	4638267	4639179	+	158	A	G	G	A	A	A	synonymous	Cation efflux system protein cusC	M	Cell wall/membrane/envelope biogenesis	CELLULAR PROCESSES AND SIGNALING
KP03712	CODING	4637794	4639035	4639179	+	414	T	C	C	R	R	R	synonymous	Cation efflux system protein cusC	M	Cell wall/membrane/envelope biogenesis	CELLULAR PROCESSES AND SIGNALING
KP03714	CODING	4639575	4639623	4640837	+	17	G	C	C	V	L	L	missense	Cation efflux system protein cusB	M	Cell wall/membrane/envelope biogenesis	CELLULAR PROCESSES AND SIGNALING
KP03714	CODING	4639575	4640193	4640837	+	207	A	G	G	T	A	A	missense	Cation efflux system protein cusB	M	Cell wall/membrane/envelope biogenesis	CELLULAR PROCESSES AND SIGNALING
KP03714	CODING	4639575	4639958	4640837	+	128	C	T	T	Y	Y	Y	synonymous	Cation efflux system protein cusB	M	Cell wall/membrane/envelope biogenesis	CELLULAR PROCESSES AND SIGNALING
KP03714	CODING	4639575	4640120	4640837	+	182	C	T	T	A	A	A	synonymous	Cation efflux system protein cusB	M	Cell wall/membrane/envelope biogenesis	CELLULAR PROCESSES AND SIGNALING
KP03714	CODING	4639575	4640141	4640837	+	189	T	C	C	L	L	L	synonymous	Cation efflux system protein cusB	M	Cell wall/membrane/envelope biogenesis	CELLULAR PROCESSES AND SIGNALING
KP03714	CODING	4639575	4640279	4640837	+	235	T	C	C	N	N	N	synonymous	Cation efflux system protein cusB	M	Cell wall/membrane/envelope biogenesis	CELLULAR PROCESSES AND SIGNALING
KP03714	CODING	4639575	4640294	4640837	+	240	T	C	C	N	N	N	synonymous	Cation efflux system protein cusB	M	Cell wall/membrane/envelope biogenesis	CELLULAR PROCESSES AND SIGNALING
KP03714	CODING	4639575	4640537	4640837	+	321	C	T	T	Y	Y	Y	synonymous	Cation efflux system protein cusB	M	Cell wall/membrane/envelope biogenesis	CELLULAR PROCESSES AND SIGNALING
KP03786	CODING	1762511	1763018	1763515	-	166	T	C	C	S	S	S	synonymous	Uridine diphosphate galacturonate 4-epimerase	M	Cell wall/membrane/envelope biogenesis	CELLULAR PROCESSES AND SIGNALING
KP03786	CODING	1762511	1763068	1763515	-	150	T	C	C	L	L	L	synonymous	Uridine diphosphate galacturonate 4-epimerase	M	Cell wall/membrane/envelope biogenesis	CELLULAR PROCESSES AND SIGNALING
KP03786	CODING	1762511	1763120	1763515	-	132	C	T	T	L	L	L	synonymous	Uridine diphosphate galacturonate 4-epimerase	M	Cell wall/membrane/envelope biogenesis	CELLULAR PROCESSES AND SIGNALING
KP03794	CODING	1751824	1751880	1752990	+	19	T	C	C	I	I	I	synonymous	UDP-glucose 6-dehydrogenase in cps region	M	Cell wall/membrane/envelope biogenesis	CELLULAR PROCESSES AND SIGNALING
KP03794	CODING	1751824	1752702	1752990	+	293	C	T	T	A	A	A	synonymous	UDP-glucose 6-dehydrogenase in cps region	M	Cell wall/membrane/envelope biogenesis	CELLULAR PROCESSES AND SIGNALING
KP03809	CODING	1735968	1736132	1737401	+	55	G	C	A	L	L	L	synonymous	Capsule assembly 55.8 kDa protein in cps region	M	Cell wall/membrane/envelope biogenesis	CELLULAR PROCESSES AND SIGNALING
KP03809	CODING	1735968	1736159	1737401	+	64	A	G	T	L	L	L	synonymous	Capsule assembly 55.8 kDa protein in cps region	M	Cell wall/membrane/envelope biogenesis	CELLULAR PROCESSES AND SIGNALING
KP03809	CODING	1735968	1736183	1737401	+	72	C	T	A	S	S	S	synonymous	Capsule assembly 55.8 kDa protein in cps region	M	Cell wall/membrane/envelope biogenesis	CELLULAR PROCESSES AND SIGNALING
KP03809	CODING	1735968	1736237	1737401	+	90	C	G	G	A	A	A	synonymous	Capsule assembly 55.8 kDa protein in cps region	M	Cell wall/membrane/envelope biogenesis	CELLULAR PROCESSES AND SIGNALING
KP03871	CODING	3401879	3402496	3403018	+	206	C	T	T	T	T	T	synonymous	Outer membrane protein A	M	Cell wall/membrane/envelope biogenesis	CELLULAR PROCESSES AND SIGNALING
KP03871	CODING	3401879	3402910	3403018	+	344	T	C	C	C	C	C	synonymous	Outer membrane protein A	M	Cell wall/membrane/envelope biogenesis	CELLULAR PROCESSES AND SIGNALING
KP03895	CODING	3380901	3381872	3382508	+	324	T	C	C	Y	Y	Y	synonymous	Uncharacterized transporter yeaV	M	Cell wall/membrane/envelope biogenesis	CELLULAR PROCESSES AND SIGNALING
KP03895	CODING	3380901	3382142	3382508	+	414	T	A	A	V	V	V	synonymous	Uncharacterized transporter yeaV	M	Cell wall/membrane/envelope biogenesis	CELLULAR PROCESSES AND SIGNALING
KP04088	CODING	3154835	3155189	3155749	-	187	A	G	G	L	L	L	synonymous	Protein ddg	M	Cell wall/membrane/envelope biogenesis	CELLULAR PROCESSES AND SIGNALING
KP04088	CODING	3154835	3155213	3155749	-	179	C	T	T	N	N	N	synonymous	Protein ddg	M	Cell wall/membrane/envelope biogenesis	CELLULAR PROCESSES AND SIGNALING
KP04180	CODING	3436505	3436807	3437584	+	101	A	G	G	A	A	A	synonymous	Probable OmpK35	M	Cell wall/membrane/envelope biogenesis	CELLULAR PROCESSES AND SIGNALING
KP04180	CODING	3436505	3437290	3437584	+	262	T	C	C	A	A	A	synonymous	Probable OmpK35	M	Cell wall/membrane/envelope biogenesis	CELLULAR PROCESSES AND SIGNALING
KP04191	CODING	3451697	3451936	3452443	-	170	A	T	T	T	S	S	missense	3-deoxy-manno-octulosonate cytidylyltransferase	M	Cell wall/membrane/envelope biogenesis	CELLULAR PROCESSES AND SIGNALING
KP04194	CODING	3453970	3454267	3454950	-	228	T	C	C	F	F	F	synonymous	Tetraacyldisaccharide 4'-kinase	M	Cell wall/membrane/envelope biogenesis	CELLULAR PROCESSES AND SIGNALING
KP04213	CODING	3480470	3480521	3481081	-	187	T	G	G	N	K	K	missense	Outer-membrane lipoprotein carrier protein	M	Cell wall/membrane/envelope biogenesis	CELLULAR PROCESSES AND SIGNALING
KP04226	CODING	3497848	3498805	3498963	-	53	T	C	C	T	T	T	synonymous	Macrolide-specific efflux protein macA	M	Cell wall/membrane/envelope biogenesis	CELLULAR PROCESSES AND SIGNALING
KP04237	CODING	3510770	3511240	3511783	+	157	C	T	T	A	A	A	synonymous	Uncharacterized protein ybjS	M	Cell wall/membrane/envelope biogenesis	CELLULAR PROCESSES AND SIGNALING
KP04313	CODING	3585056	3586135	3587251	+	360	T	G	G	L	L	L	synonymous	Uncharacterized mscS family protein ybiO	M	Cell wall/membrane/envelope biogenesis	CELLULAR PROCESSES AND SIGNALING
KP04313	CODING	3585056	3586282	3587251	+	409	T	C	C	Y	Y	Y	synonymous	Uncharacterized mscS family protein ybiO	M	Cell wall/membrane/envelope biogenesis	CELLULAR PROCESSES AND SIGNALING
KP04340	CODING	2981698	2983268	2983404	-	46	G	T	T	S	I	I	missense	OmpA/MotB domain-containing protein	M	Cell wall/membrane/envelope biogenesis	CELLULAR PROCESSES AND SIGNALING
KP04448	CODING	2400452	2401086	2401432	-	116	C	T	T	T	M	M	missense	putative LpxA-like enzyme	M	Cell wall/membrane/envelope biogenesis	CELLULAR PROCESSES AND SIGNALING
KP04448	CODING	2400452	2401149	2401432	-	95	A	G	G	Q	R	R	missense	putative LpxA-like enzyme	M	Cell wall/membrane/envelope biogenesis	CELLULAR PROCESSES AND SIGNALING
KP04448	CODING	2400452	2401040	2401432	-	131	T	C	C	R	R	R	synonymous	putative LpxA-like enzyme	M	Cell wall/membrane/envelope biogenesis	CELLULAR PROCESSES AND SIGNALING
KP04448	CODING	2400452	2401208	2401432	-	75	C	T	T	R	R	R	synonymous	putative LpxA-like enzyme	M	Cell wall/membrane/envelope biogenesis	CELLULAR PROCESSES AND SIGNALING
KP04448	CODING	2400452	2401319	2401432	-	38	T	C	C	V	V	V	synonymous	putative LpxA-like enzyme	M	Cell wall/membrane/envelope biogenesis	CELLULAR PROCESSES AND SIGNALING
KP04517	CODING	2472474	2472641	2473655	+	56	T	C	C	I	I	I	synonymous	Muconate cycloisomerase 1	M	Cell wall/membrane/envelope biogenesis	CELLULAR PROCESSES AND SIGNALING
KP04517	CODING	2472474	2472878	2473655	+	135	C	T	T	A	A	A	synonymous	Muconate cycloisomerase 1	M	Cell wall/membrane/envelope biogenesis	CELLULAR PROCESSES AND SIGNALING
KP04517	CODING	2472474	2473601	2473655	+	376	C	A	A	G	G	G	synonymous	Muconate cycloisomerase 1	M	Cell wall/membrane/envelope biogenesis	CELLULAR PROCESSES AND SIGNALING
KP04583	CODING	2530352	2531851	2532319	+	500	G	T	T	E	D	D	missense	Penicillin-binding protein 2	M	Cell wall/membrane/envelope biogenesis	CELLULAR PROCESSES AND SIGNALING
KP04583	CODING	2530352	2530639	2532319	+	96	C	T	T	G	G	G	synonymous	Penicillin-binding protein 2	M	Cell wall/membrane/envelope biogenesis	CELLULAR PROCESSES AND SIGNALING
KP04583	CODING	2530352	2531941	2532319	+	530	G	C	C	S	S	S	synonymous	Penicillin-binding protein 2	M	Cell wall/membrane/envelope biogenesis	CELLULAR PROCESSES AND SIGNALING
KP04639	CODING	2198538	2198677	2199647	+	47	C	T	T	A	V	V	missense	Multidrug resistance protein mdtA	M	Cell wall/membrane/envelope biogenesis	CELLULAR PROCESSES AND SIGNALING
KP04639	CODING	2198538	2198970	2199647	+	145	A	G	G	T	A	A	missense	Multidrug resistance protein mdtA	M	Cell wall/membrane/envelope biogenesis	CELLULAR PROCESSES AND SIGNALING
KP04639	CODING	2198538	2199314	2199647	+	259	G	A	A	V	V	V	synonymous	Multidrug resistance protein mdtA	M	Cell wall/membrane/envelope biogenesis	CELLULAR PROCESSES AND SIGNALING
KP04662	CODING	2175656	2175779	2176120	+	42	T	C	C	L	L	L	synonymous	Probable lipoprotein nlpC	M	Cell wall/membrane/envelope biogenesis	CELLULAR PROCESSES AND SIGNALING
KP04662	CODING	2175656	2175799	2176120	+	48	A	G	G	A	A	A	synonymous	Probable lipoprotein nlpC	M	Cell wall/membrane/envelope biogenesis	CELLULAR PROCESSES AND SIGNALING
KP04680	CODING	2158895	2159260	2159653	+	122	A	T	T	T	T	T	synonymous	Probable salt-induced outer membrane protein	M	Cell wall/membrane/envelope biogenesis	CELLULAR PROCESSES AND SIGNALING
KP04684	CODING	2155467	2156133	2156204	+	223	C	G	G	Q	E	E	missense	Protein tonB	M	Cell wall/membrane/envelope biogenesis	CELLULAR PROCESSES AND SIGNALING
KP04684	CODING	2155467	2155898	2156204	+	144	C	T	T	S	S	S	synonymous	Protein tonB	M	Cell wall/membrane/envelope biogenesis	CELLULAR PROCESSES AND SIGNALING
KP04684	CODING	2155467	2155937	2156204	+	157	A	G	G	P	P	P	synonymous	Protein tonB	M	Cell wall/membrane/envelope biogenesis	CELLULAR PROCESSES AND SIGNALING
KP04834	CODING	1894480	1894531	1895625	-	365	C	T	T	S	S	S	synonymous	Outer membrane protein S1	M	Cell wall/membrane/envelope biogenesis	CELLULAR PROCESSES AND SIGNALING
KP04907	CODING	3291681	3292380	3292469	-	30	T	C	C	D	D	D	synonymous	Thiamine kinase	M	Cell wall/membrane/envelope biogenesis	CELLULAR PROCESSES AND SIGNALING
KP04946	CODING	3328531	3328563	3331059	-	833	A	G	G	T	A	A	missense	Glucans biosynthesis glucosyltransferase H	M	Cell wall/membrane/envelope biogenesis	CELLULAR PROCESSES AND SIGNALING
KP04946	CODING	3328531	3328639	3331059	-	807	T	C	C	T	T	T	synonymous	Glucans biosynthesis glucosyltransferase H	M	Cell wall/membrane/envelope biogenesis	CELLULAR PROCESSES AND SIGNALING
KP04946	CODING	3328531	3328669	3331059	-	797	T	C	C	R	R	R	synonymous	Glucans biosynthesis glucosyltransferase H	M	Cell wall/membrane/envelope biogenesis	CELLULAR PROCESSES AND SIGNALING
KP04946	CODING	3328531	3328801	3331059	-	753	C	T	T	N	N	N	synonymous	Glucans biosynthesis glucosyltransferase H	M	Cell wall/membrane/envelope biogenesis	CELLULAR PROCESSES AND SIGNALING
KP04946	CODING	3328531	3328867	3331059	-	731	T	C	C	T	T	T	synonymous	Glucans biosynthesis glucosyltransferase H	M	Cell wall/membrane/envelope biogenesis	CELLULAR PROCESSES AND SIGNALING
KP04946	CODING	3328531	3329197	3331059	-	621	A	T	T	R	R	R	synonymous	Glucans biosynthesis glucosyltransferase H	M	Cell wall/membrane/envelope biogenesis	CELLULAR PROCESSES AND SIGNALING
KP04946	CODING	3328531	3329944	3331059	-	372	C	T	T	I	I	I	synonymous	Glucans biosynthesis glucosyltransferase H	M	Cell wall/membrane/envelope biogenesis	CELLULAR PROCESSES AND SIGNALING
KP04946	CODING	3328531	3330796	3331059	-	88	G	A	A	S	S	S	synonymous	Glucans biosynthesis glucosyltransferase H	M	Cell wall/membrane/envelope biogenesis	CELLULAR PROCESSES AND SIGNALING
KP04952	CODING	3335389	3335572	3335811	-	80	G	A	A	L	L	L	synonymous	Inner membrane protein ycdZ	M	Cell wall/membrane/envelope biogenesis	CELLULAR PROCESSES AND SIGNALING
KP04984	CODING	2892853	2892874	2894232	+	8	A	G	G	T	A	A	missense	NodT family RND efflux system outer membrane lipoprotein	M	Cell wall/membrane/envelope biogenesis	CELLULAR PROCESSES AND SIGNALING
KP04984	CODING	2892853	2893599	2894232	+	249	A	G	G	A	A	A	synonymous	NodT family RND efflux system outer membrane lipoprotein	M	Cell wall/membrane/envelope biogenesis	CELLULAR PROCESSES AND SIGNALING
KP04984	CODING	2892853	2894025	2894232	+	391	G	A	A	E	E	E	synonymous	NodT family RND efflux system outer membrane lipoprotein	M	Cell wall/membrane/envelope biogenesis	CELLULAR PROCESSES AND SIGNALING
KP05021	CODING	2852449	2852623	2852784	-	54	T	C	C	A	A	A	synonymous	Inner membrane protein ydgC	M	Cell wall/membrane/envelope biogenesis	CELLULAR PROCESSES AND SIGNALING
KP05046	CODING	2827852	2828376	2829468	+	175	T	C	C	R	R	R	synonymous	MscS mechanosensitive ion channel	M	Cell wall/membrane/envelope biogenesis	CELLULAR PROCESSES AND SIGNALING
KP05046	CODING	2827852	2828790	2829468	+	313	A	C	C	A	A	A	synonymous	MscS mechanosensitive ion channel	M	Cell wall/membrane/envelope biogenesis	CELLULAR PROCESSES AND SIGNALING
KP05046	CODING	2827852	2828937	2829468	+	362	A	G	G	A	A	A	synonymous	MscS mechanosensitive ion channel	M	Cell wall/membrane/envelope biogenesis	CELLULAR PROCESSES AND SIGNALING
KP05160	CODING	2363763	2363979	2364230	-	84	T	C	C	R	R	R	synonymous	Outer membrane lipoprotein slyB	M	Cell wall/membrane/envelope biogenesis	CELLULAR PROCESSES AND SIGNALING
KP05160	CODING	2363763	2364099	2364230	-	44	C	T	T	T	T	T	synonymous	Outer membrane lipoprotein slyB	M	Cell wall/membrane/envelope biogenesis	CELLULAR PROCESSES AND SIGNALING
KP05419	CODING	1792478	1792966	1793647	+	163	A	G	G	R	R	R	synonymous	D-alanyl-D-alanine carboxypeptidase dacD	M	Cell wall/membrane/envelope biogenesis	CELLULAR PROCESSES AND SIGNALING
KP05424	CODING	3038833	3039058	3039141	-	28	T	C	C	V	V	V	synonymous	Inner membrane protein yciS	M	Cell wall/membrane/envelope biogenesis	CELLULAR PROCESSES AND SIGNALING
KP05428	CODING	3036025	3036165	3036273	+	47	T	C	C	G	G	G	synonymous	Osmotically-inducible lipoprotein B	M	Cell wall/membrane/envelope biogenesis	CELLULAR PROCESSES AND SIGNALING
KP05501	CODING	2579423	2579892	2580463	-	191	C	T	T	T	I	I	missense	Multidrug resistance protein A	M	Cell wall/membrane/envelope biogenesis	CELLULAR PROCESSES AND SIGNALING
KP05501	CODING	2579423	2579708	2580463	-	252	C	T	T	A	A	A	synonymous	Multidrug resistance protein A	M	Cell wall/membrane/envelope biogenesis	CELLULAR PROCESSES AND SIGNALING
KP05501	CODING	2579423	2579735	2580463	-	243	G	A	A	V	V	V	synonymous	Multidrug resistance protein A	M	Cell wall/membrane/envelope biogenesis	CELLULAR PROCESSES AND SIGNALING
KP05501	CODING	2579423	2579756	2580463	-	236	C	T	T	G	G	G	synonymous	Multidrug resistance protein A	M	Cell wall/membrane/envelope biogenesis	CELLULAR PROCESSES AND SIGNALING
KP05501	CODING	2579423	2579816	2580463	-	216	G	A	A	A	A	A	synonymous	Multidrug resistance protein A	M	Cell wall/membrane/envelope biogenesis	CELLULAR PROCESSES AND SIGNALING
KP05501	CODING	2579423	2579972	2580463	-	164	T	C	C	H	H	H	synonymous	Multidrug resistance protein A	M	Cell wall/membrane/envelope biogenesis	CELLULAR PROCESSES AND SIGNALING
KP05501	CODING	2579423	2580134	2580463	-	110	A	T	T	L	L	L	synonymous	Multidrug resistance protein A	M	Cell wall/membrane/envelope biogenesis	CELLULAR PROCESSES AND SIGNALING
KP05501	CODING	2579423	2580244	2580463	-	74	T	C	C	L	L	L	synonymous	Multidrug resistance protein A	M	Cell wall/membrane/envelope biogenesis	CELLULAR PROCESSES AND SIGNALING
KP05605	CODING	3145405	3146101	3146541	-	147	C	T	T	D	D	D	synonymous	Lipopolysaccharide 1,2-N-acetylglucosaminetransferase	M	Cell wall/membrane/envelope biogenesis	CELLULAR PROCESSES AND SIGNALING
KP07162	CODING	5274662	5275210	5275285	+	183	T	C	C	V	V	V	synonymous	Ribosomal RNA small subunit methyltransferase G	M	Cell wall/membrane/envelope biogenesis	CELLULAR PROCESSES AND SIGNALING
KP13130	CODING	5126097	5126322	5127143	-	274	C	T	T	V	V	V	synonymous	Lipopolysaccharide biosynthesis protein wzzE	M	Cell wall/membrane/envelope biogenesis	CELLULAR PROCESSES AND SIGNALING
KP13160	CODING	5121687	5122005	5122568	-	188	G	A	A	K	K	K	synonymous	Glucose-1-phosphate thymidylyltransferase 2	M	Cell wall/membrane/envelope biogenesis	CELLULAR PROCESSES AND SIGNALING
KP14582	CODING	4157458	4157865	4158555	+	136	A	G	G	A	A	A	synonymous	D-alanine--D-alanine ligase A	M	Cell wall/membrane/envelope biogenesis	CELLULAR PROCESSES AND SIGNALING
KP14582	CODING	4157458	4157991	4158555	+	178	G	T	T	L	L	L	synonymous	D-alanine--D-alanine ligase A	M	Cell wall/membrane/envelope biogenesis	CELLULAR PROCESSES AND SIGNALING
KP15241	CODING	894487	894735	895050	+	83	C	G	G	G	G	G	synonymous	Prepilin peptidase-dependent protein B	M	Cell wall/membrane/envelope biogenesis	CELLULAR PROCESSES AND SIGNALING
KP15241	CODING	894487	894852	895050	+	122	G	C	C	R	R	R	synonymous	Prepilin peptidase-dependent protein B	M	Cell wall/membrane/envelope biogenesis	CELLULAR PROCESSES AND SIGNALING
KP16463	CODING	1101146	1101961	1102225	+	272	C	G	G	A	A	A	synonymous	Membrane-bound lytic murein transglycosylase B	M	Cell wall/membrane/envelope biogenesis	CELLULAR PROCESSES AND SIGNALING
KP31576	CODING	1120215	1120433	1121387	-	319	T	C	C	L	L	L	synonymous	Multidrug resistance protein A	M	Cell wall/membrane/envelope biogenesis	CELLULAR PROCESSES AND SIGNALING
KP31617	CODING	4563417	4564094	4564478	-	129	T	G	G	C	G	G	missense	Glucosamine--fructose-6-phosphate aminotransferase [isomerizing] [fragment]	M	Cell wall/membrane/envelope biogenesis	CELLULAR PROCESSES AND SIGNALING
KP31617	CODING	4563417	4563663	4564478	-	272	T	C	C	D	D	D	synonymous	Glucosamine--fructose-6-phosphate aminotransferase [isomerizing] [fragment]	M	Cell wall/membrane/envelope biogenesis	CELLULAR PROCESSES AND SIGNALING
KP31617	CODING	4563417	4563888	4564478	-	197	T	C	C	R	R	R	synonymous	Glucosamine--fructose-6-phosphate aminotransferase [isomerizing] [fragment]	M	Cell wall/membrane/envelope biogenesis	CELLULAR PROCESSES AND SIGNALING
KP31636	CODING	4265592	4266908	4266959	+	439	T	A	A	P	P	P	synonymous	Membrane-bound lytic murein transglycosylase D	M	Cell wall/membrane/envelope biogenesis	CELLULAR PROCESSES AND SIGNALING
KP03495	CODING	3928930	3928952	3930045	-	365	G	C	C	G	A	A	missense	Histone deacetylase superfamily protein	B	Chromatin structure and dynamics	INFORMATION STORAGE AND PROCESSING
KP03495	CODING	3928930	3930022	3930045	-	8	C	T	T	F	F	F	synonymous	Histone deacetylase superfamily protein	B	Chromatin structure and dynamics	INFORMATION STORAGE AND PROCESSING
KP00004	CODING	5260057	5260891	5260989	-	33	A	C	C	T	T	T	synonymous	Ribokinase	H	Coenzyme transport and metabolism	METABOLISM
KP00111	CODING	59768	60386	60481	+	207	C	A	A	H	N	N	missense	oxaloacetate decarboxylase	H	Coenzyme transport and metabolism	METABOLISM
KP00184	CODING	134701	135085	135918	-	278	A	G	G	A	A	A	synonymous	Coenzyme A biosynthesis bifunctional protein coaBC	H	Coenzyme transport and metabolism	METABOLISM
KP00184	CODING	134701	135574	135918	-	115	C	T	T	T	T	T	synonymous	Coenzyme A biosynthesis bifunctional protein coaBC	H	Coenzyme transport and metabolism	METABOLISM
KP00184	CODING	134701	135646	135918	-	91	A	G	G	A	A	A	synonymous	Coenzyme A biosynthesis bifunctional protein coaBC	H	Coenzyme transport and metabolism	METABOLISM
KP00635	CODING	5250188	5250418	5250769	+	77	A	G	G	G	G	G	synonymous	Molybdopterin-guanine dinucleotide biosynthesis protein A	H	Coenzyme transport and metabolism	METABOLISM
KP00710	CODING	396311	396755	397657	-	301	A	G	G	G	G	G	synonymous	Siroheme synthase 2	H	Coenzyme transport and metabolism	METABOLISM
KP00710	CODING	396311	396887	397657	-	257	G	A	A	V	V	V	synonymous	Siroheme synthase 2	H	Coenzyme transport and metabolism	METABOLISM
KP00710	CODING	396311	397160	397657	-	166	C	T	T	R	R	R	synonymous	Siroheme synthase 2	H	Coenzyme transport and metabolism	METABOLISM
KP00710	CODING	396311	397337	397657	-	107	A	C	C	I	I	I	synonymous	Siroheme synthase 2	H	Coenzyme transport and metabolism	METABOLISM
KP00816	CODING	1229971	1230405	1230702	+	145	A	G	G	A	A	A	synonymous	Pyridoxine 5'-phosphate synthase	H	Coenzyme transport and metabolism	METABOLISM
KP01023	CODING	1506256	1506951	1507524	+	232	G	A	A	E	E	E	synonymous	Bifunctional protein folC	H	Coenzyme transport and metabolism	METABOLISM
KP01023	CODING	1506256	1507266	1507524	+	337	C	T	T	D	D	D	synonymous	Bifunctional protein folC	H	Coenzyme transport and metabolism	METABOLISM
KP01023	CODING	1506256	1507369	1507524	+	372	C	T	T	L	L	L	synonymous	Bifunctional protein folC	H	Coenzyme transport and metabolism	METABOLISM
KP01119	CODING	537699	538287	538670	-	128	A	G	G	S	S	S	synonymous	Octaprenyl-diphosphate synthase	H	Coenzyme transport and metabolism	METABOLISM
KP01349	CODING	5057950	5057989	5058912	-	308	T	C	C	A	A	A	synonymous	Bifunctional protein birA	H	Coenzyme transport and metabolism	METABOLISM
KP01349	CODING	5057950	5058226	5058912	-	229	A	G	G	A	A	A	synonymous	Bifunctional protein birA	H	Coenzyme transport and metabolism	METABOLISM
KP01350	CODING	5056926	5057738	5057924	+	271	A	G	G	P	P	P	synonymous	Pantothenate kinase	H	Coenzyme transport and metabolism	METABOLISM
KP01367	CODING	5036683	5037110	5037816	+	143	G	A	A	R	Q	Q	missense	2-iminoacetate synthase	H	Coenzyme transport and metabolism	METABOLISM
KP01367	CODING	5036683	5036784	5037816	+	34	C	T	T	A	A	A	synonymous	2-iminoacetate synthase	H	Coenzyme transport and metabolism	METABOLISM
KP01367	CODING	5036683	5036802	5037816	+	40	T	C	C	D	D	D	synonymous	2-iminoacetate synthase	H	Coenzyme transport and metabolism	METABOLISM
KP01375	CODING	5029720	5030296	5030784	-	163	C	T	T	A	A	A	synonymous	Uroporphyrinogen decarboxylase	H	Coenzyme transport and metabolism	METABOLISM
KP01630	CODING	1939780	1939810	1940523	-	238	A	G	G	L	L	L	synonymous	tRNA (cmo5U34)-methyltransferase	H	Coenzyme transport and metabolism	METABOLISM
KP01703	CODING	5111691	5111960	5112887	+	90	A	G	G	Q	Q	Q	synonymous	Protein hemY	H	Coenzyme transport and metabolism	METABOLISM
KP01703	CODING	5111691	5112680	5112887	+	330	A	G	G	L	L	L	synonymous	Protein hemY	H	Coenzyme transport and metabolism	METABOLISM
KP01704	CODING	5110506	5110682	5111687	+	59	T	C	C	N	N	N	synonymous	Putative uroporphyrinogen-III C-methyltransferase	H	Coenzyme transport and metabolism	METABOLISM
KP01704	CODING	5110506	5111105	5111687	+	200	C	T	T	Y	Y	Y	synonymous	Putative uroporphyrinogen-III C-methyltransferase	H	Coenzyme transport and metabolism	METABOLISM
KP01704	CODING	5110506	5111555	5111687	+	350	C	T	T	S	S	S	synonymous	Putative uroporphyrinogen-III C-methyltransferase	H	Coenzyme transport and metabolism	METABOLISM
KP01705	CODING	5109744	5109896	5110484	+	51	T	G	A	G	G	G	synonymous	Uroporphyrinogen-III synthase	H	Coenzyme transport and metabolism	METABOLISM
KP01739	CODING	5074154	5075444	5075629	-	62	C	T	T	N	N	N	synonymous	3-octaprenyl-4-hydroxybenzoate carboxy-lyase	H	Coenzyme transport and metabolism	METABOLISM
KP01855	CODING	4359109	4359459	4359588	+	117	T	C	C	Y	Y	Y	synonymous	2-amino-4-hydroxy-6-hydroxymethyldihydropteridine pyrophosphokinase	H	Coenzyme transport and metabolism	METABOLISM
KP01856	CODING	4359708	4359821	4360499	+	38	T	A	A	I	I	I	synonymous	3-methyl-2-oxobutanoate hydroxymethyltransferase	H	Coenzyme transport and metabolism	METABOLISM
KP01888	CODING	4396153	4396368	4397007	+	72	C	T	T	D	D	D	synonymous	Nicotinate-nucleotide pyrophosphorylase [carboxylating]	H	Coenzyme transport and metabolism	METABOLISM
KP01935	CODING	4447509	4447790	4448492	+	94	G	A	A	K	K	K	synonymous	Thiamine-binding periplasmic protein	H	Coenzyme transport and metabolism	METABOLISM
KP01935	CODING	4447509	4447919	4448492	+	137	T	A	A	P	P	P	synonymous	Thiamine-binding periplasmic protein	H	Coenzyme transport and metabolism	METABOLISM
KP01935	CODING	4447509	4447949	4448492	+	147	G	C	C	G	G	G	synonymous	Thiamine-binding periplasmic protein	H	Coenzyme transport and metabolism	METABOLISM
KP01935	CODING	4447509	4447985	4448492	+	159	C	T	T	R	R	R	synonymous	Thiamine-binding periplasmic protein	H	Coenzyme transport and metabolism	METABOLISM
KP01986	CODING	4504582	4505012	4505169	-	53	C	T	T	T	I	I	missense	Molybdopterin adenylyltransferase	H	Coenzyme transport and metabolism	METABOLISM
KP01986	CODING	4504582	4505068	4505169	-	34	T	C	C	R	R	R	synonymous	Molybdopterin adenylyltransferase	H	Coenzyme transport and metabolism	METABOLISM
KP02008	CODING	4527306	4527387	4528538	-	384	T	C	C	V	V	V	synonymous	Trifunctional NAD biosynthesis/regulator protein NadR	H	Coenzyme transport and metabolism	METABOLISM
KP02008	CODING	4527306	4527789	4528538	-	250	G	A	A	K	K	K	synonymous	Trifunctional NAD biosynthesis/regulator protein NadR	H	Coenzyme transport and metabolism	METABOLISM
KP02012	CODING	4531675	4532127	4532691	+	151	C	T	T	G	G	G	synonymous	Lipoate-protein ligase A	H	Coenzyme transport and metabolism	METABOLISM
KP02012	CODING	4531675	4532379	4532691	+	235	C	A	T	T	T	T	synonymous	Lipoate-protein ligase A	H	Coenzyme transport and metabolism	METABOLISM
KP02012	CODING	4531675	4532442	4532691	+	256	T	G	G	L	L	L	synonymous	Lipoate-protein ligase A	H	Coenzyme transport and metabolism	METABOLISM
KP02012	CODING	4531675	4532589	4532691	+	305	G	A	A	A	A	A	synonymous	Lipoate-protein ligase A	H	Coenzyme transport and metabolism	METABOLISM
KP02012	CODING	4531675	4532682	4532691	+	336	G	A	A	A	A	A	synonymous	Lipoate-protein ligase A	H	Coenzyme transport and metabolism	METABOLISM
KP02046	CODING	4113802	4114000	4114905	-	302	C	T	T	A	A	A	synonymous	Riboflavin biosynthesis bifunctional protein ribD	H	Coenzyme transport and metabolism	METABOLISM
KP02046	CODING	4113802	4114108	4114905	-	266	T	C	C	S	S	S	synonymous	Riboflavin biosynthesis bifunctional protein ribD	H	Coenzyme transport and metabolism	METABOLISM
KP02170	CODING	778673	779131	779269	-	47	A	G	G	I	V	V	missense	Uncharacterized protein ygfA	H	Coenzyme transport and metabolism	METABOLISM
KP02324	CODING	931819	932478	933195	+	220	C	T	T	D	D	D	synonymous	Cobyrinic acid A,C-diamide synthase	H	Coenzyme transport and metabolism	METABOLISM
KP02325	CODING	933192	933318	934151	+	43	G	A	A	V	I	I	missense	Cobalamin biosynthesis protein cobD	H	Coenzyme transport and metabolism	METABOLISM
KP02325	CODING	933192	933647	934151	+	152	A	G	G	T	T	T	synonymous	Cobalamin biosynthesis protein cobD	H	Coenzyme transport and metabolism	METABOLISM
KP02331	CODING	937838	938576	938893	+	247	T	A	A	C	S	S	missense	Protein cbiG	H	Coenzyme transport and metabolism	METABOLISM
KP02331	CODING	937838	938716	938893	+	293	C	T	T	F	F	F	synonymous	Protein cbiG	H	Coenzyme transport and metabolism	METABOLISM
KP02332	CODING	938893	939204	939618	+	104	T	C	C	R	R	R	synonymous	Cobalt-precorrin-3B C(17)-methyltransferase	H	Coenzyme transport and metabolism	METABOLISM
KP02333	CODING	939615	939695	940400	+	27	A	G	G	V	V	V	synonymous	Cobalt-precorrin-6A reductase	H	Coenzyme transport and metabolism	METABOLISM
KP02333	CODING	939615	940244	940400	+	210	T	G	G	A	A	A	synonymous	Cobalt-precorrin-6A reductase	H	Coenzyme transport and metabolism	METABOLISM
KP02334	CODING	940411	940467	941205	+	19	G	A	A	E	E	E	synonymous	Sirohydrochlorin cobaltochelatase	H	Coenzyme transport and metabolism	METABOLISM
KP02334	CODING	940411	940770	941205	+	120	C	T	T	Y	Y	Y	synonymous	Sirohydrochlorin cobaltochelatase	H	Coenzyme transport and metabolism	METABOLISM
KP02340	CODING	944426	945875	945949	+	484	A	G	G	K	E	E	missense	Cobyric acid synthase	H	Coenzyme transport and metabolism	METABOLISM
KP02340	CODING	944426	945118	945949	+	231	C	T	G	L	L	L	synonymous	Cobyric acid synthase	H	Coenzyme transport and metabolism	METABOLISM
KP02340	CODING	944426	945856	945949	+	477	G	C	C	R	R	R	synonymous	Cobyric acid synthase	H	Coenzyme transport and metabolism	METABOLISM
KP02341	CODING	945943	946166	946488	+	75	C	A	A	A	E	E	missense	Bifunctional adenosylcobalamin biosynthesis protein cobU	H	Coenzyme transport and metabolism	METABOLISM
KP02342	CODING	946532	946897	947587	+	122	G	C	C	L	L	L	synonymous	Nicotinate-nucleotide--dimethylbenzimidazole phosphoribosyltransferase	H	Coenzyme transport and metabolism	METABOLISM
KP02342	CODING	946532	947443	947587	+	304	C	T	T	G	G	G	synonymous	Nicotinate-nucleotide--dimethylbenzimidazole phosphoribosyltransferase	H	Coenzyme transport and metabolism	METABOLISM
KP02344	CODING	949375	949824	950196	+	150	T	G	G	V	V	V	synonymous	Uncharacterized protein ygdL	H	Coenzyme transport and metabolism	METABOLISM
KP02344	CODING	949375	950193	950196	+	273	A	G	G	K	K	K	synonymous	Uncharacterized protein ygdL	H	Coenzyme transport and metabolism	METABOLISM
KP02400	CODING	1010874	1010964	1012289	+	31	T	C	C	L	L	L	synonymous	Siroheme synthase 1	H	Coenzyme transport and metabolism	METABOLISM
KP02400	CODING	1010874	1011779	1012289	+	302	C	T	T	D	D	D	synonymous	Siroheme synthase 1	H	Coenzyme transport and metabolism	METABOLISM
KP02400	CODING	1010874	1011866	1012289	+	331	C	A	A	A	A	A	synonymous	Siroheme synthase 1	H	Coenzyme transport and metabolism	METABOLISM
KP02400	CODING	1010874	1011875	1012289	+	334	G	A	A	G	G	G	synonymous	Siroheme synthase 1	H	Coenzyme transport and metabolism	METABOLISM
KP02527	CODING	1026697	1027140	1028124	+	148	A	G	G	S	S	S	synonymous	Phenolic acid decarboxylase subunit C	H	Coenzyme transport and metabolism	METABOLISM
KP02527	CODING	1026697	1027701	1028124	+	335	A	G	G	E	E	E	synonymous	Phenolic acid decarboxylase subunit C	H	Coenzyme transport and metabolism	METABOLISM
KP02611	CODING	1113821	1114321	1115377	+	167	G	A	A	E	E	E	synonymous	Glutamate--cysteine ligase	H	Coenzyme transport and metabolism	METABOLISM
KP02693	CODING	5148883	5150112	5150403	+	410	A	G	G	V	V	V	synonymous	Uncharacterized protein yifB	H	Coenzyme transport and metabolism	METABOLISM
KP02693	CODING	5148883	5150364	5150403	+	494	T	A	A	I	I	I	synonymous	Uncharacterized protein yifB	H	Coenzyme transport and metabolism	METABOLISM
KP02726	CODING	743625	744339	744779	-	147	A	G	G	Q	Q	Q	synonymous	S-adenosylmethionine synthase	H	Coenzyme transport and metabolism	METABOLISM
KP02731	CODING	738676	739051	739626	-	192	A	C	C	R	S	S	missense	Glutathione synthetase	H	Coenzyme transport and metabolism	METABOLISM
KP03027	CODING	3623958	3624482	3625115	-	212	G	A	C	V	I	L	missense	8-amino-7-oxononanoate synthase	H	Coenzyme transport and metabolism	METABOLISM
KP03172	CODING	1684852	1684899	1685652	+	16	T	C	C	G	G	G	synonymous	Hydroxymethylpyrimidine/phosphomethylpyrimidine kinase bifunctional protein	H	Coenzyme transport and metabolism	METABOLISM
KP03172	CODING	1684852	1685319	1685652	+	156	A	G	G	R	R	R	synonymous	Hydroxymethylpyrimidine/phosphomethylpyrimidine kinase bifunctional protein	H	Coenzyme transport and metabolism	METABOLISM
KP03261	CODING	3678675	3678752	3679721	-	324	A	G	G	I	V	V	missense	Quinolinate synthase A	H	Coenzyme transport and metabolism	METABOLISM
KP03344	CODING	3768476	3768837	3769120	+	121	G	A	A	R	H	H	missense	Octanoyltransferase	H	Coenzyme transport and metabolism	METABOLISM
KP03344	CODING	3768476	3768965	3769120	+	164	T	C	C	L	L	L	synonymous	Octanoyltransferase	H	Coenzyme transport and metabolism	METABOLISM
KP03346	CODING	3770391	3771236	3771356	+	282	G	A	A	E	E	E	synonymous	Lipoyl synthase	H	Coenzyme transport and metabolism	METABOLISM
KP03535	CODING	1397465	1397603	1398364	-	254	C	T	T	G	G	G	synonymous	Coproporphyrinogen-III oxidase, aerobic	H	Coenzyme transport and metabolism	METABOLISM
KP03587	CODING	3990156	3990410	3991022	+	85	C	T	T	T	T	T	synonymous	Bifunctional protein folD	H	Coenzyme transport and metabolism	METABOLISM
KP03587	CODING	3990156	3990473	3991022	+	106	C	T	T	D	D	D	synonymous	Bifunctional protein folD	H	Coenzyme transport and metabolism	METABOLISM
KP03587	CODING	3990156	3990530	3991022	+	125	C	T	T	P	P	P	synonymous	Bifunctional protein folD	H	Coenzyme transport and metabolism	METABOLISM
KP03587	CODING	3990156	3990557	3991022	+	134	G	C	C	R	R	R	synonymous	Bifunctional protein folD	H	Coenzyme transport and metabolism	METABOLISM
KP03587	CODING	3990156	3990719	3991022	+	188	G	C	C	V	V	V	synonymous	Bifunctional protein folD	H	Coenzyme transport and metabolism	METABOLISM
KP03587	CODING	3990156	3990734	3991022	+	193	C	A	A	T	T	T	synonymous	Bifunctional protein folD	H	Coenzyme transport and metabolism	METABOLISM
KP03587	CODING	3990156	3990752	3991022	+	199	C	T	T	H	H	H	synonymous	Bifunctional protein folD	H	Coenzyme transport and metabolism	METABOLISM
KP03616	CODING	4018448	4018568	4019410	-	281	T	C	C	A	A	A	synonymous	Ferrochelatase	H	Coenzyme transport and metabolism	METABOLISM
KP03616	CODING	4018448	4019231	4019410	-	60	C	T	T	R	R	R	synonymous	Ferrochelatase	H	Coenzyme transport and metabolism	METABOLISM
KP03703	CODING	4105532	4105820	4106980	-	387	T	C	C	I	I	I	synonymous	tRNA sulfurtransferase	H	Coenzyme transport and metabolism	METABOLISM
KP03703	CODING	4105532	4106096	4106980	-	295	C	T	T	S	S	S	synonymous	tRNA sulfurtransferase	H	Coenzyme transport and metabolism	METABOLISM
KP03703	CODING	4105532	4106534	4106980	-	149	C	T	T	T	T	T	synonymous	tRNA sulfurtransferase	H	Coenzyme transport and metabolism	METABOLISM
KP03723	CODING	4649166	4649981	4650386	+	272	G	C	C	L	L	L	synonymous	Cyclopropane-fatty-acyl-phospholipid synthase	H	Coenzyme transport and metabolism	METABOLISM
KP04289	CODING	3557985	3558092	3558740	+	36	A	G	G	L	L	L	synonymous	Sulfur carrier protein moaD adenylyltransferase	H	Coenzyme transport and metabolism	METABOLISM
KP04289	CODING	3557985	3558290	3558740	+	102	T	C	C	V	V	V	synonymous	Sulfur carrier protein moaD adenylyltransferase	H	Coenzyme transport and metabolism	METABOLISM
KP04588	CODING	2536861	2537035	2537616	-	194	C	G	G	A	A	A	synonymous	Pyrroloquinoline-quinone synthase	H	Coenzyme transport and metabolism	METABOLISM
KP04588	CODING	2536861	2537125	2537616	-	164	T	C	C	H	H	H	synonymous	Pyrroloquinoline-quinone synthase	H	Coenzyme transport and metabolism	METABOLISM
KP04749	CODING	1798168	1798753	1798908	+	196	A	C	C	M	L	L	missense	Cobalamin synthase	H	Coenzyme transport and metabolism	METABOLISM
KP04749	CODING	1798168	1798686	1798908	+	173	T	C	C	I	I	I	synonymous	Cobalamin synthase	H	Coenzyme transport and metabolism	METABOLISM
KP04750	CODING	1798936	1799183	1800003	+	83	T	G	G	V	G	G	missense	Nicotinate-nucleotide--dimethylbenzimidazole phosphoribosyltransferase	H	Coenzyme transport and metabolism	METABOLISM
KP04750	CODING	1798936	1799368	1800003	+	145	A	C	C	S	R	R	missense	Nicotinate-nucleotide--dimethylbenzimidazole phosphoribosyltransferase	H	Coenzyme transport and metabolism	METABOLISM
KP04751	CODING	1800046	1800357	1801155	-	267	A	G	G	T	A	A	missense	Adenosylhomocysteinase	H	Coenzyme transport and metabolism	METABOLISM
KP04751	CODING	1800046	1800187	1801155	-	323	G	T	T	A	A	A	synonymous	Adenosylhomocysteinase	H	Coenzyme transport and metabolism	METABOLISM
KP04751	CODING	1800046	1800205	1801155	-	317	G	A	A	S	S	S	synonymous	Adenosylhomocysteinase	H	Coenzyme transport and metabolism	METABOLISM
KP05034	CODING	2840726	2841495	2842252	+	257	G	C	C	G	A	A	missense	Aminobenzoyl-glutamate transport protein	H	Coenzyme transport and metabolism	METABOLISM
KP05034	CODING	2840726	2841073	2842252	+	116	A	G	G	K	K	K	synonymous	Aminobenzoyl-glutamate transport protein	H	Coenzyme transport and metabolism	METABOLISM
KP05034	CODING	2840726	2841352	2842252	+	209	C	T	T	S	S	S	synonymous	Aminobenzoyl-glutamate transport protein	H	Coenzyme transport and metabolism	METABOLISM
KP05136	CODING	2343190	2343708	2343825	+	173	G	A	A	A	A	A	synonymous	Riboflavin synthase alpha chain	H	Coenzyme transport and metabolism	METABOLISM
KP05165	CODING	2368213	2368905	2369073	+	231	A	T	T	V	V	V	synonymous	Pyridoxamine kinase	H	Coenzyme transport and metabolism	METABOLISM
KP05348	CODING	3051013	3051594	3051603	+	194	T	A	A	I	I	I	synonymous	Cob(I)yrinic acid a,c-diamide adenosyltransferase	H	Coenzyme transport and metabolism	METABOLISM
KP05392	CODING	3093308	3093499	3094135	+	64	A	T	T	I	I	I	synonymous	NH(3)-dependent NAD(+) synthetase	H	Coenzyme transport and metabolism	METABOLISM
KP05447	CODING	3014552	3015128	3015541	+	193	C	T	T	L	L	L	synonymous	Psp operon transcriptional activator	H	Coenzyme transport and metabolism	METABOLISM
KP05447	CODING	3014552	3015325	3015541	+	258	T	C	C	N	N	N	synonymous	Psp operon transcriptional activator	H	Coenzyme transport and metabolism	METABOLISM
KP05595	CODING	2917392	2917671	2918306	-	212	G	T	T	T	T	T	synonymous	Putative 2-dehydropantoate 2-reductase	H	Coenzyme transport and metabolism	METABOLISM
KP05595	CODING	2917392	2917725	2918306	-	194	A	T	G	G	G	G	synonymous	Putative 2-dehydropantoate 2-reductase	H	Coenzyme transport and metabolism	METABOLISM
KP31609	CODING	5034347	5034944	5034982	+	200	A	G	G	N	D	D	missense	Thiamine-phosphate synthase	H	Coenzyme transport and metabolism	METABOLISM
KP31609	CODING	5034347	5034490	5034982	+	48	G	T	T	V	V	V	synonymous	Thiamine-phosphate synthase	H	Coenzyme transport and metabolism	METABOLISM
KP31610	CODING	5032452	5032619	5034347	+	56	T	C	C	V	V	V	synonymous	Phosphomethylpyrimidine synthase	H	Coenzyme transport and metabolism	METABOLISM
KP00120	CODING	68988	70471	72095	-	542	T	C	C	V	A	A	missense	Acriflavine resistance protein B homolog	V	Defense mechanisms	CELLULAR PROCESSES AND SIGNALING
KP00120	CODING	68988	70565	72095	-	511	A	G	G	T	A	A	missense	Acriflavine resistance protein B homolog	V	Defense mechanisms	CELLULAR PROCESSES AND SIGNALING
KP00120	CODING	68988	69975	72095	-	707	G	A	A	E	E	E	synonymous	Acriflavine resistance protein B homolog	V	Defense mechanisms	CELLULAR PROCESSES AND SIGNALING
KP00120	CODING	68988	70167	72095	-	643	T	C	C	I	I	I	synonymous	Acriflavine resistance protein B homolog	V	Defense mechanisms	CELLULAR PROCESSES AND SIGNALING
KP00120	CODING	68988	71286	72095	-	270	G	A	A	E	E	E	synonymous	Acriflavine resistance protein B homolog	V	Defense mechanisms	CELLULAR PROCESSES AND SIGNALING
KP00174	CODING	127751	128054	128716	+	102	C	T	T	L	L	L	synonymous	UPF0194 membrane protein	V	Defense mechanisms	CELLULAR PROCESSES AND SIGNALING
KP00174	CODING	127751	128101	128716	+	117	T	C	C	S	S	S	synonymous	UPF0194 membrane protein	V	Defense mechanisms	CELLULAR PROCESSES AND SIGNALING
KP00177	CODING	129612	129685	130751	+	25	A	G	G	H	R	R	missense	Uncharacterized ABC transport system, permease component	V	Defense mechanisms	CELLULAR PROCESSES AND SIGNALING
KP00381	CODING	4975591	4976140	4976907	-	256	G	A	A	V	V	V	synonymous	DNA-damage-inducible protein F	V	Defense mechanisms	CELLULAR PROCESSES AND SIGNALING
KP00595	CODING	5210636	5211853	5212147	+	406	A	G	G	Q	Q	Q	synonymous	Probable rhamnose ABC transporter, ATP-binding protein	V	Defense mechanisms	CELLULAR PROCESSES AND SIGNALING
KP00935	CODING	1603286	1603907	1604515	-	203	A	G	G	K	K	K	synonymous	Beta-lactamase-related protein	V	Defense mechanisms	CELLULAR PROCESSES AND SIGNALING
KP00946	CODING	1590082	1590114	1591725	+	11	T	C	C	Y	Y	Y	synonymous	Uncharacterized ABC transporter ATP-binding protein	V	Defense mechanisms	CELLULAR PROCESSES AND SIGNALING
KP00946	CODING	1590082	1590282	1591725	+	67	C	T	T	G	G	G	synonymous	Uncharacterized ABC transporter ATP-binding protein	V	Defense mechanisms	CELLULAR PROCESSES AND SIGNALING
KP00946	CODING	1590082	1590486	1591725	+	135	C	G	G	T	T	T	synonymous	Uncharacterized ABC transporter ATP-binding protein	V	Defense mechanisms	CELLULAR PROCESSES AND SIGNALING
KP00946	CODING	1590082	1591141	1591725	+	354	T	C	C	L	L	L	synonymous	Uncharacterized ABC transporter ATP-binding protein	V	Defense mechanisms	CELLULAR PROCESSES AND SIGNALING
KP01252	CODING	4774068	4775378	4775570	-	65	G	A	A	A	T	T	missense	ABC transporter ATP-binding protein ytfR	V	Defense mechanisms	CELLULAR PROCESSES AND SIGNALING
KP01252	CODING	4774068	4774602	4775570	-	323	G	T	T	P	P	P	synonymous	ABC transporter ATP-binding protein ytfR	V	Defense mechanisms	CELLULAR PROCESSES AND SIGNALING
KP01547	CODING	2020931	2021435	2021845	-	137	A	C	C	T	T	T	synonymous	Murein tetrapeptide carboxypeptidase	V	Defense mechanisms	CELLULAR PROCESSES AND SIGNALING
KP01641	CODING	1926886	1927075	1928400	+	64	T	C	C	L	L	L	synonymous	Arabinose import ATP-binding protein araG	V	Defense mechanisms	CELLULAR PROCESSES AND SIGNALING
KP01641	CODING	1926886	1927893	1928400	+	336	T	C	C	C	C	C	synonymous	Arabinose import ATP-binding protein araG	V	Defense mechanisms	CELLULAR PROCESSES AND SIGNALING
KP01772	CODING	4623201	4623999	4625945	+	267	T	C	C	S	P	P	missense	Uncharacterized ABC transporter ATP-binding protein yhiH	V	Defense mechanisms	CELLULAR PROCESSES AND SIGNALING
KP01772	CODING	4623201	4625339	4625945	+	713	G	T	C	E	D	D	missense	Uncharacterized ABC transporter ATP-binding protein yhiH	V	Defense mechanisms	CELLULAR PROCESSES AND SIGNALING
KP01772	CODING	4623201	4624289	4625945	+	363	A	G	G	E	E	E	synonymous	Uncharacterized ABC transporter ATP-binding protein yhiH	V	Defense mechanisms	CELLULAR PROCESSES AND SIGNALING
KP01772	CODING	4623201	4624838	4625945	+	546	A	G	G	L	L	L	synonymous	Uncharacterized ABC transporter ATP-binding protein yhiH	V	Defense mechanisms	CELLULAR PROCESSES AND SIGNALING
KP01772	CODING	4623201	4625426	4625945	+	742	A	G	G	V	V	V	synonymous	Uncharacterized ABC transporter ATP-binding protein yhiH	V	Defense mechanisms	CELLULAR PROCESSES AND SIGNALING
KP01772	CODING	4623201	4625501	4625945	+	767	G	A	A	K	K	K	synonymous	Uncharacterized ABC transporter ATP-binding protein yhiH	V	Defense mechanisms	CELLULAR PROCESSES AND SIGNALING
KP01772	CODING	4623201	4625513	4625945	+	771	C	T	T	Y	Y	Y	synonymous	Uncharacterized ABC transporter ATP-binding protein yhiH	V	Defense mechanisms	CELLULAR PROCESSES AND SIGNALING
KP01772	CODING	4623201	4625774	4625945	+	858	A	G	G	G	G	G	synonymous	Uncharacterized ABC transporter ATP-binding protein yhiH	V	Defense mechanisms	CELLULAR PROCESSES AND SIGNALING
KP01772	CODING	4623201	4625837	4625945	+	879	C	G	G	S	S	S	synonymous	Uncharacterized ABC transporter ATP-binding protein yhiH	V	Defense mechanisms	CELLULAR PROCESSES AND SIGNALING
KP01827	CODING	4329409	4330101	4330206	-	36	T	A	A	S	T	T	missense	Iron(3+)-hydroxamate import ATP-binding protein fhuC	V	Defense mechanisms	CELLULAR PROCESSES AND SIGNALING
KP01827	CODING	4329409	4330057	4330206	-	50	G	A	A	K	K	K	synonymous	Iron(3+)-hydroxamate import ATP-binding protein fhuC	V	Defense mechanisms	CELLULAR PROCESSES AND SIGNALING
KP01861	CODING	4363749	4364019	4364519	-	167	T	C	C	F	F	F	synonymous	Inner membrane transport permease yadH	V	Defense mechanisms	CELLULAR PROCESSES AND SIGNALING
KP01861	CODING	4363749	4364280	4364519	-	80	T	C	C	A	A	A	synonymous	Inner membrane transport permease yadH	V	Defense mechanisms	CELLULAR PROCESSES AND SIGNALING
KP01861	CODING	4363749	4364328	4364519	-	64	G	A	A	P	P	P	synonymous	Inner membrane transport permease yadH	V	Defense mechanisms	CELLULAR PROCESSES AND SIGNALING
KP01861	CODING	4363749	4364373	4364519	-	49	T	C	C	R	R	R	synonymous	Inner membrane transport permease yadH	V	Defense mechanisms	CELLULAR PROCESSES AND SIGNALING
KP01861	CODING	4363749	4364445	4364519	-	25	G	A	A	V	V	V	synonymous	Inner membrane transport permease yadH	V	Defense mechanisms	CELLULAR PROCESSES AND SIGNALING
KP01862	CODING	4364516	4364699	4365442	-	248	T	C	C	Y	Y	Y	synonymous	Uncharacterized ABC transporter ATP-binding protein yadG	V	Defense mechanisms	CELLULAR PROCESSES AND SIGNALING
KP01998	CODING	4516604	4517680	4517962	-	95	A	G	G	T	A	A	missense	Inner membrane protein CreD	V	Defense mechanisms	CELLULAR PROCESSES AND SIGNALING
KP02101	CODING	4162591	4163091	4163697	+	167	C	T	T	N	N	N	synonymous	Penicillin-binding protein ampH	V	Defense mechanisms	CELLULAR PROCESSES AND SIGNALING
KP02118	CODING	4181021	4181281	4181803	+	87	T	C	C	T	T	T	synonymous	High-affinity branched-chain amino acid transport ATP-binding protein livG	V	Defense mechanisms	CELLULAR PROCESSES AND SIGNALING
KP02132	CODING	4193817	4194479	4194659	+	221	A	G	G	E	E	E	synonymous	Phosphonates import ATP-binding protein PhnC	V	Defense mechanisms	CELLULAR PROCESSES AND SIGNALING
KP02132	CODING	4193817	4194494	4194659	+	226	C	T	T	G	G	G	synonymous	Phosphonates import ATP-binding protein PhnC	V	Defense mechanisms	CELLULAR PROCESSES AND SIGNALING
KP02132	CODING	4193817	4194524	4194659	+	236	A	G	G	V	V	V	synonymous	Phosphonates import ATP-binding protein PhnC	V	Defense mechanisms	CELLULAR PROCESSES AND SIGNALING
KP02441	CODING	1167090	1167855	1170242	-	796	T	C	C	R	R	R	synonymous	Efflux pump membrane transporter OqxB	V	Defense mechanisms	CELLULAR PROCESSES AND SIGNALING
KP02441	CODING	1167090	1169121	1170242	-	374	T	G	G	A	A	A	synonymous	Efflux pump membrane transporter OqxB	V	Defense mechanisms	CELLULAR PROCESSES AND SIGNALING
KP02441	CODING	1167090	1169202	1170242	-	347	A	G	G	L	L	L	synonymous	Efflux pump membrane transporter OqxB	V	Defense mechanisms	CELLULAR PROCESSES AND SIGNALING
KP02441	CODING	1167090	1169415	1170242	-	276	C	T	T	G	G	G	synonymous	Efflux pump membrane transporter OqxB	V	Defense mechanisms	CELLULAR PROCESSES AND SIGNALING
KP02540	CODING	1043793	1044552	1044572	-	7	A	C	C	A	A	A	synonymous	Hemin import ATP-binding protein hmuV	V	Defense mechanisms	CELLULAR PROCESSES AND SIGNALING
KP02552	CODING	1056316	1056731	1057137	-	136	A	T	T	Y	F	F	missense	Iron transport system ATP-binding component SitB	V	Defense mechanisms	CELLULAR PROCESSES AND SIGNALING
KP02552	CODING	1056316	1056445	1057137	-	231	C	T	T	T	T	T	synonymous	Iron transport system ATP-binding component SitB	V	Defense mechanisms	CELLULAR PROCESSES AND SIGNALING
KP02552	CODING	1056316	1056631	1057137	-	169	G	A	A	E	E	E	synonymous	Iron transport system ATP-binding component SitB	V	Defense mechanisms	CELLULAR PROCESSES AND SIGNALING
KP02860	CODING	615199	615607	616734	+	137	C	T	T	L	L	L	synonymous	Autoinducer 2 import ATP-binding protein LsrA	V	Defense mechanisms	CELLULAR PROCESSES AND SIGNALING
KP02947	CODING	458184	459380	461294	-	639	G	A	A	E	K	K	missense	Acriflavine resistance protein F	V	Defense mechanisms	CELLULAR PROCESSES AND SIGNALING
KP02947	CODING	458184	458478	461294	-	939	C	T	T	N	N	N	synonymous	Acriflavine resistance protein F	V	Defense mechanisms	CELLULAR PROCESSES AND SIGNALING
KP02947	CODING	458184	458841	461294	-	818	T	C	C	N	N	N	synonymous	Acriflavine resistance protein F	V	Defense mechanisms	CELLULAR PROCESSES AND SIGNALING
[truncated: 4,139 more rows]
